# Supplementary material for: Characterisation of Transcriptional Changes in the Spinal Cord of the Progressive Experimental Autoimmune Encephalomyelitis Biozzi ABH Mouse Model by RNA Sequencing
Source: PLoS One. 2016 Jun 29;11(6):e0157754. doi: 10.1371/journal.pone.0157754 (PMC4927105; doi:10.1371/journal.pone.0157754)
Supplement: S1 Table — (XLSX) [file pone.0157754.s002.xlsx]

## Sheet: Sheet1
test_id	gene_id	gene	locus	sample_1	sample_2	status	CTR FPKM	pEAE FPKM	log2(fold_change)	test_stat	p_value	q_value	significant
Atp6v0d2	Atp6v0d2	Atp6v0d2	chr4:19876837-19922566	CTR	EAE	OK	0	4.67373	inf	#NAME?	5e-05	0.000641079	yes
Ccl8	Ccl8	Ccl8	chr11:82115184-82116799	CTR	EAE	OK	0	5.15859	inf	#NAME?	5e-05	0.000641079	yes
Mcoln3	Mcoln3	Mcoln3	chr3:146121790-146140646	CTR	EAE	OK	0	2.32154	inf	#NAME?	5e-05	0.000641079	yes
Mmp12	Mmp12	Mmp12	chr9:7347373-7360461	CTR	EAE	OK	0	2.11048	inf	#NAME?	5e-05	0.000641079	yes
Saa3	Saa3	Saa3	chr7:46711997-46715676	CTR	EAE	OK	0	12.8671	inf	#NAME?	5e-05	0.000641079	yes
H2-Ab1	H2-Ab1	H2-Ab1	chr17:34263226-34269418	CTR	EAE	OK	0.239357	62.7684	8.03473	11.8879	5e-05	0.000641079	yes
Cd74	Cd74	Cd74	chr18:60803848-60812652	CTR	EAE	OK	1.19739	311.725	8.02424	17.2945	5e-05	0.000641079	yes
H2-Aa	H2-Aa	H2-Aa	chr17:34282750-34287771	CTR	EAE	OK	0.567816	110.694	7.60694	14.9473	5e-05	0.000641079	yes
Gpnmb	Gpnmb	Gpnmb	chr6:49036517-49058182	CTR	EAE	OK	0.809512	110.582	7.09385	17.9781	5e-05	0.000641079	yes
H2-Eb1	H2-Eb1	H2-Eb1	chr17:34305866-34316674	CTR	EAE	OK	0.425033	45.6863	6.74804	13.3244	5e-05	0.000641079	yes
Lyz2	Lyz2	Lyz2	chr10:117277540-117282272	CTR	EAE	OK	3.16599	285.408	6.49423	18.5781	5e-05	0.000641079	yes
Lilrb4	Lilrb4	Lilrb4	chr10:51490974-51496611	CTR	EAE	OK	0.103209	8.21548	6.3147	5.74255	0.0026	0.0215264	yes
Lcn2	Lcn2	Lcn2	chr2:32384636-32387739	CTR	EAE	OK	0.917631	71.1975	6.27777	14.175	5e-05	0.000641079	yes
Wisp2	Wisp2	Wisp2	chr2:163820833-163833147	CTR	EAE	OK	0.216508	16.1151	6.21785	10.2542	5e-05	0.000641079	yes
C1s	C1s	C1s	chr6:124530343-124542359	CTR	EAE	OK	0.0682578	4.24641	5.95911	5.90122	5e-05	0.000641079	yes
Itgax	Itgax	Itgax	chr7:128129567-128150657	CTR	EAE	OK	0.110283	6.65357	5.91484	9.88571	5e-05	0.000641079	yes
Hpse	Hpse	Hpse	chr5:100679485-100719683	CTR	EAE	OK	0.151983	9.16398	5.91399	9.94075	5e-05	0.000641079	yes
Msr1	Msr1	Msr1	chr8:39467447-40227787	CTR	EAE	OK	0.0785939	4.72505	5.90977	4.70831	0.00215	0.018471	yes
Plin4	Plin4	Plin4	chr17:56079656-56109802	CTR	EAE	OK	0.539199	30.595	5.82633	6.55157	5e-05	0.000641079	yes
Ly9	Ly9	Ly9	chr1:171588612-171607360	CTR	EAE	OK	0.114745	6.09088	5.73015	8.25773	5e-05	0.000641079	yes
Siglec1	Siglec1	Siglec1	chr2:131069219-131086765	CTR	EAE	OK	0.0213227	1.06793	5.64629	4.67528	0.0026	0.0215264	yes
Clec7a	Clec7a	Clec7a	chr6:129461590-129472777	CTR	EAE	OK	0.327385	14.4529	5.46423	10.5505	5e-05	0.000641079	yes
Steap4	Steap4	Steap4	chr5:7960471-7982213	CTR	EAE	OK	0.0891665	3.70012	5.37493	7.67828	5e-05	0.000641079	yes
Lyz1	Lyz1	Lyz1	chr10:117287794-117292868	CTR	EAE	OK	0.49669	20.2469	5.34922	10.3638	5e-05	0.000641079	yes
Ms4a7	Ms4a7	Ms4a7	chr19:11321038-11336146	CTR	EAE	OK	0.142075	5.75734	5.34068	4.07432	0.0001	0.00122846	yes
Gm4841	Gm4841	Gm4841	chr18:60268300-60273267	CTR	EAE	OK	0.0214165	0.792675	5.20993	3.70327	0.0007	0.00694348	yes
Cybb	Cybb	Cybb	chrX:9435251-9469324	CTR	EAE	OK	0.162721	5.29068	5.02298	9.9903	5e-05	0.000641079	yes
Lbp	Lbp	Lbp	chr2:158306492-158332852	CTR	EAE	OK	0.144497	4.61745	4.99799	7.77071	5e-05	0.000641079	yes
Gpr65	Gpr65	Gpr65	chr12:98268634-98276722	CTR	EAE	OK	0.0838828	2.58721	4.94688	5.7924	0.0026	0.0215264	yes
Ch25h	Ch25h	Ch25h	chr19:34473783-34475135	CTR	EAE	OK	0.151863	4.59005	4.91766	5.80022	5e-05	0.000641079	yes
Ifi202b	Ifi202b	Ifi202b	chr1:173962568-173982844	CTR	EAE	OK	0.182346	5.4115	4.89128	6.54051	5e-05	0.000641079	yes
C3ar1	C3ar1	C3ar1	chr6:122847139-122856157	CTR	EAE	OK	0.291012	8.01227	4.78306	10.7522	5e-05	0.000641079	yes
C1ra	C1ra	C1ra	chr6:124512620-124523440	CTR	EAE	OK	0.0580385	1.57999	4.76676	4.42513	0.0026	0.0215264	yes
Nlrc5	Nlrc5	Nlrc5	chr8:94472762-94527272	CTR	EAE	OK	0.0751141	1.91786	4.67427	8.14616	5e-05	0.000641079	yes
Sprr1a	Sprr1a	Sprr1a	chr3:92483953-92485881	CTR	EAE	OK	0.206753	5.03836	4.60697	4.56974	0.0026	0.0215264	yes
Ccl3	Ccl3	Ccl3	chr11:83647842-83649378	CTR	EAE	OK	0.295001	7.16297	4.60176	5.65341	0.0001	0.00122846	yes
Serpina3h	Serpina3h	Serpina3h	chr12:104247895-104254405	CTR	EAE	OK	0.813645	19.3748	4.57364	10.8228	5e-05	0.000641079	yes
Ppl	Ppl	Ppl	chr16:5086290-5132481	CTR	EAE	OK	0.027646	0.65029	4.55594	5.18854	0.0026	0.0215264	yes
Cd22	Cd22	Cd22	chr7:30865403-30880342	CTR	EAE	OK	0.112685	2.62786	4.54352	6.94784	5e-05	0.000641079	yes
Igj	Igj	Igj	chr5:88519808-88527897	CTR	EAE	OK	0.231462	5.25695	4.50538	7.68069	5e-05	0.000641079	yes
Lgals3	Lgals3	Lgals3	chr14:47373859-47386167	CTR	EAE	OK	1.83875	40.6498	4.46645	10.9181	5e-05	0.000641079	yes
Lilrb3	Lilrb3	Lilrb3	chr7:3712504-3720382	CTR	EAE	OK	0.0455229	0.9836	4.43341	3.69026	0.00385	0.029639	yes
Xdh	Xdh	Xdh	chr17:73883907-73950182	CTR	EAE	OK	0.316036	6.72513	4.4114	10.0903	5e-05	0.000641079	yes
Wfdc17	Wfdc17	Wfdc17	chr11:83704055-83706269	CTR	EAE	OK	0.835564	17.496	4.38813	8.60551	5e-05	0.000641079	yes
Osm	Osm	Osm	chr11:4236784-4241026	CTR	EAE	OK	0.0330192	0.653107	4.30594	2.26145	0.0026	0.0215264	yes
Pdcd1	Pdcd1	Pdcd1	chr1:94038304-94052553	CTR	EAE	OK	0.0844155	1.66484	4.30173	4.044	0.0026	0.0215264	yes
Mpeg1	Mpeg1	Mpeg1	chr19:12460778-12465285	CTR	EAE	OK	5.20977	101.893	4.28969	14.3403	5e-05	0.000641079	yes
Ms4a6d	Ms4a6d	Ms4a6d	chr19:11586605-11604804	CTR	EAE	OK	0.601553	11.5426	4.26213	8.97015	5e-05	0.000641079	yes
Cd300lb	Cd300lb	Cd300lb	chr11:114922780-114934386	CTR	EAE	OK	0.0472495	0.829682	4.13419	3.44679	0.0026	0.0215264	yes
Rnf186	Rnf186	Rnf186	chr4:138967111-138968366	CTR	EAE	OK	0.0522817	0.895116	4.0977	3.09428	0.0007	0.00694348	yes
Gpr114	Gpr114	Gpr114	chr8:94923693-94943290	CTR	EAE	OK	0.0488176	0.831843	4.09084	3.46103	0.00345	0.0270523	yes
Tnfsf11	Tnfsf11	Tnfsf11	chr14:78277445-78308043	CTR	EAE	OK	0.0644519	1.08824	4.07763	3.48779	0.00275	0.0225475	yes
C1qc	C1qc	C1qc	chr4:136889801-136892914	CTR	EAE	OK	13.6491	226.473	4.05246	15.3064	5e-05	0.000641079	yes
Serpina3i	Serpina3i	Serpina3i	chr12:104263121-104269365	CTR	EAE	OK	0.17762	2.94705	4.05241	6.19874	5e-05	0.000641079	yes
B430306N03Rik	B430306N03Rik	B430306N03Rik	chr17:48316161-48326511	CTR	EAE	OK	0.0904685	1.49773	4.04922	5.73566	5e-05	0.000641079	yes
Csf2rb2	Csf2rb2	Csf2rb2	chr15:78282509-78305603	CTR	EAE	OK	0.137823	2.24322	4.02468	7.2067	5e-05	0.000641079	yes
Cd68	Cd68	Cd68	chr11:69664370-69666062	CTR	EAE	OK	4.16842	67.0136	4.00688	12.9017	5e-05	0.000641079	yes
Ccl4	Ccl4	Ccl4	chr11:83662583-83664683	CTR	EAE	OK	0.296623	4.7446	3.99959	4.48077	0.00285	0.0231823	yes
Hcst	Hcst	Hcst	chr7:30417711-30419854	CTR	EAE	OK	0.202647	3.09455	3.93269	2.92089	0.0026	0.0215264	yes
Csf2rb	Csf2rb	Csf2rb	chr15:78325989-78351001	CTR	EAE	OK	0.213481	3.1516	3.88391	8.05983	5e-05	0.000641079	yes
Fcgr2b	Fcgr2b	Fcgr2b	chr1:170960558-170976071	CTR	EAE	OK	1.23169	18.1754	3.88328	8.65634	5e-05	0.000641079	yes
Slc43a3	Slc43a3	Slc43a3	chr2:84936645-84958509	CTR	EAE	OK	0.480905	6.96814	3.85695	8.63352	5e-05	0.000641079	yes
C4b	C4b	C4b	chr17:34728380-34743897	CTR	EAE	OK	3.40406	49.2674	3.85531	13.2858	5e-05	0.000641079	yes
Apobec1	Apobec1	Apobec1	chr6:122577791-122602444	CTR	EAE	OK	1.77166	25.3923	3.84121	10.2767	5e-05	0.000641079	yes
Ugt1a7c	Ugt1a7c	Ugt1a7c	chr1:88055410-88220002	CTR	EAE	OK	0.133864	1.90788	3.83313	2.85509	0.00185	0.0162531	yes
AI427809	AI427809	AI427809	chr4:53261355-53270232	CTR	EAE	OK	0.0699866	0.988615	3.82026	2.91762	0.00035	0.00374019	yes
Ccl5	Ccl5	Ccl5	chr11:83525778-83530518	CTR	EAE	OK	0.607653	8.54536	3.81382	6.14649	5e-05	0.000641079	yes
AF251705	AF251705	AF251705	chr11:114996768-115001880	CTR	EAE	OK	2.02315	28.4286	3.81267	10.4841	5e-05	0.000641079	yes
Serpine1	Serpine1	Serpine1	chr5:137061505-137072272	CTR	EAE	OK	0.267646	3.74727	3.80744	7.62056	5e-05	0.000641079	yes
C1qb	C1qb	C1qb	chr4:136880144-136886177	CTR	EAE	OK	19.1625	263.056	3.77901	14.4839	5e-05	0.000641079	yes
C1qa	C1qa	C1qa	chr4:136895915-136898844	CTR	EAE	OK	32.7571	440.424	3.74901	14.4655	5e-05	0.000641079	yes
Treml2	Treml2	Treml2	chr17:48300037-48312534	CTR	EAE	OK	0.097673	1.29185	3.72533	5.93203	5e-05	0.000641079	yes
Arl11	Arl11	Arl11	chr14:61309752-61311936	CTR	EAE	OK	0.507861	6.7112	3.72406	7.50424	5e-05	0.000641079	yes
Ctla2b	Ctla2b	Ctla2b	chr13:60895350-60897447	CTR	EAE	OK	0.808156	10.4259	3.6894	6.54699	5e-05	0.000641079	yes
Tfcp2l1	Tfcp2l1	Tfcp2l1	chr1:118627944-118685168	CTR	EAE	OK	0.145907	1.86687	3.6775	8.22285	5e-05	0.000641079	yes
Tmem154	Tmem154	Tmem154	chr3:84666191-84704575	CTR	EAE	OK	0.185411	2.28049	3.62055	6.47363	5e-05	0.000641079	yes
Bcl2a1b	Bcl2a1b	Bcl2a1b	chr9:89199272-89207838	CTR	EAE	OK	1.14097	14.014	3.61853	8.10278	5e-05	0.000641079	yes
Plbd1	Plbd1	Plbd1	chr6:136612070-136661893	CTR	EAE	OK	0.0805008	0.987341	3.61647	3.26675	0.0046	0.0345072	yes
Cd48	Cd48	Cd48	chr1:171682054-171705257	CTR	EAE	OK	0.957352	11.6882	3.60985	8.20758	5e-05	0.000641079	yes
C3	C3	C3	chr17:57203972-57228136	CTR	EAE	OK	9.58341	116.94	3.60909	12.0469	5e-05	0.000641079	yes
Postn	Postn	Postn	chr3:54361106-54391041	CTR	EAE	OK	0.394452	4.79803	3.60452	7.28085	5e-05	0.000641079	yes
Ms4a6c	Ms4a6c	Ms4a6c	chr19:11469367-11482196	CTR	EAE	OK	0.787182	9.40151	3.57812	6.92927	5e-05	0.000641079	yes
C2	C2	C2	chr17:34862601-34882100	CTR	EAE	OK	0.234568	2.65052	3.49819	6.44625	5e-05	0.000641079	yes
Tnfsf8	Tnfsf8	Tnfsf8	chr4:63832823-63861284	CTR	EAE	OK	0.0643134	0.712249	3.46919	2.93532	0.0049	0.0363029	yes
Slc11a1	Slc11a1	Slc11a1	chr1:74375202-74386051	CTR	EAE	OK	0.716515	7.92715	3.46773	8.27442	5e-05	0.000641079	yes
Emr1	Emr1	Emr1	chr17:57358685-57483529	CTR	EAE	OK	1.03972	11.4757	3.46431	9.7237	5e-05	0.000641079	yes
Ptafr	Ptafr	Ptafr	chr4:132564066-132580866	CTR	EAE	OK	0.249043	2.74318	3.46138	5.65777	5e-05	0.000641079	yes
Casp4	Casp4	Casp4	chr9:5308859-5336791	CTR	EAE	OK	0.279783	3.03507	3.43935	5.5902	5e-05	0.000641079	yes
Apoc1	Apoc1	Apoc1	chr7:19689480-19692658	CTR	EAE	OK	9.23044	98.1284	3.4102	8.37451	5e-05	0.000641079	yes
Abcc3	Abcc3	Abcc3	chr11:94343294-94392976	CTR	EAE	OK	0.206682	2.18836	3.40437	7.01278	5e-05	0.000641079	yes
Fam46c	Fam46c	Fam46c	chr3:100471535-100489192	CTR	EAE	OK	0.840865	8.89989	3.40384	8.27008	5e-05	0.000641079	yes
Gbp10	Gbp10	Gbp10	chr5:105215698-105239533	CTR	EAE	OK	0.145353	1.53751	3.40297	5.62436	5e-05	0.000641079	yes
Tlr7	Tlr7	Tlr7	chrX:167304930-167330528	CTR	EAE	OK	0.653649	6.87564	3.39491	8.85341	5e-05	0.000641079	yes
Myzap	Myzap	Myzap	chr9:71504346-71592360	CTR	EAE	OK	0.170292	1.7567	3.36678	5.04336	5e-05	0.000641079	yes
Myof	Myof	Myof	chr19:37899035-38043577	CTR	EAE	OK	0.226657	2.33781	3.36658	7.77732	5e-05	0.000641079	yes
Itgb2	Itgb2	Itgb2	chr10:77530347-77565674	CTR	EAE	OK	1.53964	15.8452	3.36338	9.92582	5e-05	0.000641079	yes
Cxcl16	Cxcl16	Cxcl16	chr11:70454233-70466199	CTR	EAE	OK	0.67124	6.87062	3.35554	7.55615	5e-05	0.000641079	yes
Gpr84	Gpr84	Gpr84	chr15:103308234-103310438	CTR	EAE	OK	0.133175	1.36099	3.35326	3.5868	0.0008	0.00777444	yes
Lag3	Lag3	Lag3	chr6:124904358-124911705	CTR	EAE	OK	1.13449	11.5568	3.34863	8.78015	5e-05	0.000641079	yes
Atf3	Atf3	Atf3	chr1:191170296-191183333	CTR	EAE	OK	0.534125	5.38989	3.33501	7.0994	5e-05	0.000641079	yes
4930486L24Rik	4930486L24Rik	4930486L24Rik	chr13:60842611-60864416	CTR	EAE	OK	0.111081	1.11811	3.33138	2.97166	0.00645	0.0456679	yes
Agxt2l1	Agxt2l1	Agxt2l1	chr3:130617447-130635750	CTR	EAE	OK	6.1476	61.4752	3.32191	11.0698	5e-05	0.000641079	yes
Ctss	Ctss	Ctss	chr3:95526785-95556403	CTR	EAE	OK	53.8824	533.917	3.30873	10.6962	5e-05	0.000641079	yes
Trem2	Trem2	Trem2	chr17:48346400-48352276	CTR	EAE	OK	10.0513	99.4196	3.30615	10.5775	5e-05	0.000641079	yes
Anpep	Anpep	Anpep	chr7:79821802-79842352	CTR	EAE	OK	0.321037	3.17194	3.30455	6.90002	5e-05	0.000641079	yes
Tlr1	Tlr1	Tlr1	chr5:64924679-64933558	CTR	EAE	OK	0.160376	1.58229	3.30249	4.73378	5e-05	0.000641079	yes
H2-K1	H2-K1	H2-K1	chr17:33996011-34000333	CTR	EAE	OK	8.17133	79.8874	3.28933	11.9894	5e-05	0.000641079	yes
AB124611	AB124611	AB124611	chr9:21526176-21545331	CTR	EAE	OK	0.152242	1.43239	3.23399	2.54058	0.00205	0.0177284	yes
Psmb8	Psmb8	Psmb8	chr17:34198194-34201454	CTR	EAE	OK	2.4989	23.4264	3.22877	9.39852	5e-05	0.000641079	yes
Cyba	Cyba	Cyba	chr8:122424770-122432940	CTR	EAE	OK	6.13595	57.3127	3.2235	10.9709	5e-05	0.000641079	yes
Clec4a3	Clec4a3	Clec4a3	chr6:122952514-122969878	CTR	EAE	OK	0.264377	2.45636	3.21585	3.57316	5e-05	0.000641079	yes
Fcer1g	Fcer1g	Fcer1g	chr1:171229571-171234349	CTR	EAE	OK	10.389	95.8238	3.20532	12.0004	5e-05	0.000641079	yes
Psmb9	Psmb9	Psmb9	chr17:34182098-34187330	CTR	EAE	OK	1.64142	15.0723	3.19888	8.02649	5e-05	0.000641079	yes
Serping1	Serping1	Serping1	chr2:84765359-84775429	CTR	EAE	OK	1.73549	15.862	3.19216	9.08703	5e-05	0.000641079	yes
Slc15a3	Slc15a3	Slc15a3	chr19:10842543-10869779	CTR	EAE	OK	0.859178	7.84627	3.19098	2.71152	0.00035	0.00374019	yes
C920025E04Rik	C920025E04Rik	C920025E04Rik	chr17:36109029-36111676	CTR	EAE	OK	1.29409	11.7561	3.18341	7.9858	5e-05	0.000641079	yes
Fmo2	Fmo2	Fmo2	chr1:162875046-162898712	CTR	EAE	OK	0.23283	2.09559	3.17001	5.93972	5e-05	0.000641079	yes
Ifi47	Ifi47	Ifi47	chr11:49037659-49135387	CTR	EAE	OK	0.359003	3.21241	3.16159	4.11499	5e-05	0.000641079	yes
Tmem106a	Tmem106a	Tmem106a	chr11:101582241-101591785	CTR	EAE	OK	0.413828	3.67065	3.14893	6.43781	5e-05	0.000641079	yes
Runx1	Runx1	Runx1	chr16:92601465-92826066	CTR	EAE	OK	0.17384	1.53697	3.14426	6.18205	5e-05	0.000641079	yes
Slc37a2	Slc37a2	Slc37a2	chr9:37229148-37255738	CTR	EAE	OK	0.42811	3.74766	3.12993	7.21445	5e-05	0.000641079	yes
Icam1	Icam1	Icam1	chr9:21015959-21028796	CTR	EAE	OK	0.630921	5.51868	3.12879	7.35127	5e-05	0.000641079	yes
Tyrobp	Tyrobp	Tyrobp	chr7:30413787-30417579	CTR	EAE	OK	30.1979	263.265	3.124	13.8833	5e-05	0.000641079	yes
H2-K2	H2-K2	H2-K2	chr17:33974658-33978791	CTR	EAE	OK	0.971858	8.46371	3.12247	7.29044	5e-05	0.000641079	yes
Iigp1	Iigp1	Iigp1	chr18:60376028-60392629	CTR	EAE	OK	0.538244	4.63276	3.10554	6.86362	5e-05	0.000641079	yes
Il21r	Il21r	Il21r	chr7:125603428-125633570	CTR	EAE	OK	0.221119	1.90006	3.10315	5.29657	5e-05	0.000641079	yes
Ripk4	Ripk4	Ripk4	chr16:97741941-97763755	CTR	EAE	OK	0.177136	1.52174	3.10279	5.51855	5e-05	0.000641079	yes
Map3k6	Map3k6	Map3k6	chr4:133240817-133252928	CTR	EAE	OK	0.170515	1.45891	3.09691	5.77366	5e-05	0.000641079	yes
Ncf4	Ncf4	Ncf4	chr15:78244810-78262580	CTR	EAE	OK	0.772984	6.57916	3.08939	6.77525	5e-05	0.000641079	yes
C130026I21Rik	C130026I21Rik	C130026I21Rik	chr1:85246343-85270566	CTR	EAE	OK	0.0738452	0.609672	3.04546	2.33206	0.00145	0.0131405	yes
Tlr13	Tlr13	Tlr13	chrX:106143274-106160493	CTR	EAE	OK	0.610955	5.03721	3.04349	7.83678	5e-05	0.000641079	yes
Epsti1	Epsti1	Epsti1	chr14:77904238-78002656	CTR	EAE	OK	0.261618	2.13092	3.02594	4.24088	5e-05	0.000641079	yes
H2-DMb1	H2-DMb1	H2-DMb1	chr17:34153190-34160229	CTR	EAE	OK	0.583438	4.72551	3.01782	5.92944	5e-05	0.000641079	yes
Ptpn6	Ptpn6	Ptpn6	chr6:124720717-124738709	CTR	EAE	OK	1.44394	11.6941	3.01769	7.76292	5e-05	0.000641079	yes
Igtp	Igtp	Igtp	chr11:58199555-58207592	CTR	EAE	OK	1.46608	11.755	3.00325	8.22457	5e-05	0.000641079	yes
Gimap3	Gimap3	Gimap3	chr6:48764463-48770851	CTR	EAE	OK	0.103221	0.825217	2.99904	3.22912	0.00165	0.0147301	yes
Tlr2	Tlr2	Tlr2	chr3:83836271-83841608	CTR	EAE	OK	1.09039	8.67739	2.99242	8.18172	5e-05	0.000641079	yes
B2m	B2m	B2m	chr2:122120107-122186189	CTR	EAE	OK	88.7925	698.619	2.976	11.0452	5e-05	0.000641079	yes
Vim	Vim	Vim	chr2:13574310-13582826	CTR	EAE	OK	27.5386	214.962	2.96455	10.9607	5e-05	0.000641079	yes
Ptprc	Ptprc	Ptprc	chr1:138062858-138175305	CTR	EAE	OK	0.818894	6.36699	2.95886	8.10504	5e-05	0.000641079	yes
Serpina3g	Serpina3g	Serpina3g	chr12:104214543-104241934	CTR	EAE	OK	0.206766	1.60553	2.95698	2.86809	0.0016	0.0143461	yes
Myo1g	Myo1g	Myo1g	chr11:6506547-6520958	CTR	EAE	OK	0.141972	1.09445	2.94652	4.62685	5e-05	0.000641079	yes
Havcr2	Havcr2	Havcr2	chr11:46454930-46481254	CTR	EAE	OK	1.4263	10.9582	2.94167	8.39425	5e-05	0.000641079	yes
Cd86	Cd86	Cd86	chr16:36603868-36666077	CTR	EAE	OK	0.541474	4.15933	2.94139	6.58766	5e-05	0.000641079	yes
Capg	Capg	Capg	chr6:72544390-72562983	CTR	EAE	OK	3.02018	23.128	2.93693	7.76307	5e-05	0.000641079	yes
Crlf1	Crlf1	Crlf1	chr8:70493155-70504081	CTR	EAE	OK	0.314658	2.39947	2.93086	5.03438	5e-05	0.000641079	yes
Sult1a1	Sult1a1	Sult1a1	chr7:126672869-126676357	CTR	EAE	OK	2.02657	15.3426	2.92042	8.09005	5e-05	0.000641079	yes
Hif3a	Hif3a	Hif3a	chr7:17030992-17062427	CTR	EAE	OK	0.619442	4.65034	2.9083	7.81433	5e-05	0.000641079	yes
Fcgr3	Fcgr3	Fcgr3	chr1:171051168-171059403	CTR	EAE	OK	5.61163	42.0418	2.90533	9.7336	5e-05	0.000641079	yes
H2-Q7	H2-Q7,H2-Q9	H2-Q7,H2-Q9	chr17:35439154-35443773	CTR	EAE	OK	0.671189	5.01965	2.9028	4.0707	5e-05	0.000641079	yes
Nupr1	Nupr1	Nupr1	chr7:126623245-126625470	CTR	EAE	OK	1.74625	13.0386	2.90046	7.14542	5e-05	0.000641079	yes
2410017I17Rik	2410017I17Rik	2410017I17Rik	chr17:36145017-36162374	CTR	EAE	OK	0.33356	2.48635	2.89801	4.89993	5e-05	0.000641079	yes
Crym	Crym	Crym	chr7:120186383-120201988	CTR	EAE	OK	0.370593	2.74138	2.88699	4.74246	5e-05	0.000641079	yes
Milr1	Milr1	Milr1	chr11:106751225-106779537	CTR	EAE	OK	0.276509	2.03041	2.87637	2.60304	0.00035	0.00374019	yes
Elf4	Elf4	Elf4	chrX:48411048-48463132	CTR	EAE	OK	0.187195	1.34926	2.84955	5.86209	5e-05	0.000641079	yes
Ncf1	Ncf1	Ncf1	chr5:134220259-134229625	CTR	EAE	OK	2.28359	16.459	2.84951	8.97229	5e-05	0.000641079	yes
Prrx2	Prrx2	Prrx2	chr2:30845366-30881247	CTR	EAE	OK	0.626912	4.51152	2.84728	5.46821	5e-05	0.000641079	yes
Ms4a6b	Ms4a6b	Ms4a6b	chr19:11518558-11530403	CTR	EAE	OK	0.283456	2.02809	2.83892	4.55475	5e-05	0.000641079	yes
Mpz	Mpz	Mpz	chr1:171150712-171161123	CTR	EAE	OK	0.146921	1.04986	2.83709	3.64353	5e-05	0.000641079	yes
Btk	Btk	Btk	chrX:134542340-134583140	CTR	EAE	OK	0.381796	2.71014	2.82749	5.6405	5e-05	0.000641079	yes
H2-D1	H2-D1	H2-D1	chr17:35263093-35267497	CTR	EAE	OK	66.3065	469.428	2.82368	9.03624	5e-05	0.000641079	yes
Rab20	Rab20	Rab20	chr8:11453976-11478499	CTR	EAE	OK	0.360938	2.55273	2.82222	3.56166	0.00205	0.0177284	yes
C4a	C4a	C4a	chr17:34809091-34823454	CTR	EAE	OK	0.100364	0.707318	2.81711	4.61157	5e-05	0.000641079	yes
Myo1f	Myo1f	Myo1f	chr17:33555706-33607764	CTR	EAE	OK	0.853625	5.98521	2.80973	7.58544	5e-05	0.000641079	yes
Slc22a18	Slc22a18	Slc22a18	chr7:143473754-143499332	CTR	EAE	OK	0.222479	1.55716	2.80717	3.4547	5e-05	0.000641079	yes
H2-Q10	H2-Q10	H2-Q10	chr17:35470088-35474563	CTR	EAE	OK	1.04827	7.30078	2.80004	6.69972	5e-05	0.000641079	yes
H2-T23	H2-T23	H2-T23	chr17:35994503-36038174	CTR	EAE	OK	0.823249	5.72983	2.79909	3.08836	5e-05	0.000641079	yes
Il2rg	Il2rg	Il2rg	chrX:101264386-101268206	CTR	EAE	OK	0.509623	3.53722	2.79512	5.46653	5e-05	0.000641079	yes
Tex11	Tex11	Tex11	chrX:100838647-101059639	CTR	EAE	OK	0.215764	1.49039	2.78816	4.65041	5e-05	0.000641079	yes
Ms4a4d	Ms4a4d	Ms4a4d	chr19:11536848-11558466	CTR	EAE	OK	0.177412	1.22321	2.78549	3.51045	0.00035	0.00374019	yes
Cd14	Cd14	Cd14	chr18:36725066-36726654	CTR	EAE	OK	2.35183	15.9711	2.76361	7.90507	5e-05	0.000641079	yes
5430427O19Rik	5430427O19Rik	5430427O19Rik	chrX:85870272-85891499	CTR	EAE	OK	0.137915	0.935279	2.76162	4.59329	5e-05	0.000641079	yes
Ggt5	Ggt5	Ggt5	chr10:75589380-75616968	CTR	EAE	OK	0.632016	4.25641	2.7516	7.06631	5e-05	0.000641079	yes
Fyb	Fyb	Fyb	chr15:6579870-6663312	CTR	EAE	OK	1.00783	6.73569	2.74057	7.25028	5e-05	0.000641079	yes
Zmynd15	Zmynd15	Zmynd15	chr11:70454233-70466199	CTR	EAE	OK	0.106415	0.706826	2.73165	2.09883	0.00245	0.0205929	yes
Osmr	Osmr	Osmr	chr15:6813576-6874313	CTR	EAE	OK	0.873031	5.75892	2.72169	7.7464	5e-05	0.000641079	yes
Lrrc25	Lrrc25	Lrrc25	chr8:70616843-70620850	CTR	EAE	OK	0.450331	2.96495	2.71895	4.86439	5e-05	0.000641079	yes
Fam167b	Fam167b	Fam167b	chr4:129576814-129578580	CTR	EAE	OK	0.330668	2.17066	2.71468	3.63461	0.0005	0.00515531	yes
Was	Was	Was	chrX:8081465-8090491	CTR	EAE	OK	0.435559	2.85629	2.71321	5.4303	5e-05	0.000641079	yes
Sfpi1	Sfpi1	Sfpi1	chr2:91096796-91115756	CTR	EAE	OK	1.76472	11.5254	2.70731	7.21169	5e-05	0.000641079	yes
St14	St14	St14	chr9:31088589-31131799	CTR	EAE	OK	0.274274	1.78423	2.70162	5.59621	5e-05	0.000641079	yes
Gbp6	Gbp6	Gbp6	chr5:105270701-105293699	CTR	EAE	OK	0.396912	2.58154	2.70134	6.19458	5e-05	0.000641079	yes
Slfn2	Slfn2	Slfn2	chr11:83065111-83070678	CTR	EAE	OK	0.480881	3.12592	2.70053	5.24347	5e-05	0.000641079	yes
Themis2	Themis2	Themis2	chr4:132782356-132796364	CTR	EAE	OK	0.256104	1.66132	2.69753	4.71908	5e-05	0.000641079	yes
Fgl2	Fgl2	Fgl2	chr5:21292960-21424677	CTR	EAE	OK	1.34001	8.648	2.69013	6.99357	5e-05	0.000641079	yes
Blnk	Blnk	Blnk	chr19:40928926-40994535	CTR	EAE	OK	0.893349	5.70505	2.67495	6.46512	5e-05	0.000641079	yes
Csf3r	Csf3r	Csf3r	chr4:126024658-126044975	CTR	EAE	OK	1.70582	10.8914	2.67465	7.99573	5e-05	0.000641079	yes
Trpv4	Trpv4	Trpv4	chr5:114622153-114658421	CTR	EAE	OK	0.207695	1.31889	2.66678	4.78665	5e-05	0.000641079	yes
Lrmp	Lrmp	Lrmp	chr6:145121738-145210970	CTR	EAE	OK	0.586066	3.71838	2.66554	5.03758	5e-05	0.000641079	yes
Mfsd7a	Mfsd7a	Mfsd7a	chr5:108441053-108448891	CTR	EAE	OK	0.323595	2.01198	2.63636	5.0514	5e-05	0.000641079	yes
Hspb1	Hspb1	Hspb1	chr5:135887918-135889563	CTR	EAE	OK	26.7066	165.88	2.63487	10.7143	5e-05	0.000641079	yes
H2-DMb2	H2-DMb2	H2-DMb2	chr17:34145415-34151095	CTR	EAE	OK	0.436172	2.70681	2.63363	3.93533	5e-05	0.000641079	yes
H2-Q5	H2-Q5	H2-Q5	chr17:35394098-35395630	CTR	EAE	OK	0.641736	3.9679	2.62832	5.16497	5e-05	0.000641079	yes
Arhgap25	Arhgap25	Arhgap25	chr6:87459384-87533235	CTR	EAE	OK	0.758108	4.63994	2.61363	5.8775	5e-05	0.000641079	yes
Sgk1	Sgk1	Sgk1	chr10:21882183-21999902	CTR	EAE	OK	21.0899	128.525	2.60743	8.87842	5e-05	0.000641079	yes
Cd180	Cd180	Cd180	chr13:102693557-102706631	CTR	EAE	OK	0.85833	5.20464	2.60019	6.41698	5e-05	0.000641079	yes
Abca1	Abca1	Abca1	chr4:53030788-53159895	CTR	EAE	OK	4.20066	25.4619	2.59965	9.14547	5e-05	0.000641079	yes
Cp	Cp	Cp	chr3:19957053-20035310	CTR	EAE	OK	2.61546	15.8281	2.59735	5.59302	5e-05	0.000641079	yes
Lgals3bp	Lgals3bp	Lgals3bp	chr11:118392751-118401931	CTR	EAE	OK	6.44123	38.9567	2.59646	9.35887	5e-05	0.000641079	yes
Rhoh	Rhoh	Rhoh	chr5:65863568-65896700	CTR	EAE	OK	0.14045	0.84883	2.59542	4.61955	5e-05	0.000641079	yes
1810011H11Rik	1810011H11Rik	1810011H11Rik	chr14:32785962-32817968	CTR	EAE	OK	0.450879	2.70973	2.58734	4.74778	5e-05	0.000641079	yes
Cnr2	Cnr2	Cnr2	chr4:135895403-135920210	CTR	EAE	OK	0.165746	0.991654	2.58086	4.55006	5e-05	0.000641079	yes
Mmp19	Mmp19	Mmp19	chr10:128790909-128804370	CTR	EAE	OK	0.352775	2.10942	2.58002	2.67924	0.0015	0.0135339	yes
Inpp5d	Inpp5d	Inpp5d	chr1:87620311-87720508	CTR	EAE	OK	1.55654	9.27859	2.57556	7.94853	5e-05	0.000641079	yes
Cd109	Cd109	Cd109	chr9:78615545-78716260	CTR	EAE	OK	0.571301	3.40437	2.57506	6.84264	5e-05	0.000641079	yes
Tap1	Tap1	Tap1	chr17:34187555-34197225	CTR	EAE	OK	0.790572	4.7076	2.57402	6.14988	5e-05	0.000641079	yes
Tmem37	Tmem37	Tmem37	chr1:120067376-120073780	CTR	EAE	OK	1.40139	8.30617	2.56732	6.18825	5e-05	0.000641079	yes
Rasal3	Rasal3	Rasal3	chr17:32390660-32404808	CTR	EAE	OK	0.564256	3.33829	2.56469	5.99019	5e-05	0.000641079	yes
Gm5077	Gm5077	Gm5077	chr6:124624624-124636085	CTR	EAE	OK	0.118916	0.698082	2.55346	3.49091	0.0001	0.00122846	yes
Siglec5	Siglec5	Siglec5	chr7:43351340-43359470	CTR	EAE	OK	0.31346	1.8399	2.55327	4.49071	5e-05	0.000641079	yes
H2-Q4	H2-Q4	H2-Q4	chr17:35379616-35384674	CTR	EAE	OK	8.40577	49.2948	2.55198	9.38467	5e-05	0.000641079	yes
Irf8	Irf8	Irf8	chr8:120736375-120756692	CTR	EAE	OK	1.73994	10.1984	2.55123	7.51389	5e-05	0.000641079	yes
Fmod	Fmod	Fmod	chr1:134037514-134048277	CTR	EAE	OK	1.3828	8.09123	2.54876	7.23245	5e-05	0.000641079	yes
Mdfic	Mdfic	Mdfic	chr6:15720660-15802169	CTR	EAE	OK	1.0256	5.99496	2.54728	6.94309	5e-05	0.000641079	yes
Gcnt1	Gcnt1	Gcnt1	chr19:17326140-17372844	CTR	EAE	OK	0.824301	4.81492	2.54627	6.8112	5e-05	0.000641079	yes
Ccl6	Ccl6	Ccl6	chr11:83582060-83623693	CTR	EAE	OK	3.20263	18.6503	2.54187	6.64537	5e-05	0.000641079	yes
Plau	Plau	Plau	chr14:20836661-20843388	CTR	EAE	OK	1.19954	6.87021	2.51787	6.60893	5e-05	0.000641079	yes
Plaur	Plaur	Plaur	chr7:24462499-24475873	CTR	EAE	OK	0.330568	1.87729	2.50564	4.19073	5e-05	0.000641079	yes
Lum	Lum	Lum	chr10:97565500-97572703	CTR	EAE	OK	0.663091	3.76133	2.50396	5.43335	5e-05	0.000641079	yes
Laptm5	Laptm5	Laptm5	chr4:130913333-130936148	CTR	EAE	OK	8.07186	45.6456	2.4995	9.19021	5e-05	0.000641079	yes
Mafb	Mafb	Mafb	chr2:160363676-160367065	CTR	EAE	OK	2.54139	14.2981	2.49214	8.15469	5e-05	0.000641079	yes
Serpina3n	Serpina3n	Serpina3n	chr12:104406707-104414329	CTR	EAE	OK	37.8375	212.656	2.49063	9.2437	5e-05	0.000641079	yes
Apoe	Apoe	Apoe	chr7:19696243-19699166	CTR	EAE	OK	1179.21	6620.41	2.4891	4.18315	5e-05	0.000641079	yes
Lpl	Lpl	Lpl	chr8:68880554-68906932	CTR	EAE	OK	1.51796	8.51753	2.4883	7.3814	5e-05	0.000641079	yes
Naip2	Naip2	Naip2	chr13:100144062-100202092	CTR	EAE	OK	0.351745	1.97261	2.4875	5.41785	5e-05	0.000641079	yes
Tgif1	Tgif1	Tgif1	chr17:70844204-70853532	CTR	EAE	OK	1.03668	5.80927	2.48639	5.04793	5e-05	0.000641079	yes
Gbp2	Gbp2	Gbp2	chr3:142620662-142638008	CTR	EAE	OK	1.34588	7.51079	2.48041	6.72635	5e-05	0.000641079	yes
Naalad2	Naalad2	Naalad2	chr9:18323020-18385928	CTR	EAE	OK	0.363134	2.0157	2.4727	4.92621	5e-05	0.000641079	yes
Socs3	Socs3	Socs3	chr11:117966086-117969366	CTR	EAE	OK	0.701931	3.89595	2.47257	5.90464	5e-05	0.000641079	yes
Gm8909	Gm8909	Gm8909	chr17:36164443-36168537	CTR	EAE	OK	1.23372	6.84507	2.47205	6.02863	5e-05	0.000641079	yes
Cd52	Cd52	Cd52	chr4:134093537-134095073	CTR	EAE	OK	8.33305	46.2215	2.47165	8.90381	5e-05	0.000641079	yes
Ctsh	Ctsh	Ctsh	chr9:90054266-90076095	CTR	EAE	OK	8.18881	45.3315	2.46879	8.84051	5e-05	0.000641079	yes
AW112010	AW112010	AW112010	chr19:11047611-11050566	CTR	EAE	OK	1.6872	9.29568	2.46193	5.93205	5e-05	0.000641079	yes
Ccdc3	Ccdc3	Ccdc3	chr2:5137775-5230866	CTR	EAE	OK	6.72574	37.0382	2.46125	8.90144	5e-05	0.000641079	yes
Slamf9	Slamf9	Slamf9	chr1:172475359-172478409	CTR	EAE	OK	1.04282	5.72698	2.45729	5.51725	5e-05	0.000641079	yes
Ada	Ada	Ada	chr2:163726570-163750239	CTR	EAE	OK	0.568016	3.11862	2.45691	4.55801	5e-05	0.000641079	yes
Kcnk6	Kcnk6	Kcnk6	chr7:29221927-29232522	CTR	EAE	OK	0.622941	3.40723	2.45143	6.22496	5e-05	0.000641079	yes
Ctsz	Ctsz	Ctsz	chr2:174415803-174438992	CTR	EAE	OK	28.3581	155.106	2.45142	6.38068	5e-05	0.000641079	yes
Dock2	Dock2	Dock2	chr11:34226863-34514545	CTR	EAE	OK	1.03282	5.63156	2.44695	4.47278	5e-05	0.000641079	yes
Vav1	Vav1	Vav1	chr17:57279099-57329236	CTR	EAE	OK	0.989788	5.39042	2.44521	6.60161	5e-05	0.000641079	yes
Plek	Plek	Plek	chr11:16971205-17008718	CTR	EAE	OK	3.94601	21.4817	2.44464	8.50479	5e-05	0.000641079	yes
Ikzf1	Ikzf1	Ikzf1	chr11:11686212-11772926	CTR	EAE	OK	0.662446	3.57703	2.43289	6.33868	5e-05	0.000641079	yes
Clec5a	Clec5a	Clec5a	chr6:40529090-40910666	CTR	EAE	OK	0.404552	2.18078	2.43045	4.38706	5e-05	0.000641079	yes
Serpina3k	Serpina3k	Serpina3k	chr12:104338485-104345739	CTR	EAE	OK	0.139009	0.740717	2.41374	2.64797	0.0054	0.0392387	yes
Dram1	Dram1	Dram1	chr10:88322803-88357075	CTR	EAE	OK	0.204572	1.0848	2.40674	4.09391	5e-05	0.000641079	yes
Igf1	Igf1	Igf1	chr10:87859055-87937047	CTR	EAE	OK	1.21021	6.41247	2.40563	6.23298	5e-05	0.000641079	yes
Tnfaip2	Tnfaip2	Tnfaip2	chr12:111442660-111455018	CTR	EAE	OK	0.310002	1.64172	2.40485	4.81854	5e-05	0.000641079	yes
Prss23	Prss23	Prss23	chr7:89507784-89517586	CTR	EAE	OK	1.19669	6.32118	2.40114	6.70039	5e-05	0.000641079	yes
Cmklr1	Cmklr1	Cmklr1	chr5:113612354-113650390	CTR	EAE	OK	0.671616	3.53962	2.39789	5.71948	5e-05	0.000641079	yes
Xlr	Xlr	Xlr	chrX:53783747-53797696	CTR	EAE	OK	0.730846	3.84402	2.39498	4.64625	5e-05	0.000641079	yes
Cd300a	Cd300a	Cd300a	chr11:114890040-114904651	CTR	EAE	OK	0.342899	1.80274	2.39434	5.24112	5e-05	0.000641079	yes
H2-Ob	H2-Ob	H2-Ob	chr17:34238904-34245908	CTR	EAE	OK	0.145992	0.766669	2.39272	3.44262	5e-05	0.000641079	yes
Hk2	Hk2	Hk2	chr6:82725026-82774454	CTR	EAE	OK	0.47045	2.45338	2.38266	5.98947	5e-05	0.000641079	yes
Gbp1	Gbp1	Gbp1	chr3:142594846-142619176	CTR	EAE	OK	0.141024	0.735337	2.38247	3.48501	5e-05	0.000641079	yes
H2-Q2	H2-Q2	H2-Q2	chr17:35342332-35345722	CTR	EAE	OK	3.58728	18.7027	2.38229	7.24323	5e-05	0.000641079	yes
Cfb	Cfb	Cfb	chr17:34856373-34862514	CTR	EAE	OK	0.20916	1.08922	2.38062	3.691	5e-05	0.000641079	yes
Fam180a	Fam180a	Fam180a	chr6:35312745-35326141	CTR	EAE	OK	0.204927	1.06433	2.37677	3.1668	0.00015	0.00177444	yes
Samsn1	Samsn1	Samsn1	chr16:75858793-75909266	CTR	EAE	OK	0.997813	5.17461	2.37461	5.73333	5e-05	0.000641079	yes
Prickle3	Prickle3	Prickle3	chrX:7658532-7671278	CTR	EAE	OK	0.271353	1.39806	2.36518	3.056	0.00015	0.00177444	yes
Icosl	Icosl	Icosl	chr10:78069367-78079525	CTR	EAE	OK	1.68794	8.68418	2.36313	6.99261	5e-05	0.000641079	yes
Nckap1l	Nckap1l	Nckap1l	chr15:103453824-103498800	CTR	EAE	OK	2.28561	11.7345	2.3601	7.93208	5e-05	0.000641079	yes
Ctsd	Ctsd	Ctsd	chr7:142375915-142387870	CTR	EAE	OK	238.927	1224.72	2.35781	6.62385	5e-05	0.000641079	yes
Slamf8	Slamf8	Slamf8	chr1:172581376-172590568	CTR	EAE	OK	0.208787	1.06771	2.35442	3.61934	0.0001	0.00122846	yes
Eya4	Eya4	Eya4	chr10:23104167-23349903	CTR	EAE	OK	0.678636	3.4651	2.35219	6.05365	5e-05	0.000641079	yes
Cd84	Cd84	Cd84	chr1:171839696-171890718	CTR	EAE	OK	3.78813	19.3195	2.3505	7.69819	5e-05	0.000641079	yes
Lyn	Lyn	Lyn	chr4:3678120-3791612	CTR	EAE	OK	1.85767	9.46486	2.34909	7.00391	5e-05	0.000641079	yes
Cd53	Cd53	Cd53	chr3:106758860-106790149	CTR	EAE	OK	2.65963	13.4977	2.34342	7.43779	5e-05	0.000641079	yes
Bst1	Bst1	Bst1	chr5:43818892-43843468	CTR	EAE	OK	0.128596	0.648764	2.33485	3.02085	0.0002	0.00229417	yes
Irgm2	Irgm2	Irgm2	chr11:58214976-58222783	CTR	EAE	OK	0.640698	3.23001	2.33382	5.71735	5e-05	0.000641079	yes
Dok1	Dok1	Dok1	chr6:83030935-83033471	CTR	EAE	OK	0.875191	4.40725	2.33221	5.42881	5e-05	0.000641079	yes
Neurl3	Neurl3	Neurl3	chr1:36264601-36273425	CTR	EAE	OK	0.468222	2.35707	2.33173	4.92874	5e-05	0.000641079	yes
Pycard	Pycard	Pycard	chr7:127991372-127993867	CTR	EAE	OK	1.25933	6.33011	2.32958	6.07528	5e-05	0.000641079	yes
Ltc4s	Ltc4s	Ltc4s	chr11:50236471-50238471	CTR	EAE	OK	1.72689	8.67584	2.32882	5.535	5e-05	0.000641079	yes
Il1a	Il1a	Il1a	chr2:129297369-129309972	CTR	EAE	OK	0.3877	1.94627	2.3277	3.70387	5e-05	0.000641079	yes
Ptpn18	Ptpn18	Ptpn18	chr1:34459745-34473779	CTR	EAE	OK	0.55337	2.76697	2.32199	4.56595	5e-05	0.000641079	yes
Sp110	Sp110	Sp110	chr1:85576898-85645036	CTR	EAE	OK	0.577739	2.88508	2.32012	3.32765	5e-05	0.000641079	yes
Ccrl2	Ccrl2	Ccrl2	chr9:111054834-111057270	CTR	EAE	OK	0.377071	1.87483	2.31385	4.38581	5e-05	0.000641079	yes
Pla1a	Pla1a	Pla1a	chr16:38396116-38433145	CTR	EAE	OK	0.195508	0.970475	2.31146	3.48881	0.0001	0.00122846	yes
P2ry6	P2ry6	P2ry6	chr7:100937633-100964366	CTR	EAE	OK	0.955052	4.73269	2.30901	5.5426	5e-05	0.000641079	yes
Cd37	Cd37	Cd37	chr7:45233631-45238839	CTR	EAE	OK	2.5227	12.4126	2.29877	6.55351	5e-05	0.000641079	yes
Tlr4	Tlr4	Tlr4	chr4:66827810-66842796	CTR	EAE	OK	0.356681	1.74872	2.2936	4.88493	5e-05	0.000641079	yes
Lsp1	Lsp1	Lsp1	chr7:142460811-142516009	CTR	EAE	OK	1.90691	9.3069	2.28706	6.19077	5e-05	0.000641079	yes
Bcl2a1d	Bcl2a1d	Bcl2a1d	chr9:88723287-88731850	CTR	EAE	OK	0.409591	1.99559	2.28456	3.13816	0.0022	0.0188218	yes
Colec12	Colec12	Colec12	chr18:9707647-9877995	CTR	EAE	OK	3.06942	14.926	2.28179	7.61679	5e-05	0.000641079	yes
Txnip	Txnip	Txnip	chr3:96555767-96566801	CTR	EAE	OK	6.78738	32.9725	2.28034	7.87138	5e-05	0.000641079	yes
Tbxas1	Tbxas1	Tbxas1	chr6:38918985-39084579	CTR	EAE	OK	0.934002	4.53269	2.27887	5.20652	5e-05	0.000641079	yes
AI662270	AI662270	AI662270	chr11:83223575-83226584	CTR	EAE	OK	0.242301	1.17428	2.2769	3.22835	0.0007	0.00694348	yes
Abca8a	Abca8a	Abca8a	chr11:110025633-110095937	CTR	EAE	OK	1.36658	6.62181	2.27666	7.25687	5e-05	0.000641079	yes
Il1r1	Il1r1	Il1r1	chr1:40225079-40316177	CTR	EAE	OK	0.662915	3.20652	2.27411	5.83113	5e-05	0.000641079	yes
Ahnak	Ahnak	Ahnak	chr19:8989283-9076919	CTR	EAE	OK	1.79756	8.67545	2.2709	3.48645	5e-05	0.000641079	yes
Mrc1	Mrc1	Mrc1	chr2:14229413-14332023	CTR	EAE	OK	0.171716	0.826282	2.26661	4.15675	5e-05	0.000641079	yes
Itgal	Itgal	Itgal	chr7:127296259-127335137	CTR	EAE	OK	0.160149	0.761282	2.24901	3.95677	5e-05	0.000641079	yes
H2-Bl	H2-Bl	H2-Bl	chr17:36080188-36084249	CTR	EAE	OK	2.17752	10.3468	2.24842	6.10709	5e-05	0.000641079	yes
Itgad	Itgad	Itgad	chr7:128173945-128206366	CTR	EAE	OK	0.148229	0.703188	2.24608	2.95569	5e-05	0.000641079	yes
Naip6	Naip6	Naip6	chr13:100281120-100317688	CTR	EAE	OK	0.133454	0.632708	2.2452	3.67861	5e-05	0.000641079	yes
Cebpa	Cebpa	Cebpa	chr7:35119292-35121931	CTR	EAE	OK	3.06287	14.4758	2.24068	7.34059	5e-05	0.000641079	yes
H2-Q1	H2-Q1	H2-Q1	chr17:35320557-35325099	CTR	EAE	OK	0.37455	1.76753	2.2385	4.15927	5e-05	0.000641079	yes
Hcls1	Hcls1	Hcls1	chr16:36934982-36963214	CTR	EAE	OK	1.96509	9.26272	2.23684	6.45297	5e-05	0.000641079	yes
Fgr	Fgr	Fgr	chr4:132974094-133001882	CTR	EAE	OK	0.282823	1.33219	2.23583	4.29047	5e-05	0.000641079	yes
Klhl6	Klhl6	Klhl6	chr16:19946491-19983049	CTR	EAE	OK	0.936813	4.40415	2.23303	5.55032	5e-05	0.000641079	yes
Fxyd5	Fxyd5	Fxyd5	chr7:31032722-31042322	CTR	EAE	OK	3.46568	16.1749	2.22255	5.64305	5e-05	0.000641079	yes
Anxa3	Anxa3	Anxa3	chr5:96793384-96845968	CTR	EAE	OK	4.2355	19.754	2.22154	7.16415	5e-05	0.000641079	yes
Efemp1	Efemp1	Efemp1	chr11:28853204-28926743	CTR	EAE	OK	0.680316	3.14596	2.20922	4.84815	5e-05	0.000641079	yes
Tnfrsf14	Tnfrsf14	Tnfrsf14	chr4:154922209-154928077	CTR	EAE	OK	0.387331	1.78788	2.20661	3.27108	0.00055	0.00559459	yes
Arl4d	Arl4d	Arl4d	chr11:101665540-101667832	CTR	EAE	OK	4.0345	18.5988	2.20475	6.94209	5e-05	0.000641079	yes
Pik3ap1	Pik3ap1	Pik3ap1	chr19:41274217-41385070	CTR	EAE	OK	0.787691	3.6307	2.20455	5.35286	5e-05	0.000641079	yes
Sash3	Sash3	Sash3	chrX:48146526-48161563	CTR	EAE	OK	0.701454	3.22579	2.20123	5.15812	5e-05	0.000641079	yes
Ggta1	Ggta1	Ggta1	chr2:35400178-35461425	CTR	EAE	OK	0.841073	3.85942	2.19808	5.5301	5e-05	0.000641079	yes
Wdfy4	Wdfy4	Wdfy4	chr14:32959546-33185066	CTR	EAE	OK	0.274575	1.25663	2.19428	4.99891	5e-05	0.000641079	yes
Cebpd	Cebpd	Cebpd	chr16:15887285-16146833	CTR	EAE	OK	1.25071	5.72378	2.19422	3.80052	5e-05	0.000641079	yes
Hgf	Hgf	Hgf	chr5:16553549-16619439	CTR	EAE	OK	0.36145	1.64856	2.18934	4.31239	5e-05	0.000641079	yes
Serpina3b	Serpina3b	Serpina3b	chr12:104127995-104139545	CTR	EAE	OK	0.246092	1.11843	2.18421	3.59007	5e-05	0.000641079	yes
Rbp1	Rbp1	Rbp1	chr9:98422960-98446550	CTR	EAE	OK	0.925427	4.20562	2.18413	5.42161	5e-05	0.000641079	yes
Serpina3f	Serpina3f	Serpina3f	chr12:104214543-104241934	CTR	EAE	OK	1.14679	5.20427	2.18209	4.67235	5e-05	0.000641079	yes
Bcl3	Bcl3	Bcl3	chr7:19808461-19822755	CTR	EAE	OK	0.563391	2.55651	2.18197	4.38992	5e-05	0.000641079	yes
Fcgr1	Fcgr1	Fcgr1	chr3:96282908-96293969	CTR	EAE	OK	1.9207	8.69225	2.1781	6.40861	5e-05	0.000641079	yes
Tnfaip8l2	Tnfaip8l2	Tnfaip8l2	chr3:95134087-95142360	CTR	EAE	OK	2.04604	9.25399	2.17724	2.00954	0.003	0.0241158	yes
Nfam1	Nfam1	Nfam1	chr15:82996735-83033397	CTR	EAE	OK	0.619326	2.79975	2.17653	5.10679	5e-05	0.000641079	yes
P2ry2	P2ry2	P2ry2	chr7:100996571-101011991	CTR	EAE	OK	0.253356	1.14099	2.17105	3.93147	5e-05	0.000641079	yes
Bst2	Bst2	Bst2	chr8:71534261-71537437	CTR	EAE	OK	4.44511	20.01	2.17043	6.66624	5e-05	0.000641079	yes
Sfrp5	Sfrp5	Sfrp5	chr19:42197970-42202252	CTR	EAE	OK	5.36297	24.0537	2.16515	7.55024	5e-05	0.000641079	yes
Anxa1	Anxa1	Anxa1	chr19:20373433-20390671	CTR	EAE	OK	0.667785	2.99163	2.16347	4.37646	5e-05	0.000641079	yes
Pik3cg	Pik3cg	Pik3cg	chr12:32173396-32208649	CTR	EAE	OK	0.576265	2.57458	2.15953	5.79698	5e-05	0.000641079	yes
Mlph	Mlph	Mlph	chr1:90915099-90951142	CTR	EAE	OK	0.507502	2.26553	2.15837	5.21431	5e-05	0.000641079	yes
Arhgap30	Arhgap30	Arhgap30	chr1:171388959-171410239	CTR	EAE	OK	1.00172	4.47101	2.15812	6.09122	5e-05	0.000641079	yes
Itga5	Itga5	Itga5	chr15:103344285-103366748	CTR	EAE	OK	0.417923	1.85729	2.15189	4.94241	5e-05	0.000641079	yes
Irf1	Irf1	Irf1	chr11:53770013-53778374	CTR	EAE	OK	1.57902	6.99794	2.1479	5.50886	5e-05	0.000641079	yes
Crybb1	Crybb1	Crybb1	chr5:112255820-112269582	CTR	EAE	OK	1.58306	6.99845	2.14432	5.06675	5e-05	0.000641079	yes
S100a4	S100a4	S100a4	chr3:90603769-90606045	CTR	EAE	OK	6.43912	28.3586	2.13885	7.20259	5e-05	0.000641079	yes
Tspo	Tspo	Tspo	chr15:83563572-83574203	CTR	EAE	OK	5.63653	24.8054	2.13778	6.99461	5e-05	0.000641079	yes
Il6ra	Il6ra	Il6ra	chr3:89869323-89913162	CTR	EAE	OK	0.882192	3.88111	2.13731	5.6012	5e-05	0.000641079	yes
Rhoj	Rhoj	Rhoj	chr12:75308312-75401455	CTR	EAE	OK	2.79206	12.2564	2.13414	6.75818	5e-05	0.000641079	yes
Rin3	Rin3	Rin3	chr12:102283073-102390854	CTR	EAE	OK	0.449786	1.97365	2.13356	4.63609	5e-05	0.000641079	yes
Cd80	Cd80	Cd80	chr16:38458932-38486932	CTR	EAE	OK	0.145864	0.637591	2.128	2.71646	0.0064	0.045381	yes
Hpgds	Hpgds	Hpgds	chr6:65117292-65144730	CTR	EAE	OK	1.87975	8.21514	2.12775	6.55571	5e-05	0.000641079	yes
Rnf125	Rnf125	Rnf125	chr18:20944624-20983848	CTR	EAE	OK	0.786241	3.43605	2.12771	4.48432	5e-05	0.000641079	yes
Hck	Hck	Hck	chr2:153108467-153151441	CTR	EAE	OK	1.19977	5.23028	2.12413	5.42004	5e-05	0.000641079	yes
Dpt	Dpt	Dpt	chr1:164796731-164824266	CTR	EAE	OK	0.5699	2.47798	2.12038	4.17194	5e-05	0.000641079	yes
Anxa4	Anxa4	Anxa4	chr6:86736839-86793584	CTR	EAE	OK	3.54394	15.3662	2.11633	6.83957	5e-05	0.000641079	yes
Hexb	Hexb	Hexb	chr13:97137936-97198357	CTR	EAE	OK	70.0545	303.748	2.11633	6.45534	5e-05	0.000641079	yes
Pik3r5	Pik3r5	Pik3r5	chr11:68432124-68497846	CTR	EAE	OK	0.74567	3.2324	2.116	5.56177	5e-05	0.000641079	yes
Igf2	Igf2	Igf2	chr7:142650767-142670356	CTR	EAE	OK	3.42938	14.8372	2.1132	6.66838	5e-05	0.000641079	yes
Slfn8	Slfn8	Slfn8	chr11:83002157-83020810	CTR	EAE	OK	0.273908	1.18332	2.11108	3.92845	5e-05	0.000641079	yes
Sla	Sla	Sla	chr15:66670769-66850720	CTR	EAE	OK	1.10164	4.75205	2.1089	5.09212	5e-05	0.000641079	yes
Irf5	Irf5	Irf5	chr6:29526624-29537320	CTR	EAE	OK	1.42467	6.14349	2.10843	5.29053	5e-05	0.000641079	yes
Cd33	Cd33	Cd33	chr7:43527455-43533171	CTR	EAE	OK	1.30222	5.61294	2.10779	5.34537	5e-05	0.000641079	yes
Parp14	Parp14	Parp14	chr16:35832877-35871382	CTR	EAE	OK	0.405854	1.73683	2.09742	5.35829	5e-05	0.000641079	yes
Parvg	Parvg	Parvg	chr15:84324719-84342978	CTR	EAE	OK	2.40902	10.3002	2.09616	6.18218	5e-05	0.000641079	yes
Gbp5	Gbp5	Gbp5	chr3:142496933-142522344	CTR	EAE	OK	0.696094	2.96892	2.09258	4.9278	5e-05	0.000641079	yes
Zfp185	Zfp185	Zfp185	chrX:72987338-73031543	CTR	EAE	OK	0.307833	1.31248	2.09208	4.0362	5e-05	0.000641079	yes
Stat6	Stat6	Stat6	chr10:127642985-127666703	CTR	EAE	OK	1.17935	5.00944	2.08666	4.08609	5e-05	0.000641079	yes
Zbtb16	Zbtb16	Zbtb16	chr9:48654296-48835945	CTR	EAE	OK	2.56049	10.8351	2.08121	7.08865	5e-05	0.000641079	yes
Aif1	Aif1	Aif1	chr17:35170991-35176001	CTR	EAE	OK	7.36235	31.0862	2.07803	7.11659	5e-05	0.000641079	yes
Tnfrsf1b	Tnfrsf1b	Tnfrsf1b	chr4:145212367-145246870	CTR	EAE	OK	0.957104	4.02806	2.07334	5.93287	5e-05	0.000641079	yes
Fam26f	Fam26f	Fam26f	chr10:34126066-34127972	CTR	EAE	OK	0.507252	2.13413	2.07287	3.50332	5e-05	0.000641079	yes
Lrg1	Lrg1	Lrg1	chr17:56119677-56121946	CTR	EAE	OK	0.53062	2.22446	2.0677	3.84334	5e-05	0.000641079	yes
Slc25a43	Slc25a43	Slc25a43	chrX:36743631-36777307	CTR	EAE	OK	0.230878	0.966779	2.06605	1.84986	0.0029	0.0234694	yes
Fblim1	Fblim1	Fblim1	chr4:141576061-141606052	CTR	EAE	OK	1.08387	4.5282	2.06274	5.20587	5e-05	0.000641079	yes
Islr	Islr	Islr	chr9:58156263-58159221	CTR	EAE	OK	0.837117	3.48913	2.05937	4.38825	5e-05	0.000641079	yes
Stra6	Stra6	Stra6	chr9:58129087-58153997	CTR	EAE	OK	0.178651	0.740356	2.05108	2.81647	5e-05	0.000641079	yes
Ly86	Ly86	Ly86	chr13:37345344-37419036	CTR	EAE	OK	8.95873	37.1127	2.05055	7.33291	5e-05	0.000641079	yes
Il18bp	Il18bp	Il18bp	chr7:102015076-102018155	CTR	EAE	OK	1.43462	5.93727	2.04913	5.06564	5e-05	0.000641079	yes
Ncf2	Ncf2	Ncf2	chr1:152807889-152836990	CTR	EAE	OK	1.24876	5.13686	2.04039	5.42751	5e-05	0.000641079	yes
A630001G21Rik	A630001G21Rik	A630001G21Rik	chr1:85717082-85736606	CTR	EAE	OK	0.249232	1.02509	2.04019	3.18539	5e-05	0.000641079	yes
A2m	A2m	A2m	chr6:121636172-121679238	CTR	EAE	OK	7.99081	32.7572	2.0354	7.5444	5e-05	0.000641079	yes
Lox	Lox	Lox	chr18:52517237-52529708	CTR	EAE	OK	0.194073	0.793071	2.03085	3.45483	5e-05	0.000641079	yes
Rnase4	Rnase4	Rnase4	chr14:51091076-51106151	CTR	EAE	OK	8.29835	33.8712	2.02916	7.2748	5e-05	0.000641079	yes
Abca9	Abca9	Abca9	chr11:110100821-110168153	CTR	EAE	OK	1.08316	4.41072	2.02576	6.22689	5e-05	0.000641079	yes
Itgam	Itgam	Itgam	chr7:128062639-128118491	CTR	EAE	OK	3.5814	14.5733	2.02473	6.94126	5e-05	0.000641079	yes
B4galt1	B4galt1	B4galt1	chr4:40804581-40854537	CTR	EAE	OK	1.03676	4.21637	2.02392	5.61553	5e-05	0.000641079	yes
Padi1	Padi1	Padi1	chr4:140810992-140845778	CTR	EAE	OK	0.223793	0.908697	2.02163	3.46708	5e-05	0.000641079	yes
1810011O10Rik	1810011O10Rik	1810011O10Rik	chr8:24437615-24438946	CTR	EAE	OK	1.05435	4.26047	2.01466	4.56285	5e-05	0.000641079	yes
Ifitm6	Ifitm6	Ifitm6	chr7:141015811-141016892	CTR	EAE	OK	1.17016	4.72176	2.01262	4.065	5e-05	0.000641079	yes
Apobr	Apobr	Apobr	chr7:126585007-126589092	CTR	EAE	OK	0.406896	1.63952	2.01054	4.34477	5e-05	0.000641079	yes
Itih2	Itih2	Itih2	chr2:10094590-10130683	CTR	EAE	OK	0.378672	1.52324	2.00812	4.09141	5e-05	0.000641079	yes
Crispld2	Crispld2	Crispld2	chr8:119992469-120052793	CTR	EAE	OK	1.04411	4.19002	2.00469	5.67176	5e-05	0.000641079	yes
Grn	Grn	Grn	chr11:102430321-102436809	CTR	EAE	OK	17.3843	69.6627	2.0026	7.68815	5e-05	0.000641079	yes
Lpxn	Lpxn	Lpxn	chr19:12798608-12833808	CTR	EAE	OK	1.12588	4.51108	2.00242	4.75008	5e-05	0.000641079	yes
Rac2	Rac2	Rac2	chr15:78559168-78572783	CTR	EAE	OK	1.01677	4.07322	2.00217	5.26385	5e-05	0.000641079	yes
Gna15	Gna15	Gna15	chr10:81502313-81524225	CTR	EAE	OK	0.701137	2.80499	2.00023	4.34113	5e-05	0.000641079	yes
Tgm2	Tgm2	Tgm2	chr2:158116404-158146392	CTR	EAE	OK	4.2492	16.936	1.99483	7.02057	5e-05	0.000641079	yes
Ccl12	Ccl12	Ccl12	chr11:82101844-82103399	CTR	EAE	OK	0.992977	3.94614	1.99061	3.76174	0.00045	0.00469365	yes
Plcb2	Plcb2	Plcb2	chr2:118707516-118728438	CTR	EAE	OK	0.376006	1.4916	1.98803	4.59148	5e-05	0.000641079	yes
Atoh8	Atoh8	Atoh8	chr6:72206176-72235577	CTR	EAE	OK	0.795321	3.14859	1.9851	4.6109	5e-05	0.000641079	yes
Dock8	Dock8	Dock8	chr19:24999528-25202432	CTR	EAE	OK	0.616759	2.44123	1.98483	5.64399	5e-05	0.000641079	yes
Ifi30	Ifi30	Ifi30	chr8:70762772-70766663	CTR	EAE	OK	3.57467	13.9512	1.96451	5.78854	5e-05	0.000641079	yes
Lrrk1	Lrrk1	Lrrk1	chr7:66258746-66388341	CTR	EAE	OK	0.418042	1.6299	1.96307	5.03627	5e-05	0.000641079	yes
Itpripl1	Itpripl1	Itpripl1	chr2:127138768-127143457	CTR	EAE	OK	0.291327	1.13526	1.96232	3.67388	5e-05	0.000641079	yes
Calhm2	Calhm2	Calhm2	chr19:47132231-47138294	CTR	EAE	OK	0.493272	1.91977	1.96048	3.92925	5e-05	0.000641079	yes
Plcg2	Plcg2	Plcg2	chr8:117498290-117635142	CTR	EAE	OK	1.39718	5.43769	1.96047	5.91625	5e-05	0.000641079	yes
Fes	Fes	Fes	chr7:80377757-80387946	CTR	EAE	OK	1.47237	5.72425	1.95895	5.5163	5e-05	0.000641079	yes
Gm12250	Gm12250	Gm12250	chr11:58183842-58190198	CTR	EAE	OK	0.346848	1.34604	1.95635	3.74152	5e-05	0.000641079	yes
Cdkn1a	Cdkn1a	Cdkn1a	chr17:29090985-29100722	CTR	EAE	OK	10.8788	42.1819	1.95511	6.64044	5e-05	0.000641079	yes
Mt2	Mt2	Mt2	chr8:94172617-94173567	CTR	EAE	OK	356.823	1381.66	1.95312	8.89886	5e-05	0.000641079	yes
Abhd15	Abhd15	Abhd15	chr11:77515116-77520628	CTR	EAE	OK	0.613813	2.37442	1.9517	4.56055	5e-05	0.000641079	yes
Fermt3	Fermt3	Fermt3	chr19:6996130-7019469	CTR	EAE	OK	1.49259	5.75953	1.94813	3.48563	5e-05	0.000641079	yes
Unc93b1	Unc93b1	Unc93b1	chr19:3935185-3949340	CTR	EAE	OK	6.55792	25.2616	1.94563	6.5045	5e-05	0.000641079	yes
Sctr	Sctr	Sctr	chr1:120006979-120063532	CTR	EAE	OK	0.263749	1.01111	1.93871	3.11474	0.0001	0.00122846	yes
Acss3	Acss3	Acss3	chr10:106936163-107123664	CTR	EAE	OK	0.892602	3.42097	1.93832	4.24976	5e-05	0.000641079	yes
Vwf	Vwf	Vwf	chr6:125552947-125686679	CTR	EAE	OK	0.670631	2.56333	1.93443	5.6469	5e-05	0.000641079	yes
Serpina3c	Serpina3c	Serpina3c	chr12:104146906-104153872	CTR	EAE	OK	1.16764	4.46203	1.9341	4.58062	5e-05	0.000641079	yes
Fkbp5	Fkbp5	Fkbp5	chr17:28399094-28486112	CTR	EAE	OK	7.98167	30.4933	1.93373	7.01986	5e-05	0.000641079	yes
Akr1c13	Akr1c13	Akr1c13	chr13:4191186-4205603	CTR	EAE	OK	0.486363	1.85332	1.93001	3.35416	0.0001	0.00122846	yes
Il1rl2	Il1rl2	Il1rl2	chr1:40324626-40365471	CTR	EAE	OK	0.230558	0.870736	1.91711	2.91794	0.0003	0.00326412	yes
Maff	Maff	Maff	chr15:79347677-79359076	CTR	EAE	OK	1.22619	4.63026	1.91691	4.75134	5e-05	0.000641079	yes
Rapsn	Rapsn	Rapsn	chr2:91035626-91045729	CTR	EAE	OK	0.291487	1.09823	1.91367	3.02702	5e-05	0.000641079	yes
Procr	Procr	Procr	chr2:155751216-155755478	CTR	EAE	OK	0.247246	0.929265	1.91014	2.7529	0.0011	0.0102798	yes
Glipr1	Glipr1	Glipr1	chr10:111972694-111997264	CTR	EAE	OK	2.50375	9.39276	1.90746	1.90228	0.003	0.0241158	yes
Man2b1	Man2b1	Man2b1	chr8:85083268-85098739	CTR	EAE	OK	8.01883	30.0737	1.90704	7.09381	5e-05	0.000641079	yes
BC061194	BC061194	BC061194	chr2:18699021-18749605	CTR	EAE	OK	0.175749	0.65771	1.90393	2.53223	0.00215	0.018471	yes
Pld4	Pld4	Pld4	chr12:112760654-112768986	CTR	EAE	OK	5.05637	18.9163	1.90345	6.54827	5e-05	0.000641079	yes
Flnc	Flnc	Flnc	chr6:29433152-29461888	CTR	EAE	OK	1.26247	4.7051	1.89797	6.1156	5e-05	0.000641079	yes
Emp3	Emp3	Emp3	chr7:45918022-45921426	CTR	EAE	OK	3.44018	12.8012	1.89572	4.24085	5e-05	0.000641079	yes
Bmp6	Bmp6	Bmp6	chr13:38345715-38499728	CTR	EAE	OK	1.51437	5.62058	1.892	5.21005	5e-05	0.000641079	yes
Adam8	Adam8	Adam8	chr7:139978940-139992488	CTR	EAE	OK	0.574546	2.13155	1.89141	4.21714	5e-05	0.000641079	yes
Casp12	Casp12	Casp12	chr9:5345475-5373034	CTR	EAE	OK	2.05311	7.61303	1.89066	5.60993	5e-05	0.000641079	yes
Csf1r	Csf1r	Csf1r	chr18:61105571-61131139	CTR	EAE	OK	14.7792	54.6683	1.88714	7.12074	5e-05	0.000641079	yes
Lrrc33	Lrrc33	Lrrc33	chr16:32142824-32165476	CTR	EAE	OK	0.741083	2.74112	1.88706	4.73684	5e-05	0.000641079	yes
Pi16	Pi16	Pi16	chr17:29318881-29328902	CTR	EAE	OK	0.46462	1.71374	1.88302	3.66307	5e-05	0.000641079	yes
Myo7a	Myo7a	Myo7a	chr7:98051053-98119493	CTR	EAE	OK	0.276053	1.01766	1.88224	4.18677	5e-05	0.000641079	yes
Ucma	Ucma	Ucma	chr2:4976121-4985748	CTR	EAE	OK	2.03884	7.49838	1.87883	3.84004	5e-05	0.000641079	yes
Slc2a10	Slc2a10	Slc2a10	chr2:165503977-165519911	CTR	EAE	OK	0.353287	1.29887	1.87835	3.82015	5e-05	0.000641079	yes
Mrgprf	Mrgprf	Mrgprf	chr7:145300908-145309557	CTR	EAE	OK	0.201037	0.738418	1.87697	2.72133	0.00045	0.00469365	yes
Col13a1	Col13a1	Col13a1	chr10:61838497-61979108	CTR	EAE	OK	0.250284	0.917876	1.87473	3.29605	5e-05	0.000641079	yes
Prelp	Prelp	Prelp	chr1:133910303-133921401	CTR	EAE	OK	2.87095	10.5202	1.87356	6.25405	5e-05	0.000641079	yes
Gpsm3	Gpsm3	Gpsm3	chr17:34589805-34591754	CTR	EAE	OK	1.56411	5.72008	1.8707	4.60226	5e-05	0.000641079	yes
Liph	Liph	Liph	chr16:21953817-21995542	CTR	EAE	OK	0.176637	0.645905	1.87053	2.51795	5e-05	0.000641079	yes
Naip5	Naip5	Naip5	chr13:100211739-100247336	CTR	EAE	OK	0.227169	0.830651	1.87048	3.73234	5e-05	0.000641079	yes
Zc3hav1	Zc3hav1	Zc3hav1	chr6:38310496-38354603	CTR	EAE	OK	0.868357	3.16778	1.86711	4.65649	5e-05	0.000641079	yes
Dhrs3	Dhrs3	Dhrs3	chr4:144892826-144927645	CTR	EAE	OK	4.73212	17.2517	1.86618	5.39609	5e-05	0.000641079	yes
Mylip	Mylip	Mylip	chr13:45389741-45411940	CTR	EAE	OK	2.93285	10.6886	1.86569	6.06211	5e-05	0.000641079	yes
Crip1	Crip1	Crip1	chr12:113152011-113153879	CTR	EAE	OK	8.81702	32.0598	1.8624	6.88397	5e-05	0.000641079	yes
Eif4ebp1	Eif4ebp1	Eif4ebp1	chr8:27260326-27275656	CTR	EAE	OK	1.43417	5.21219	1.86167	4.32294	5e-05	0.000641079	yes
Cyp1b1	Cyp1b1	Cyp1b1	chr17:79706952-79715041	CTR	EAE	OK	0.76276	2.77003	1.8606	5.01422	5e-05	0.000641079	yes
Igfbp5	Igfbp5	Igfbp5	chr1:72858064-72874865	CTR	EAE	OK	7.24688	26.2913	1.85915	6.82657	5e-05	0.000641079	yes
Tgfbr2	Tgfbr2	Tgfbr2	chr9:116087694-116175363	CTR	EAE	OK	3.93731	14.2813	1.85885	6.46293	5e-05	0.000641079	yes
Ctsc	Ctsc	Ctsc	chr7:88278092-88310875	CTR	EAE	OK	2.96014	10.7258	1.85735	5.86802	5e-05	0.000641079	yes
Phyhd1	Phyhd1	Phyhd1	chr2:30266528-30282149	CTR	EAE	OK	15.1265	54.773	1.85639	6.4334	5e-05	0.000641079	yes
Tgfb1	Tgfb1	Tgfb1	chr7:25687001-25704996	CTR	EAE	OK	1.80072	6.47519	1.84635	5.16297	5e-05	0.000641079	yes
B3gnt7	B3gnt7	B3gnt7	chr1:86303220-86307305	CTR	EAE	OK	0.218635	0.785943	1.8459	3.00757	0.0001	0.00122846	yes
Pdk4	Pdk4	Pdk4	chr6:5483350-5496278	CTR	EAE	OK	4.76948	17.135	1.84504	6.63292	5e-05	0.000641079	yes
Plscr2	Plscr2	Plscr2	chr9:92275601-92297752	CTR	EAE	OK	2.15799	7.73527	1.84176	4.78584	5e-05	0.000641079	yes
Pdlim1	Pdlim1	Pdlim1	chr19:40222238-40271616	CTR	EAE	OK	2.73093	9.78157	1.84067	5.38216	5e-05	0.000641079	yes
Dnase2a	Dnase2a	Dnase2a	chr8:84908623-84911461	CTR	EAE	OK	2.63336	9.4188	1.83864	5.38475	5e-05	0.000641079	yes
Cfh	Cfh	Cfh	chr1:140085854-140183411	CTR	EAE	OK	3.44464	12.3131	1.83777	6.38004	5e-05	0.000641079	yes
Gbp9	Gbp9	Gbp9	chr5:105078393-105110292	CTR	EAE	OK	0.949273	3.3909	1.83677	4.87323	5e-05	0.000641079	yes
Uba7	Uba7	Uba7	chr9:107975566-107984056	CTR	EAE	OK	0.715025	2.55293	1.83609	4.4014	5e-05	0.000641079	yes
Rhbdf2	Rhbdf2	Rhbdf2	chr11:116598165-116627019	CTR	EAE	OK	0.30006	1.06998	1.83426	3.43815	5e-05	0.000641079	yes
Gbgt1	Gbgt1	Gbgt1	chr2:28496890-28505415	CTR	EAE	OK	0.367139	1.30829	1.83329	2.97618	0.0003	0.00326412	yes
Agpat2	Agpat2	Agpat2	chr2:26593056-26604417	CTR	EAE	OK	0.720357	2.56336	1.83125	3.7899	5e-05	0.000641079	yes
Ltb	Ltb	Ltb	chr17:35194506-35196305	CTR	EAE	OK	0.398637	1.4144	1.82705	2.82814	0.0005	0.00515531	yes
Itih5	Itih5	Itih5	chr2:10153542-10256529	CTR	EAE	OK	6.87495	24.3877	1.82673	6.72852	5e-05	0.000641079	yes
Lpar5	Lpar5	Lpar5	chr6:125067919-125082472	CTR	EAE	OK	0.295231	1.0466	1.8258	2.25845	0.00045	0.00469365	yes
Frrs1	Frrs1	Frrs1	chr3:116859566-116903750	CTR	EAE	OK	0.387562	1.37152	1.82328	3.27289	5e-05	0.000641079	yes
Lair1	Lair1	Lair1	chr7:4007072-4063204	CTR	EAE	OK	2.94401	10.4083	1.82188	5.77648	5e-05	0.000641079	yes
Lyl1	Lyl1	Lyl1	chr8:84701456-84704716	CTR	EAE	OK	0.972045	3.43094	1.81951	4.20757	5e-05	0.000641079	yes
Hspa1a	Hspa1a	Hspa1a	chr17:34969358-34972156	CTR	EAE	OK	0.248857	0.877506	1.81809	3.14121	5e-05	0.000641079	yes
Mertk	Mertk	Mertk	chr2:128698996-128802188	CTR	EAE	OK	3.03405	10.6899	1.81692	6.12439	5e-05	0.000641079	yes
B3gnt8	B3gnt8	B3gnt8	chr7:25627623-25629490	CTR	EAE	OK	0.304285	1.0694	1.8133	2.55919	5e-05	0.000641079	yes
Plp2	Plp2	Plp2	chrX:7658532-7671278	CTR	EAE	OK	2.32498	8.16991	1.8131	3.49702	5e-05	0.000641079	yes
Capn3	Capn3	Capn3	chr2:120355308-120504919	CTR	EAE	OK	2.42963	8.53684	1.81296	2.19298	0.0012	0.0111131	yes
Stab1	Stab1	Stab1	chr14:31134852-31168641	CTR	EAE	OK	0.533482	1.87196	1.81104	4.21152	5e-05	0.000641079	yes
Gsdmd	Gsdmd	Gsdmd	chr15:75862338-75867404	CTR	EAE	OK	1.34421	4.7078	1.8083	4.52756	5e-05	0.000641079	yes
Il4ra	Il4ra	Il4ra	chr7:125552281-125579474	CTR	EAE	OK	1.19523	4.15004	1.79584	5.35445	5e-05	0.000641079	yes
Sulf1	Sulf1	Sulf1	chr1:12692429-12860372	CTR	EAE	OK	2.35953	8.18809	1.79503	5.73339	5e-05	0.000641079	yes
Rab32	Rab32	Rab32	chr10:10545038-10558207	CTR	EAE	OK	1.64368	5.69053	1.79163	4.84431	5e-05	0.000641079	yes
Trim30a	Trim30a	Trim30a	chr7:104409025-104465193	CTR	EAE	OK	0.756879	2.61947	1.79114	4.5288	5e-05	0.000641079	yes
Ptk2b	Ptk2b	Ptk2b	chr14:66153256-66281052	CTR	EAE	OK	1.35188	4.67567	1.7902	4.98186	5e-05	0.000641079	yes
Cd44	Cd44	Cd44	chr2:102811141-102901665	CTR	EAE	OK	3.64065	12.5871	1.78968	5.90987	5e-05	0.000641079	yes
Pqlc3	Pqlc3	Pqlc3	chr12:16988647-17000118	CTR	EAE	OK	1.51564	5.2325	1.78758	4.19175	5e-05	0.000641079	yes
Ager	Ager	Ager	chr17:34597849-34600937	CTR	EAE	OK	0.314868	1.0862	1.78647	1.89363	0.0002	0.00229417	yes
Bin2	Bin2	Bin2	chr15:100641081-100669500	CTR	EAE	OK	2.16946	7.47251	1.78426	5.08368	5e-05	0.000641079	yes
Galnt15	Galnt15	Galnt15	chr14:32029102-32058326	CTR	EAE	OK	1.09836	3.76663	1.77792	4.4435	5e-05	0.000641079	yes
Cx3cr1	Cx3cr1	Cx3cr1	chr9:120048682-120068296	CTR	EAE	OK	10.0891	34.5547	1.77609	6.6851	5e-05	0.000641079	yes
Fcrls	Fcrls	Fcrls	chr3:87250964-87263524	CTR	EAE	OK	5.4751	18.6907	1.77136	6.01568	5e-05	0.000641079	yes
Itgb5	Itgb5	Itgb5	chr16:33829664-33949338	CTR	EAE	OK	16.5553	56.4475	1.76961	6.36094	5e-05	0.000641079	yes
Irgm1	Irgm1	Irgm1	chr11:48865248-48871346	CTR	EAE	OK	4.8328	16.4569	1.76776	6.03743	5e-05	0.000641079	yes
Renbp	Renbp	Renbp	chrX:73922120-73930850	CTR	EAE	OK	3.39909	11.5745	1.76774	4.7391	5e-05	0.000641079	yes
Arhgdib	Arhgdib	Arhgdib	chr6:136923708-136941717	CTR	EAE	OK	5.99688	20.3657	1.76386	5.89304	5e-05	0.000641079	yes
BC026585	BC026585	BC026585	chr1:157458581-157488733	CTR	EAE	OK	7.12989	24.1241	1.75852	6.119	5e-05	0.000641079	yes
Hvcn1	Hvcn1	Hvcn1	chr5:122209736-122264460	CTR	EAE	OK	2.30868	7.73653	1.74462	4.12665	5e-05	0.000641079	yes
Adora3	Adora3	Adora3	chr3:105870857-105924042	CTR	EAE	OK	0.539765	1.80716	1.74332	2.93556	5e-05	0.000641079	yes
Mdfi	Mdfi	Mdfi	chr17:47815327-47834691	CTR	EAE	OK	0.633664	2.12011	1.74235	2.81066	5e-05	0.000641079	yes
F13a1	F13a1	F13a1	chr13:36867177-37050244	CTR	EAE	OK	0.244279	0.815472	1.73911	3.13319	5e-05	0.000641079	yes
9930111J21Rik1	9930111J21Rik1	9930111J21Rik1	chr11:48946149-48979398	CTR	EAE	OK	0.543524	1.81385	1.73864	4.04574	5e-05	0.000641079	yes
Gpx3	Gpx3	Gpx3	chr11:54902853-54910382	CTR	EAE	OK	19.4581	64.8528	1.7368	6.90578	5e-05	0.000641079	yes
Tmem119	Tmem119	Tmem119	chr5:113793728-113800352	CTR	EAE	OK	7.43276	24.7474	1.73531	6.33591	5e-05	0.000641079	yes
Tlr9	Tlr9	Tlr9	chr9:106222597-106226876	CTR	EAE	OK	0.483597	1.60002	1.72622	3.8395	5e-05	0.000641079	yes
Casp1	Casp1	Casp1	chr9:5298516-5307281	CTR	EAE	OK	2.34856	7.7341	1.71946	4.72286	5e-05	0.000641079	yes
Slc1a5	Slc1a5	Slc1a5	chr7:16781345-16798274	CTR	EAE	OK	0.888998	2.91372	1.71261	4.19453	5e-05	0.000641079	yes
Arrdc2	Arrdc2	Arrdc2	chr8:70835137-70839720	CTR	EAE	OK	5.57305	18.1903	1.70663	5.69058	5e-05	0.000641079	yes
Tifa	Tifa	Tifa	chr3:127789912-127798389	CTR	EAE	OK	2.83594	9.24999	1.70562	5.23188	5e-05	0.000641079	yes
Cmtm7	Cmtm7	Cmtm7	chr9:114756835-114781993	CTR	EAE	OK	2.01902	6.57584	1.70352	3.76839	5e-05	0.000641079	yes
H2-M3	H2-M3	H2-M3	chr17:37270233-37274485	CTR	EAE	OK	2.93846	9.57041	1.70352	4.99696	5e-05	0.000641079	yes
Hmox1	Hmox1	Hmox1	chr8:75093617-75100593	CTR	EAE	OK	4.19039	13.6259	1.7012	5.43737	5e-05	0.000641079	yes
Iqgap2	Iqgap2	Iqgap2	chr13:95627176-95891922	CTR	EAE	OK	0.408475	1.32805	1.70099	1.61872	0.00315	0.0251109	yes
Fam107a	Fam107a	Fam107a	chr14:8296277-8309776	CTR	EAE	OK	33.249	108.034	1.7001	6.06112	5e-05	0.000641079	yes
Bdkrb2	Bdkrb2	Bdkrb2	chr12:105563171-105593071	CTR	EAE	OK	0.840809	2.72394	1.69584	3.70149	5e-05	0.000641079	yes
Glis3	Glis3	Glis3	chr19:28262447-28720027	CTR	EAE	OK	0.346136	1.118	1.69151	3.39411	5e-05	0.000641079	yes
Gbp4	Gbp4	Gbp4	chr5:105115766-105139586	CTR	EAE	OK	0.362133	1.16933	1.69109	3.4943	5e-05	0.000641079	yes
Ppp1r3b	Ppp1r3b	Ppp1r3b	chr8:35375740-35388137	CTR	EAE	OK	0.364083	1.17551	1.69094	3.63581	5e-05	0.000641079	yes
Il16	Il16	Il16	chr7:83643062-83735490	CTR	EAE	OK	0.439205	1.41244	1.68522	3.92497	5e-05	0.000641079	yes
Fam111a	Fam111a	Fam111a	chr19:12573524-12596566	CTR	EAE	OK	0.968367	3.09896	1.67816	3.6367	5e-05	0.000641079	yes
Adap2	Adap2	Adap2	chr11:80154161-80178827	CTR	EAE	OK	2.07738	6.63932	1.67627	4.60426	5e-05	0.000641079	yes
Pnpla7	Pnpla7	Pnpla7	chr2:24976032-25054072	CTR	EAE	OK	2.93153	9.35966	1.6748	5.78494	5e-05	0.000641079	yes
Apbb1ip	Apbb1ip	Apbb1ip	chr2:22774326-22875653	CTR	EAE	OK	1.70467	5.442	1.67464	4.72327	5e-05	0.000641079	yes
Cmtm3	Cmtm3	Cmtm3	chr8:104340593-104347672	CTR	EAE	OK	4.75136	15.1545	1.67333	5.53133	5e-05	0.000641079	yes
Lcp2	Lcp2	Lcp2	chr11:34047200-34092280	CTR	EAE	OK	0.915621	2.91655	1.67144	4.30399	5e-05	0.000641079	yes
Ssc5d	Ssc5d	Ssc5d	chr7:4925843-4944797	CTR	EAE	OK	0.422268	1.34144	1.66755	3.63955	5e-05	0.000641079	yes
Il10ra	Il10ra	Il10ra	chr9:45253838-45269146	CTR	EAE	OK	1.90871	6.05576	1.66571	5.09467	5e-05	0.000641079	yes
Syk	Syk	Syk	chr13:52583436-52648792	CTR	EAE	OK	0.802439	2.53692	1.66061	4.35413	5e-05	0.000641079	yes
Slc2a4	Slc2a4	Slc2a4	chr11:69942285-69948190	CTR	EAE	OK	1.68358	5.31045	1.6573	4.78013	5e-05	0.000641079	yes
Ston1	Ston1	Ston1	chr17:88626554-88645724	CTR	EAE	OK	1.35847	4.2845	1.65715	4.58476	5e-05	0.000641079	yes
Eva1c	Eva1c	Eva1c	chr16:90830858-90904885	CTR	EAE	OK	0.413492	1.2967	1.64891	2.81993	5e-05	0.000641079	yes
Parp9	Parp9	Parp9	chr16:35926514-35972621	CTR	EAE	OK	1.04172	3.25238	1.64253	3.10914	5e-05	0.000641079	yes
Dennd1c	Dennd1c	Dennd1c	chr17:57066054-57078510	CTR	EAE	OK	0.449898	1.40143	1.63923	3.26557	5e-05	0.000641079	yes
Cybrd1	Cybrd1	Cybrd1	chr2:71118053-71142926	CTR	EAE	OK	0.707591	2.20353	1.63883	4.34248	5e-05	0.000641079	yes
Pmaip1	Pmaip1	Pmaip1	chr18:66458603-66465558	CTR	EAE	OK	1.58049	4.90367	1.63349	4.57946	5e-05	0.000641079	yes
Cyth4	Cyth4	Cyth4	chr15:78597046-78622019	CTR	EAE	OK	5.81137	18.0119	1.632	5.76401	5e-05	0.000641079	yes
Dcn	Dcn	Dcn	chr10:97479499-97518162	CTR	EAE	OK	6.71678	20.8125	1.63161	5.0982	5e-05	0.000641079	yes
Tifab	Tifab	Tifab	chr13:56173702-56178885	CTR	EAE	OK	1.02829	3.18427	1.63071	4.1419	5e-05	0.000641079	yes
Lat2	Lat2	Lat2	chr5:134600264-134615023	CTR	EAE	OK	2.3006	7.11235	1.62832	4.0037	5e-05	0.000641079	yes
Hhex	Hhex	Hhex	chr19:37434840-37440731	CTR	EAE	OK	0.828594	2.55528	1.62474	3.54702	5e-05	0.000641079	yes
Fam167a	Fam167a	Fam167a	chr14:63436393-63465502	CTR	EAE	OK	1.3371	4.1179	1.6228	4.70984	5e-05	0.000641079	yes
Ebi3	Ebi3	Ebi3	chr17:55952622-55957022	CTR	EAE	OK	0.417512	1.28546	1.6224	2.63199	0.001	0.00949967	yes
Osgin1	Osgin1	Osgin1	chr8:119437161-119446256	CTR	EAE	OK	0.261613	0.803351	1.6186	2.58803	0.00095	0.0091029	yes
Mylk	Mylk	Mylk	chr16:34784949-35002434	CTR	EAE	OK	1.68774	5.15692	1.61142	5.43684	5e-05	0.000641079	yes
Pros1	Pros1	Pros1	chr16:62854333-62929340	CTR	EAE	OK	6.21403	18.9664	1.60984	5.9024	5e-05	0.000641079	yes
Dnase1l1	Dnase1l1	Dnase1l1	chrX:74273216-74282333	CTR	EAE	OK	1.46687	4.46846	1.60703	3.62425	5e-05	0.000641079	yes
Alox5ap	Alox5ap	Alox5ap	chr5:149265057-149288047	CTR	EAE	OK	6.56448	19.9804	1.60583	5.30956	5e-05	0.000641079	yes
Cd274	Cd274	Cd274	chr19:29367437-29388094	CTR	EAE	OK	1.36226	4.14355	1.60486	4.59136	5e-05	0.000641079	yes
Prelid2	Prelid2	Prelid2	chr18:41875695-41951194	CTR	EAE	OK	0.48582	1.47431	1.60155	2.33142	0.00515	0.0377851	yes
Crh	Crh	Crh	chr3:19693400-19695396	CTR	EAE	OK	0.588164	1.78301	1.60002	2.88363	0.0001	0.00122846	yes
Hlx	Hlx	Hlx	chr1:184727144-184732493	CTR	EAE	OK	0.259405	0.786277	1.59983	2.54239	0.00055	0.00559459	yes
Asb10	Asb10	Asb10	chr5:24532696-24540448	CTR	EAE	OK	0.268225	0.812633	1.59916	2.63305	0.0003	0.00326412	yes
Casp8	Casp8	Casp8	chr1:58795373-58847503	CTR	EAE	OK	1.11134	3.36554	1.59853	3.79523	5e-05	0.000641079	yes
Naglu	Naglu	Naglu	chr11:101070093-101077671	CTR	EAE	OK	3.33304	10.0684	1.59493	5.20077	5e-05	0.000641079	yes
Parp10	Parp10	Parp10	chr15:76232994-76243440	CTR	EAE	OK	0.769951	2.3239	1.59371	3.70092	5e-05	0.000641079	yes
Fas	Fas	Fas	chr19:34290658-34327770	CTR	EAE	OK	1.79101	5.40547	1.59364	3.48331	5e-05	0.000641079	yes
Slc12a7	Slc12a7	Slc12a7	chr13:73763696-73816742	CTR	EAE	OK	0.866427	2.6146	1.59344	4.42897	5e-05	0.000641079	yes
Hexa	Hexa	Hexa	chr9:59539666-59565105	CTR	EAE	OK	26.0716	78.6429	1.59284	6.27557	5e-05	0.000641079	yes
Tmem173	Tmem173	Tmem173	chr18:35733677-35740554	CTR	EAE	OK	1.47187	4.4318	1.59024	4.22054	5e-05	0.000641079	yes
Clcf1	Clcf1	Clcf1	chr19:4214391-4222615	CTR	EAE	OK	0.511178	1.5252	1.5771	2.48414	0.0034	0.0267185	yes
Cxcr4	Cxcr4	Cxcr4	chr1:128588198-128592299	CTR	EAE	OK	2.98202	8.8786	1.57404	4.65758	5e-05	0.000641079	yes
Aim2	Aim2	Aim2	chr1:173420603-173466036	CTR	EAE	OK	1.03294	3.0719	1.57237	3.90404	5e-05	0.000641079	yes
Igfbp7	Igfbp7	Igfbp7	chr5:77310483-77408045	CTR	EAE	OK	20.5637	61.0516	1.56993	2.7802	5e-05	0.000641079	yes
Hspb2	Hspb2	Hspb2	chr9:50751071-50752354	CTR	EAE	OK	0.727882	2.15814	1.56801	1.97598	0.0018	0.0159111	yes
Ikbke	Ikbke	Ikbke	chr1:131254601-131279563	CTR	EAE	OK	0.355826	1.05466	1.56753	3.09762	5e-05	0.000641079	yes
Rorc	Rorc	Rorc	chr3:94372825-94398239	CTR	EAE	OK	1.89958	5.62634	1.56652	4.52048	5e-05	0.000641079	yes
Ifitm2	Ifitm2	Ifitm2	chr7:140954838-140955961	CTR	EAE	OK	10.5321	31.1753	1.56561	5.67728	5e-05	0.000641079	yes
Pla2g5	Pla2g5	Pla2g5	chr4:138799246-138863469	CTR	EAE	OK	1.57805	4.66807	1.56468	3.79341	5e-05	0.000641079	yes
Ucp2	Ucp2	Ucp2	chr7:100493344-100502173	CTR	EAE	OK	8.40354	24.7572	1.55878	5.84055	5e-05	0.000641079	yes
Rcsd1	Rcsd1	Rcsd1	chr1:165648944-165708094	CTR	EAE	OK	1.44062	4.2342	1.5554	3.96482	5e-05	0.000641079	yes
Golm1	Golm1	Golm1	chr13:59634995-59675784	CTR	EAE	OK	4.74727	13.9527	1.55537	5.30418	5e-05	0.000641079	yes
AI467606	AI467606	AI467606	chr7:127091435-127094049	CTR	EAE	OK	0.812198	2.38269	1.55268	3.40939	5e-05	0.000641079	yes
Il10rb	Il10rb	Il10rb	chr16:91406234-91425834	CTR	EAE	OK	5.28748	15.4941	1.55107	5.21373	5e-05	0.000641079	yes
Prdx6	Prdx6	Prdx6	chr1:161240111-161251166	CTR	EAE	OK	134.177	392.985	1.55033	5.05932	5e-05	0.000641079	yes
Fli1	Fli1	Fli1	chr9:32422207-32541368	CTR	EAE	OK	1.03571	3.02198	1.54488	3.95641	5e-05	0.000641079	yes
Mt1	Mt1	Mt1	chr8:94179088-94180327	CTR	EAE	OK	780.377	2272.58	1.54209	6.55036	5e-05	0.000641079	yes
Mrc2	Mrc2	Mrc2	chr11:105292645-105351145	CTR	EAE	OK	0.478269	1.39097	1.5402	3.77316	5e-05	0.000641079	yes
Hfe	Hfe	Hfe	chr13:23703840-23710811	CTR	EAE	OK	2.46341	7.12868	1.53298	4.39633	5e-05	0.000641079	yes
Stom	Stom	Stom	chr2:35313989-35337009	CTR	EAE	OK	1.98638	5.74754	1.53281	4.53007	5e-05	0.000641079	yes
4632428N05Rik	4632428N05Rik	4632428N05Rik	chr10:60302749-60696490	CTR	EAE	OK	6.90552	19.8198	1.52112	5.41339	5e-05	0.000641079	yes
Birc3	Birc3	Birc3	chr9:7848700-7873170	CTR	EAE	OK	0.78887	2.2628	1.52025	3.5948	5e-05	0.000641079	yes
Gusb	Gusb	Gusb	chr5:129989020-130002828	CTR	EAE	OK	7.67251	21.9567	1.51689	5.56871	5e-05	0.000641079	yes
S100a6	S100a6	S100a6	chr3:90612893-90614414	CTR	EAE	OK	51.5701	146.934	1.51056	6.81336	5e-05	0.000641079	yes
Srgn	Srgn	Srgn	chr10:62494427-62507755	CTR	EAE	OK	7.38065	21.0246	1.51026	5.12256	5e-05	0.000641079	yes
S100a9	S100a9	S100a9	chr3:90692632-90695691	CTR	EAE	OK	3.93738	11.1931	1.50731	4.01304	5e-05	0.000641079	yes
Gpr179	Gpr179	Gpr179	chr11:97332108-97352073	CTR	EAE	OK	0.316896	0.8993	1.50479	3.71155	5e-05	0.000641079	yes
Mamdc2	Mamdc2	Mamdc2	chr19:23302608-23448322	CTR	EAE	OK	1.2027	3.4072	1.50231	4.06225	5e-05	0.000641079	yes
Akna	Akna	Akna	chr4:63367127-63403445	CTR	EAE	OK	0.986457	2.7918	1.50087	4.27818	5e-05	0.000641079	yes
Gm5086	Gm5086	Gm5086	chr13:97559999-97583994	CTR	EAE	OK	0.816095	2.30943	1.50073	3.02126	5e-05	0.000641079	yes
Tmem52	Tmem52	Tmem52	chr4:155469113-155470858	CTR	EAE	OK	0.735436	2.07904	1.49925	2.2376	0.0004	0.00422425	yes
5033411D12Rik	5033411D12Rik	5033411D12Rik	chr13:16857474-17694765	CTR	EAE	OK	3.57701	10.1098	1.49893	4.65187	5e-05	0.000641079	yes
Gadl1	Gadl1	Gadl1	chr9:115909454-116076176	CTR	EAE	OK	0.22094	0.621277	1.49158	2.55159	0.00025	0.00280942	yes
Pon3	Pon3	Pon3	chr6:5220851-5256233	CTR	EAE	OK	2.72627	7.65342	1.48918	4.33219	5e-05	0.000641079	yes
Plin2	Plin2	Plin2	chr4:86656564-86670059	CTR	EAE	OK	8.83028	24.7795	1.48862	5.4717	5e-05	0.000641079	yes
1700017B05Rik	1700017B05Rik	1700017B05Rik	chr9:57252321-57262599	CTR	EAE	OK	1.92248	5.3865	1.48638	4.82586	5e-05	0.000641079	yes
Gmfg	Gmfg	Gmfg	chr7:28437446-28446895	CTR	EAE	OK	1.09201	3.05661	1.48495	2.56325	0.00015	0.00177444	yes
Ip6k3	Ip6k3	Ip6k3	chr17:27143970-27167764	CTR	EAE	OK	1.37412	3.83915	1.48228	3.87924	5e-05	0.000641079	yes
Slc2a9	Slc2a9	Slc2a9	chr5:38349272-38502152	CTR	EAE	OK	0.320326	0.894251	1.48114	2.64304	5e-05	0.000641079	yes
Selenbp1	Selenbp1	Selenbp1	chr3:94933082-94944758	CTR	EAE	OK	1.87143	5.20971	1.47706	3.93895	5e-05	0.000641079	yes
E230029C05Rik	E230029C05Rik	E230029C05Rik	chr7:90029158-90040280	CTR	EAE	OK	0.592312	1.64548	1.47408	3.10322	5e-05	0.000641079	yes
Zfp36	Zfp36	Zfp36	chr7:28376783-28379228	CTR	EAE	OK	2.47203	6.83756	1.46779	4.21664	5e-05	0.000641079	yes
Map3k8	Map3k8	Map3k8	chr18:4331326-4352953	CTR	EAE	OK	0.44506	1.22891	1.46531	2.89074	5e-05	0.000641079	yes
BC096441	BC096441	BC096441	chr11:69682576-69696098	CTR	EAE	OK	1.08464	2.99294	1.46435	2.03653	0.00265	0.0218522	yes
Hoga1	Hoga1	Hoga1	chr19:42045850-42070939	CTR	EAE	OK	0.671816	1.84991	1.46131	2.75348	0.0001	0.00122846	yes
Gpr160	Gpr160	Gpr160	chr3:30855949-30897192	CTR	EAE	OK	0.372533	1.02415	1.45898	2.2458	0.00015	0.00177444	yes
Ifi35	Ifi35	Ifi35	chr11:101448411-101458701	CTR	EAE	OK	2.74668	7.54935	1.45866	4.09416	5e-05	0.000641079	yes
Sh3tc1	Sh3tc1	Sh3tc1	chr5:35697179-35729276	CTR	EAE	OK	0.529704	1.4516	1.45439	3.45151	5e-05	0.000641079	yes
Trim47	Trim47	Trim47	chr11:116105749-116110235	CTR	EAE	OK	0.821199	2.25037	1.45436	3.01552	5e-05	0.000641079	yes
Tap2	Tap2	Tap2	chr17:34204478-34216321	CTR	EAE	OK	4.40537	12.0642	1.4534	4.96556	5e-05	0.000641079	yes
F830016B08Rik	F830016B08Rik	F830016B08Rik	chr18:60293379-60303016	CTR	EAE	OK	0.31518	0.862876	1.45298	2.76897	0.0001	0.00122846	yes
Nqo1	Nqo1	Nqo1	chr8:107388224-107403205	CTR	EAE	OK	5.59819	15.2878	1.44934	4.87072	5e-05	0.000641079	yes
Ecm1	Ecm1	Ecm1	chr3:95734147-95739569	CTR	EAE	OK	0.841711	2.2927	1.44565	2.94507	5e-05	0.000641079	yes
Fam105a	Fam105a	Fam105a	chr15:27655070-27681542	CTR	EAE	OK	2.3088	6.26488	1.44014	4.14983	5e-05	0.000641079	yes
Zfand4	Zfand4	Zfand4	chr6:116264234-116329626	CTR	EAE	OK	1.87625	5.07406	1.43528	4.09807	5e-05	0.000641079	yes
Zfp217	Zfp217	Zfp217	chr2:170108642-170142675	CTR	EAE	OK	0.455222	1.23049	1.43459	3.33134	5e-05	0.000641079	yes
Nfatc1	Nfatc1	Nfatc1	chr18:80606204-80713071	CTR	EAE	OK	1.04245	2.80446	1.42774	3.83038	5e-05	0.000641079	yes
Oasl2	Oasl2	Oasl2	chr5:114896933-114912245	CTR	EAE	OK	1.10793	2.97652	1.42576	3.73788	5e-05	0.000641079	yes
Apobec3	Apobec3	Apobec3	chr15:79889531-79908429	CTR	EAE	OK	1.00291	2.69238	1.42469	3.25712	5e-05	0.000641079	yes
Ccdc88b	Ccdc88b	Ccdc88b	chr19:6844622-6858211	CTR	EAE	OK	0.781128	2.09673	1.42451	3.79111	5e-05	0.000641079	yes
Lck	Lck	Lck	chr4:129548343-129573641	CTR	EAE	OK	0.351258	0.941578	1.42255	2.1948	0.0003	0.00326412	yes
Pdpn	Pdpn	Pdpn	chr4:143267421-143299507	CTR	EAE	OK	5.45205	14.5799	1.41911	4.80329	5e-05	0.000641079	yes
Klrg2	Klrg2	Klrg2	chr6:38626659-38637239	CTR	EAE	OK	0.49993	1.33555	1.41763	2.79381	5e-05	0.000641079	yes
Nlrp3	Nlrp3	Nlrp3	chr11:59542685-59566956	CTR	EAE	OK	0.274488	0.731679	1.41447	2.72216	5e-05	0.000641079	yes
Itpripl2	Itpripl2	Itpripl2	chr7:118485111-118491975	CTR	EAE	OK	1.46457	3.89485	1.4111	4.51084	5e-05	0.000641079	yes
Lrrc3	Lrrc3	Lrrc3	chr10:77897575-77902536	CTR	EAE	OK	1.36565	3.631	1.41078	4.12834	5e-05	0.000641079	yes
Il13ra1	Il13ra1	Il13ra1	chrX:36112138-36171261	CTR	EAE	OK	2.32387	6.17174	1.40915	4.44888	5e-05	0.000641079	yes
Aspg	Aspg	Aspg	chr12:112106682-112127573	CTR	EAE	OK	2.15167	5.71297	1.40879	3.93721	5e-05	0.000641079	yes
Lgals9	Lgals9	Lgals9	chr11:78962978-78984924	CTR	EAE	OK	5.73999	15.2039	1.40532	4.27728	5e-05	0.000641079	yes
Slc24a4	Slc24a4	Slc24a4	chr12:102129418-102266749	CTR	EAE	OK	3.52563	9.33673	1.40504	4.48737	5e-05	0.000641079	yes
Arhgap9	Arhgap9	Arhgap9	chr10:127323726-127341579	CTR	EAE	OK	1.48037	3.91056	1.40142	1.94665	0.0035	0.0273846	yes
Tlr6	Tlr6	Tlr6	chr5:64953094-64960034	CTR	EAE	OK	0.519083	1.36822	1.39827	2.82314	0.0001	0.00122846	yes
Fgd2	Fgd2	Fgd2	chr17:29360913-29379535	CTR	EAE	OK	1.6556	4.3553	1.39542	3.58633	5e-05	0.000641079	yes
Dapp1	Dapp1	Dapp1	chr3:137931005-137981549	CTR	EAE	OK	0.502883	1.32191	1.39433	2.96693	5e-05	0.000641079	yes
Chi3l1	Chi3l1	Chi3l1	chr1:134182403-134190031	CTR	EAE	OK	15.8477	41.6069	1.39255	5.42116	5e-05	0.000641079	yes
Mocos	Mocos	Mocos	chr18:24653690-24701556	CTR	EAE	OK	0.585079	1.53485	1.3914	3.03873	5e-05	0.000641079	yes
Tmem176a	Tmem176a	Tmem176a	chr6:48841482-48845364	CTR	EAE	OK	25.2768	66.2716	1.39058	4.90398	5e-05	0.000641079	yes
Endou	Endou	Endou	chr15:97711018-97731405	CTR	EAE	OK	0.975439	2.55584	1.38967	3.07717	5e-05	0.000641079	yes
Trim14	Trim14	Trim14	chr4:46506846-46536144	CTR	EAE	OK	0.356897	0.934818	1.38918	2.19361	0.0021	0.0180955	yes
Gstp2	Gstp2	Gstp2	chr19:4040287-4042221	CTR	EAE	OK	0.569768	1.4894	1.38629	2.21021	0.00635	0.0451378	yes
Clic1	Clic1	Clic1	chr17:35050242-35058719	CTR	EAE	OK	12.4438	32.5143	1.38565	5.20482	5e-05	0.000641079	yes
Plce1	Plce1	Plce1	chr19:38524196-38785100	CTR	EAE	OK	6.03342	15.7543	1.3847	5.14795	5e-05	0.000641079	yes
Ezr	Ezr	Ezr	chr17:6738130-6782780	CTR	EAE	OK	4.97964	12.9776	1.38192	4.89604	5e-05	0.000641079	yes
Cd63	Cd63	Cd63	chr10:128908918-128912818	CTR	EAE	OK	120.753	314.355	1.38033	4.76549	5e-05	0.000641079	yes
Klf2	Klf2	Klf2	chr8:72319061-72321654	CTR	EAE	OK	1.01408	2.63678	1.37861	3.1752	5e-05	0.000641079	yes
Zc3h12a	Zc3h12a	Zc3h12a	chr4:125118413-125127881	CTR	EAE	OK	0.781513	2.02806	1.37576	3.20355	5e-05	0.000641079	yes
Susd3	Susd3	Susd3	chr13:49230830-49248706	CTR	EAE	OK	1.23619	3.20636	1.37504	2.61563	5e-05	0.000641079	yes
Herc6	Herc6	Herc6	chr6:57580991-57665136	CTR	EAE	OK	1.50836	3.89117	1.36722	4.23238	5e-05	0.000641079	yes
Emp1	Emp1	Emp1	chr6:135362930-135383173	CTR	EAE	OK	1.94714	5.01367	1.36451	3.9078	5e-05	0.000641079	yes
Bdh2	Bdh2	Bdh2	chr3:135281220-135304425	CTR	EAE	OK	2.49195	6.40569	1.36208	3.10411	5e-05	0.000641079	yes
Arhgap19	Arhgap19	Arhgap19	chr19:41766587-41802084	CTR	EAE	OK	1.15859	2.97245	1.35928	3.83998	5e-05	0.000641079	yes
Tspan4	Tspan4	Tspan4	chr7:141475235-141539857	CTR	EAE	OK	11.0003	28.222	1.35928	2.80376	0.00015	0.00177444	yes
Adipor2	Adipor2	Adipor2	chr6:119353149-119417483	CTR	EAE	OK	39.3171	100.807	1.35836	4.88073	5e-05	0.000641079	yes
Stk32a	Stk32a	Stk32a	chr18:43207696-43317481	CTR	EAE	OK	9.81359	25.0036	1.34928	5.08678	5e-05	0.000641079	yes
Snai2	Snai2	Snai2	chr16:14705858-14709382	CTR	EAE	OK	0.396187	1.00817	1.34749	2.41312	0.0003	0.00326412	yes
Prkcd	Prkcd	Prkcd	chr14:30595353-30626208	CTR	EAE	OK	6.63109	16.8379	1.3444	4.89511	5e-05	0.000641079	yes
Arl5c	Arl5c	Arl5c	chr11:97989579-97996173	CTR	EAE	OK	0.807045	2.03816	1.33654	2.78441	0.00015	0.00177444	yes
Fgf2	Fgf2	Fgf2	chr3:37348652-37404830	CTR	EAE	OK	2.11559	5.3418	1.33627	3.20947	0.00015	0.00177444	yes
Slco2b1	Slco2b1	Slco2b1	chr7:99657803-99711340	CTR	EAE	OK	3.66836	9.25759	1.3355	4.59832	5e-05	0.000641079	yes
Synpo2	Synpo2	Synpo2	chr3:123076518-123236149	CTR	EAE	OK	0.800042	2.00477	1.32529	3.80398	5e-05	0.000641079	yes
Col5a1	Col5a1	Col5a1	chr2:27886424-28039510	CTR	EAE	OK	0.657721	1.64661	1.32395	3.74391	5e-05	0.000641079	yes
Agt	Agt	Agt	chr8:124556586-124569707	CTR	EAE	OK	85.8419	214.801	1.32325	5.0493	5e-05	0.000641079	yes
H2-DMa	H2-DMa	H2-DMa	chr17:34122831-34139101	CTR	EAE	OK	4.66787	11.6774	1.32288	4.27346	5e-05	0.000641079	yes
Snx20	Snx20	Snx20	chr8:88626827-88636128	CTR	EAE	OK	0.948548	2.37223	1.32245	2.79744	0.0003	0.00326412	yes
S100a8	S100a8	S100a8	chr3:90669070-90670034	CTR	EAE	OK	3.13449	7.82559	1.31997	3.34809	0.00115	0.0107192	yes
Nfkbia	Nfkbia	Nfkbia	chr12:55280813-55492647	CTR	EAE	OK	12.1281	30.2562	1.31888	1.61953	0.007	0.0487929	yes
4930556M19Rik	4930556M19Rik	4930556M19Rik	chr15:10714835-10790123	CTR	EAE	OK	0.274222	0.683488	1.31757	1.67697	0.0041	0.0313121	yes
S100a11	S100a11	S100a11	chr3:93520495-93526288	CTR	EAE	OK	11.0622	27.5337	1.31556	4.84176	5e-05	0.000641079	yes
Cryba4	Cryba4	Cryba4	chr5:112246532-112252502	CTR	EAE	OK	0.787757	1.96049	1.31539	2.37633	0.003	0.0241158	yes
Cyr61	Cyr61	Cyr61	chr3:145646970-145649985	CTR	EAE	OK	1.49553	3.71523	1.3128	3.38713	5e-05	0.000641079	yes
Fmo1	Fmo1	Fmo1	chr1:162829560-162866548	CTR	EAE	OK	1.26343	3.1326	1.31002	3.33439	5e-05	0.000641079	yes
Plxnd1	Plxnd1	Plxnd1	chr6:115954810-115995005	CTR	EAE	OK	1.2	2.97493	1.30982	4.05524	5e-05	0.000641079	yes
Cyp4v3	Cyp4v3	Cyp4v3	chr8:45305801-45333196	CTR	EAE	OK	3.74208	9.27624	1.3097	4.41272	5e-05	0.000641079	yes
Apod	Apod	Apod	chr16:31296191-31314596	CTR	EAE	OK	314.424	779.118	1.30913	4.04347	5e-05	0.000641079	yes
Smad6	Smad6	Smad6	chr9:63953075-64022059	CTR	EAE	OK	0.618456	1.52377	1.3009	2.89998	5e-05	0.000641079	yes
Nuak2	Nuak2	Nuak2	chr1:132316124-132333488	CTR	EAE	OK	0.445209	1.09563	1.2992	2.52496	0.0002	0.00229417	yes
Dna2	Dna2	Dna2	chr10:62947028-62974188	CTR	EAE	OK	0.465712	1.14507	1.29792	2.89085	5e-05	0.000641079	yes
Ctsb	Ctsb	Ctsb	chr14:63122461-63177793	CTR	EAE	OK	142.353	349.432	1.29554	3.3712	5e-05	0.000641079	yes
Cdo1	Cdo1	Cdo1	chr18:46713204-46728342	CTR	EAE	OK	12.9514	31.7915	1.29553	4.91084	5e-05	0.000641079	yes
Trim21	Trim21	Trim21	chr7:102557921-102565469	CTR	EAE	OK	1.44718	3.54768	1.29363	3.30768	5e-05	0.000641079	yes
Mxra8	Mxra8	Mxra8	chr4:155839679-155844102	CTR	EAE	OK	2.47192	6.05705	1.29298	3.81463	5e-05	0.000641079	yes
Akr1b8	Akr1b8	Akr1b8	chr6:34354163-34368454	CTR	EAE	OK	1.11482	2.71957	1.28657	2.82345	5e-05	0.000641079	yes
Paqr5	Paqr5	Paqr5	chr9:61953737-62026790	CTR	EAE	OK	0.75627	1.8414	1.28383	3.11423	5e-05	0.000641079	yes
Ptx3	Ptx3	Ptx3	chr3:66053557-66296837	CTR	EAE	OK	0.58301	1.41895	1.28323	1.80566	0.00655	0.0462393	yes
Gns	Gns	Gns	chr10:121365089-121397245	CTR	EAE	OK	21.1631	51.4241	1.28089	4.83094	5e-05	0.000641079	yes
Cysltr1	Cysltr1	Cysltr1	chrX:106576516-106710557	CTR	EAE	OK	0.404784	0.981863	1.27837	2.31332	0.0003	0.00326412	yes
Abcc4	Abcc4	Abcc4	chr14:118482691-118706219	CTR	EAE	OK	1.88674	4.57636	1.2783	4.08782	5e-05	0.000641079	yes
Entpd1	Entpd1	Entpd1	chr19:40659793-40741602	CTR	EAE	OK	2.47324	5.99876	1.27826	4.17255	5e-05	0.000641079	yes
Galm	Galm	Galm	chr17:80127470-80185032	CTR	EAE	OK	2.0634	4.99921	1.27668	3.6134	5e-05	0.000641079	yes
Fibin	Fibin	Fibin	chr2:110360924-110362993	CTR	EAE	OK	6.79938	16.3846	1.26887	4.52351	5e-05	0.000641079	yes
Sh3bp2	Sh3bp2	Sh3bp2	chr5:34525783-34563639	CTR	EAE	OK	2.44868	5.89691	1.26796	3.70741	5e-05	0.000641079	yes
Mn1	Mn1	Mn1	chr5:111418165-111457025	CTR	EAE	OK	1.01629	2.44183	1.26465	3.61842	5e-05	0.000641079	yes
Nlrc3	Nlrc3	Nlrc3	chr16:3946932-3976632	CTR	EAE	OK	0.263192	0.632242	1.26436	2.38871	0.0003	0.00326412	yes
Soat1	Soat1	Soat1	chr1:156428107-156474328	CTR	EAE	OK	5.37508	12.909	1.26402	4.62665	5e-05	0.000641079	yes
Gfap	Gfap	Gfap	chr11:102887335-102897200	CTR	EAE	OK	954.661	2289.66	1.26208	1.91517	0.00375	0.029009	yes
Scnn1a	Scnn1a	Scnn1a	chr6:125321339-125344942	CTR	EAE	OK	0.340694	0.816375	1.26076	2.46115	0.00015	0.00177444	yes
Hspa1b	Hspa1b	Hspa1b	chr17:34956428-34959238	CTR	EAE	OK	0.81107	1.94091	1.25884	2.92117	5e-05	0.000641079	yes
Rab3il1	Rab3il1	Rab3il1	chr19:10018227-10035586	CTR	EAE	OK	4.86287	11.6311	1.2581	4.26762	5e-05	0.000641079	yes
Tnfaip3	Tnfaip3	Tnfaip3	chr10:19000909-19015410	CTR	EAE	OK	0.830623	1.98308	1.25548	3.16361	5e-05	0.000641079	yes
Map3k14	Map3k14	Map3k14	chr11:103219763-103267401	CTR	EAE	OK	0.642625	1.5306	1.25205	3.03311	5e-05	0.000641079	yes
Abcb1b	Abcb1b	Abcb1b	chr5:8798146-8866314	CTR	EAE	OK	0.771417	1.82748	1.24427	3.16956	5e-05	0.000641079	yes
Id4	Id4	Id4	chr13:48261426-48264036	CTR	EAE	OK	32.7916	77.67	1.24403	5.02477	5e-05	0.000641079	yes
Gipr	Gipr	Gipr	chr7:19157124-19166127	CTR	EAE	OK	0.332914	0.788456	1.24388	2.04686	0.0032	0.0253968	yes
Art3	Art3	Art3	chr5:92331840-92414627	CTR	EAE	OK	2.29442	5.42381	1.24118	3.11466	5e-05	0.000641079	yes
Trim34a	Trim34a	Trim34a	chr7:104244456-104262236	CTR	EAE	OK	0.382252	0.901947	1.23852	2.32095	0.0005	0.00515531	yes
Il12rb1	Il12rb1	Il12rb1	chr8:70808448-70821423	CTR	EAE	OK	1.11799	2.63605	1.23748	3.10203	5e-05	0.000641079	yes
Vamp8	Vamp8	Vamp8	chr6:72385220-72390667	CTR	EAE	OK	17.0651	40.2081	1.23643	4.75583	5e-05	0.000641079	yes
Arhgef37	Arhgef37	Arhgef37	chr18:61493793-61536536	CTR	EAE	OK	2.16199	5.09183	1.23582	3.77559	5e-05	0.000641079	yes
Hdc	Hdc	Hdc	chr2:126593667-126618665	CTR	EAE	OK	0.600659	1.41446	1.23563	2.57596	0.00025	0.00280942	yes
Dhrs1	Dhrs1	Dhrs1	chr14:55739019-55745684	CTR	EAE	OK	66.7496	157.109	1.23493	4.92263	5e-05	0.000641079	yes
Fxyd1	Fxyd1	Fxyd1	chr7:31051677-31055656	CTR	EAE	OK	98.313	231.224	1.23384	4.43367	5e-05	0.000641079	yes
Tm4sf1	Tm4sf1	Tm4sf1	chr3:57287063-57301919	CTR	EAE	OK	6.34084	14.911	1.23363	4.15017	5e-05	0.000641079	yes
Dpyd	Dpyd	Dpyd	chr3:118562177-119432918	CTR	EAE	OK	1.59179	3.74236	1.23329	3.73695	5e-05	0.000641079	yes
Tmie	Tmie	Tmie	chr9:110866045-110880083	CTR	EAE	OK	5.1029	11.9601	1.22885	4.23361	5e-05	0.000641079	yes
Pglyrp1	Pglyrp1	Pglyrp1	chr7:18884689-18890438	CTR	EAE	OK	5.39063	12.6253	1.22779	3.79326	5e-05	0.000641079	yes
Tcirg1	Tcirg1	Tcirg1	chr19:3896049-3907133	CTR	EAE	OK	6.92036	16.1514	1.22274	4.22092	5e-05	0.000641079	yes
Tec	Tec	Tec	chr5:72755722-72868448	CTR	EAE	OK	1.14699	2.67689	1.2227	2.88321	5e-05	0.000641079	yes
Cotl1	Cotl1	Cotl1	chr8:119809213-119840579	CTR	EAE	OK	39.9079	93.1336	1.22263	4.94776	5e-05	0.000641079	yes
Klf15	Klf15	Klf15	chr6:90462625-90475209	CTR	EAE	OK	8.90515	20.7381	1.21957	4.5236	5e-05	0.000641079	yes
Plscr4	Plscr4	Plscr4	chr9:92457377-92492516	CTR	EAE	OK	2.34424	5.45678	1.21893	3.78394	5e-05	0.000641079	yes
Irf7	Irf7	Irf7	chr7:141263182-141266424	CTR	EAE	OK	1.03221	2.40204	1.21852	2.51548	5e-05	0.000641079	yes
Pou2f2	Pou2f2	Pou2f2	chr7:25091114-25132460	CTR	EAE	OK	0.74916	1.74252	1.21783	2.71676	5e-05	0.000641079	yes
Tagln2	Tagln2	Tagln2	chr1:172500245-172507375	CTR	EAE	OK	10.0511	23.3733	1.21751	4.41909	5e-05	0.000641079	yes
Tnfrsf1a	Tnfrsf1a	Tnfrsf1a	chr6:125349722-125362483	CTR	EAE	OK	9.03343	20.9983	1.21693	4.49836	5e-05	0.000641079	yes
Ifit3	Ifit3	Ifit3	chr19:34583528-34588982	CTR	EAE	OK	3.33116	7.73542	1.21546	3.72253	5e-05	0.000641079	yes
Psd4	Psd4	Psd4	chr2:24385396-24408729	CTR	EAE	OK	0.556439	1.29064	1.21379	2.89857	5e-05	0.000641079	yes
Tfpi	Tfpi	Tfpi	chr2:84432859-84476775	CTR	EAE	OK	1.22828	2.84712	1.21287	2.56957	0.0001	0.00122846	yes
Pla2g15	Pla2g15	Pla2g15	chr8:106150398-106164715	CTR	EAE	OK	5.36481	12.4289	1.2121	4.24972	5e-05	0.000641079	yes
Ccl19	Ccl19	Ccl19	chr4_JH584294_random:102333-104327	CTR	EAE	OK	1.09418	2.52501	1.20644	2.37483	0.003	0.0241158	yes
Tor4a	Tor4a	Tor4a	chr2:25192719-25196813	CTR	EAE	OK	1.24869	2.87727	1.20429	3.25985	5e-05	0.000641079	yes
Gbp7	Gbp7	Gbp7	chr3:142530337-142550083	CTR	EAE	OK	1.55225	3.5678	1.20067	3.6058	5e-05	0.000641079	yes
Slc6a13	Slc6a13	Slc6a13	chr6:121300295-121337718	CTR	EAE	OK	0.635287	1.45963	1.20012	2.45384	0.0003	0.00326412	yes
Ctf1	Ctf1	Ctf1	chr7:127712735-127718185	CTR	EAE	OK	0.968732	2.21906	1.19578	2.52234	0.0002	0.00229417	yes
Ifit1	Ifit1	Ifit1	chr19:34640888-34650009	CTR	EAE	OK	1.09051	2.49725	1.19533	2.96544	0.0001	0.00122846	yes
Ifitm3	Ifitm3	Ifitm3	chr7:141009589-141010744	CTR	EAE	OK	19.9369	45.6208	1.19425	4.87162	5e-05	0.000641079	yes
Slc7a2	Slc7a2	Slc7a2	chr8:40862366-40922070	CTR	EAE	OK	10.8039	24.655	1.19033	4.32009	5e-05	0.000641079	yes
Cxcl12	Cxcl12	Cxcl12	chr6:117168534-117181368	CTR	EAE	OK	9.54924	21.7696	1.18885	3.38635	5e-05	0.000641079	yes
Cebpb	Cebpb	Cebpb	chr2:167688914-167690418	CTR	EAE	OK	2.43127	5.54067	1.18835	3.26131	5e-05	0.000641079	yes
Pdlim4	Pdlim4	Pdlim4	chr11:54054927-54069017	CTR	EAE	OK	8.19463	18.6717	1.1881	4.16634	5e-05	0.000641079	yes
Piezo1	Piezo1	Piezo1	chr8:122476142-122551329	CTR	EAE	OK	0.60953	1.38322	1.18226	2.07144	0.0004	0.00422425	yes
Il3ra	Il3ra	Il3ra	chr14:14346494-14355490	CTR	EAE	OK	0.819673	1.85786	1.18052	2.35597	0.0011	0.0102798	yes
Slc35d2	Slc35d2	Slc35d2	chr13:64096309-64129330	CTR	EAE	OK	0.44206	0.998106	1.17495	2.2304	0.00095	0.0091029	yes
Edn1	Edn1	Edn1	chr13:42301269-42307989	CTR	EAE	OK	0.690441	1.55776	1.17389	2.52195	0.00025	0.00280942	yes
Rin2	Rin2	Rin2	chr2:145786115-145887616	CTR	EAE	OK	8.32254	18.7655	1.17299	4.41057	5e-05	0.000641079	yes
Gbp3	Gbp3	Gbp3	chr3:142560051-142573212	CTR	EAE	OK	1.77575	3.99334	1.16917	3.23053	5e-05	0.000641079	yes
Rinl	Rinl	Rinl	chr7:28788968-28798966	CTR	EAE	OK	0.929832	2.08583	1.16558	2.80103	5e-05	0.000641079	yes
4933430I17Rik	4933430I17Rik	4933430I17Rik	chr4:62525368-62547993	CTR	EAE	OK	0.349285	0.783446	1.16543	1.8775	0.005	0.0369106	yes
Sh2b2	Sh2b2	Sh2b2	chr5:136218148-136244903	CTR	EAE	OK	2.20418	4.94273	1.16506	3.41086	5e-05	0.000641079	yes
Mgp	Mgp	Mgp	chr6:136872434-136875805	CTR	EAE	OK	5.97856	13.4045	1.16484	3.60076	5e-05	0.000641079	yes
Ppp1r18	Ppp1r18	Ppp1r18	chr17:35865594-35875596	CTR	EAE	OK	2.93058	6.55871	1.16223	3.43568	5e-05	0.000641079	yes
Ftl1	Ftl1	Ftl1	chr7:45457943-45459886	CTR	EAE	OK	311.55	696.66	1.16099	4.35905	5e-05	0.000641079	yes
Lefty1	Lefty1	Lefty1	chr1:180935038-180938401	CTR	EAE	OK	0.676088	1.51055	1.15979	2.27652	0.00085	0.00823251	yes
Crlf2	Crlf2	Crlf2	chr5:109554708-109558993	CTR	EAE	OK	4.64563	10.3645	1.1577	3.23313	5e-05	0.000641079	yes
Btg2	Btg2	Btg2	chr1:134074864-134079155	CTR	EAE	OK	1.84513	4.11264	1.15635	3.36903	5e-05	0.000641079	yes
Dok3	Dok3	Dok3	chr13:55523234-55528538	CTR	EAE	OK	1.10479	2.46219	1.15617	2.59324	0.00015	0.00177444	yes
Ptpn22	Ptpn22	Ptpn22	chr3:103860291-103912247	CTR	EAE	OK	0.448407	0.999135	1.15587	2.26435	0.0006	0.00605179	yes
Plscr1	Plscr1	Plscr1	chr9:92250193-92272561	CTR	EAE	OK	1.00553	2.2402	1.15567	2.68218	5e-05	0.000641079	yes
Gimap4	Gimap4	Gimap4	chr6:48684577-48692062	CTR	EAE	OK	0.597028	1.32966	1.15519	1.61934	0.0013	0.0119088	yes
Lrguk	Lrguk	Lrguk	chr6:34029447-34134034	CTR	EAE	OK	0.288792	0.641018	1.15033	2.02593	0.00185	0.0162531	yes
Dnaaf3	Dnaaf3	Dnaaf3	chr7:4522956-4532442	CTR	EAE	OK	0.334558	0.741833	1.14884	1.94408	0.0043	0.0327005	yes
C1qtnf3	C1qtnf3	C1qtnf3	chr15:10952331-10980162	CTR	EAE	OK	0.960748	2.12946	1.14826	2.48517	5e-05	0.000641079	yes
Col23a1	Col23a1	Col23a1	chr11:51289919-51583925	CTR	EAE	OK	2.78438	6.14927	1.14306	3.91215	5e-05	0.000641079	yes
Gimap9	Gimap9	Gimap9	chr6:48676134-48678704	CTR	EAE	OK	0.444874	0.981992	1.14231	1.87786	0.0067	0.0471592	yes
Selplg	Selplg	Selplg	chr5:113817797-113830501	CTR	EAE	OK	8.52839	18.81	1.14116	4.25092	5e-05	0.000641079	yes
Srebf1	Srebf1	Srebf1	chr11:60105012-60220604	CTR	EAE	OK	16.6991	36.8015	1.13999	3.02893	5e-05	0.000641079	yes
Echdc3	Echdc3	Echdc3	chr2:6188464-6321611	CTR	EAE	OK	0.900391	1.97957	1.13656	2.32023	0.0005	0.00515531	yes
Sgpl1	Sgpl1	Sgpl1	chr10:61098641-61147665	CTR	EAE	OK	11.6307	25.5244	1.13394	4.28827	5e-05	0.000641079	yes
Nfe2l2	Nfe2l2	Nfe2l2	chr2:75675518-75704641	CTR	EAE	OK	11.5688	25.3805	1.13348	4.29077	5e-05	0.000641079	yes
Txlnb	Txlnb	Txlnb	chr10:17796218-17845663	CTR	EAE	OK	0.478482	1.0497	1.13344	2.54465	5e-05	0.000641079	yes
Car3	Car3	Car3	chr3:14863537-14872373	CTR	EAE	OK	0.606627	1.32991	1.13245	2.04508	0.0025	0.0209153	yes
S1pr3	S1pr3	S1pr3	chr13:51408617-51422797	CTR	EAE	OK	1.34749	2.9539	1.13234	3.26322	5e-05	0.000641079	yes
Slc25a24	Slc25a24	Slc25a24	chr3:109123148-109168409	CTR	EAE	OK	0.647251	1.41813	1.13159	2.55617	0.0002	0.00229417	yes
Creg1	Creg1	Creg1	chr1:165763779-165775304	CTR	EAE	OK	16.4655	35.9975	1.12845	4.40451	5e-05	0.000641079	yes
Tmem176b	Tmem176b	Tmem176b	chr6:48833811-48841374	CTR	EAE	OK	52.1041	113.74	1.12627	4.01506	5e-05	0.000641079	yes
Mvp	Mvp	Mvp	chr7:126986859-127014594	CTR	EAE	OK	4.03428	8.80097	1.12535	3.73943	5e-05	0.000641079	yes
Il33	Il33	Il33	chr19:29925113-29960715	CTR	EAE	OK	28.5231	62.133	1.12323	4.04052	5e-05	0.000641079	yes
Pla2g3	Pla2g3	Pla2g3	chr11:3488226-3494166	CTR	EAE	OK	5.60613	12.2105	1.12305	3.74015	5e-05	0.000641079	yes
Fzd7	Fzd7	Fzd7	chr1:59482146-59486955	CTR	EAE	OK	1.88624	4.10166	1.1207	3.55606	5e-05	0.000641079	yes
Pygl	Pygl	Pygl	chr12:70190814-70227683	CTR	EAE	OK	1.85512	4.02742	1.11834	3.18915	5e-05	0.000641079	yes
Nxn	Nxn	Nxn	chr11:76257225-76399141	CTR	EAE	OK	7.24188	15.7196	1.11813	4.09587	5e-05	0.000641079	yes
Klf4	Klf4	Klf4	chr4:55527136-55532475	CTR	EAE	OK	0.912469	1.97695	1.11543	2.728	5e-05	0.000641079	yes
Sp100	Sp100	Sp100	chr1:85650049-85709448	CTR	EAE	OK	0.911854	1.97112	1.11214	2.50684	0.00015	0.00177444	yes
Galns	Galns	Galns	chr8:122578236-122611487	CTR	EAE	OK	2.16818	4.68289	1.11091	3.03444	5e-05	0.000641079	yes
Hspb8	Hspb8	Hspb8	chr5:116408494-116422864	CTR	EAE	OK	32.5503	70.2057	1.10892	4.424	5e-05	0.000641079	yes
Prodh	Prodh	Prodh	chr16:18071725-18089190	CTR	EAE	OK	8.18645	17.6523	1.10855	4.0609	5e-05	0.000641079	yes
Tmco4	Tmco4	Tmco4	chr4:138972904-139059171	CTR	EAE	OK	1.19695	2.57974	1.10787	2.9445	0.0001	0.00122846	yes
Vamp5	Vamp5	Vamp5	chr6:72368048-72380468	CTR	EAE	OK	2.81471	6.06282	1.107	2.85753	5e-05	0.000641079	yes
Bcl2l11	Bcl2l11	Bcl2l11	chr2:128126037-128162547	CTR	EAE	OK	1.19886	2.58086	1.10619	3.09127	5e-05	0.000641079	yes
Pyroxd2	Pyroxd2	Pyroxd2	chr19:42725857-42752775	CTR	EAE	OK	1.28968	2.77473	1.10534	2.93505	5e-05	0.000641079	yes
Tcea3	Tcea3	Tcea3	chr4:136247956-136274899	CTR	EAE	OK	0.964909	2.0731	1.10332	2.27158	0.00165	0.0147301	yes
Sgk3	Sgk3	Sgk3	chr1:9798129-9902568	CTR	EAE	OK	3.69675	7.93879	1.10266	3.77524	5e-05	0.000641079	yes
Antxr2	Antxr2	Antxr2	chr5:97884687-98030962	CTR	EAE	OK	0.449682	0.96406	1.10022	2.31803	0.0003	0.00326412	yes
Nbl1	Nbl1	Nbl1	chr4:139082291-139092970	CTR	EAE	OK	16.2136	34.7556	1.10004	4.28616	5e-05	0.000641079	yes
Mettl20	Mettl20	Mettl20	chr6:149141512-149151170	CTR	EAE	OK	1.53277	3.28465	1.0996	2.41779	0.0002	0.00229417	yes
Baz1a	Baz1a	Baz1a	chr12:54892988-54986336	CTR	EAE	OK	0.418526	0.894414	1.09562	2.54693	5e-05	0.000641079	yes
Gch1	Gch1	Gch1	chr14:47153894-47189402	CTR	EAE	OK	0.620622	1.32569	1.09495	2.35087	5e-05	0.000641079	yes
Gmip	Gmip	Gmip	chr8:69808686-69821870	CTR	EAE	OK	2.04782	4.37009	1.09358	3.39148	5e-05	0.000641079	yes
Olfml3	Olfml3	Olfml3	chr3:103735393-103738001	CTR	EAE	OK	3.88732	8.29383	1.09326	3.38885	5e-05	0.000641079	yes
Slc14a1	Slc14a1	Slc14a1	chr18:78100090-78142119	CTR	EAE	OK	11.6013	24.739	1.0925	4.02008	5e-05	0.000641079	yes
Gm19522	Gm19522	Gm19522	chr16:42884369-42912070	CTR	EAE	OK	0.309565	0.659187	1.09044	1.85329	0.00435	0.0330283	yes
Lacc1	Lacc1	Lacc1	chr14:77024200-77036617	CTR	EAE	OK	2.10096	4.46994	1.0892	3.08469	5e-05	0.000641079	yes
Plekha4	Plekha4	Plekha4	chr7:45526329-45554229	CTR	EAE	OK	0.382813	0.814083	1.08854	2.03871	0.002	0.0173797	yes
Dtx3l	Dtx3l	Dtx3l	chr16:35926514-35972621	CTR	EAE	OK	0.982648	2.08874	1.08788	2.3751	5e-05	0.000641079	yes
Steap3	Steap3	Steap3	chr1:120226415-120271082	CTR	EAE	OK	1.91437	4.06255	1.08552	2.91127	5e-05	0.000641079	yes
P4ha3	P4ha3	P4ha3	chr7:100285519-100319699	CTR	EAE	OK	4.17063	8.845	1.0846	3.5841	5e-05	0.000641079	yes
Ikzf2	Ikzf2	Ikzf2	chr1:69531209-69685960	CTR	EAE	OK	0.631984	1.34021	1.0845	3.07836	5e-05	0.000641079	yes
Ccr5	Ccr5	Ccr5	chr9:124121542-124127183	CTR	EAE	OK	2.38609	5.05982	1.08444	3.19539	5e-05	0.000641079	yes
Id1	Id1	Id1	chr2:152736273-152737410	CTR	EAE	OK	13.7704	29.1969	1.08424	4.10042	5e-05	0.000641079	yes
Shmt1	Shmt1	Shmt1	chr11:60788896-60811265	CTR	EAE	OK	0.911465	1.92877	1.08142	2.43863	0.0003	0.00326412	yes
Irf9	Irf9	Irf9	chr14:55603984-55610030	CTR	EAE	OK	3.23318	6.84161	1.08138	3.18997	5e-05	0.000641079	yes
Gsta3	Gsta3	Gsta3	chr1:21240588-21265559	CTR	EAE	OK	0.762986	1.61361	1.08056	1.84539	0.0024	0.0202913	yes
Msn	Msn	Msn	chrX:96096044-96168553	CTR	EAE	OK	20.5499	43.419	1.0792	3.98926	5e-05	0.000641079	yes
Slc24a6	Slc24a6	Slc24a6	chr5:120511191-120534024	CTR	EAE	OK	2.61764	5.52834	1.07858	3.14611	5e-05	0.000641079	yes
Mb21d1	Mb21d1	Mb21d1	chr9:78430517-78443147	CTR	EAE	OK	0.37108	0.783601	1.07839	2.20471	0.0005	0.00515531	yes
Ptgs1	Ptgs1	Ptgs1	chr2:36230425-36252269	CTR	EAE	OK	3.55073	7.49062	1.07697	3.54996	5e-05	0.000641079	yes
Sqrdl	Sqrdl	Sqrdl	chr2:122765358-122809551	CTR	EAE	OK	4.23559	8.92025	1.07452	3.05946	5e-05	0.000641079	yes
Usp18	Usp18	Usp18	chr6:121245905-121270917	CTR	EAE	OK	0.613805	1.28958	1.07105	2.05526	0.00195	0.0169863	yes
Samd9l	Samd9l	Samd9l	chr6:3372257-3399571	CTR	EAE	OK	1.03716	2.17803	1.07039	2.96809	5e-05	0.000641079	yes
Nmnat3	Nmnat3	Nmnat3	chr9:98296582-98411428	CTR	EAE	OK	0.46349	0.972979	1.06987	2.00984	0.00265	0.0218522	yes
4833423E24Rik	4833423E24Rik	4833423E24Rik	chr2:85484091-85518935	CTR	EAE	OK	19.111	40.1034	1.06932	4.13767	5e-05	0.000641079	yes
Col6a3	Col6a3	Col6a3	chr1:90766859-90843971	CTR	EAE	OK	0.610869	1.28128	1.06865	2.9522	5e-05	0.000641079	yes
Net1	Net1	Net1	chr13:3882560-3918220	CTR	EAE	OK	6.56413	13.7438	1.0661	3.69458	5e-05	0.000641079	yes
Cchcr1	Cchcr1	Cchcr1	chr17:35517115-35531015	CTR	EAE	OK	1.12108	2.34384	1.06398	2.63414	5e-05	0.000641079	yes
Crtap	Crtap	Crtap	chr9:114368323-114390712	CTR	EAE	OK	2.37407	4.93733	1.05637	2.48104	5e-05	0.000641079	yes
Dab2	Dab2	Dab2	chr15:6299788-6440709	CTR	EAE	OK	2.44479	5.07477	1.05363	3.24878	5e-05	0.000641079	yes
Ifih1	Ifih1	Ifih1	chr2:62595792-62646255	CTR	EAE	OK	0.781479	1.61922	1.05102	2.71011	5e-05	0.000641079	yes
Ppp1r1b	Ppp1r1b	Ppp1r1b	chr11:98348737-98358283	CTR	EAE	OK	25.1822	52.1643	1.05066	4.20765	5e-05	0.000641079	yes
Neat1	Neat1	Neat1	chr19:5842301-5845478	CTR	EAE	OK	74.6458	154.615	1.05054	3.57604	5e-05	0.000641079	yes
Atf5	Atf5	Atf5	chr7:44812255-44849079	CTR	EAE	OK	14.7586	30.5174	1.04807	1.82465	0.0047	0.035129	yes
Lrrn4cl	Lrrn4cl	Lrrn4cl	chr19:8850784-8853909	CTR	EAE	OK	0.390899	0.808107	1.04775	1.94453	0.00275	0.0225475	yes
Trim56	Trim56	Trim56	chr5:137111285-137116207	CTR	EAE	OK	1.57478	3.25518	1.04759	3.00499	5e-05	0.000641079	yes
Slc5a5	Slc5a5	Slc5a5	chr8:70882888-70892757	CTR	EAE	OK	0.751184	1.55215	1.04703	2.37425	0.0002	0.00229417	yes
Junb	Junb	Junb	chr8:84976908-84978748	CTR	EAE	OK	4.95174	10.2177	1.04506	3.43108	5e-05	0.000641079	yes
Elk3	Elk3	Elk3	chr10:93247415-93311159	CTR	EAE	OK	1.9835	4.08251	1.04141	3.2377	5e-05	0.000641079	yes
Naaa	Naaa	Naaa	chr5:92257659-92278181	CTR	EAE	OK	5.29581	10.8798	1.03872	3.39437	5e-05	0.000641079	yes
Tep1	Tep1	Tep1	chr14:50824060-50870554	CTR	EAE	OK	1.07135	2.19973	1.0379	3.21456	5e-05	0.000641079	yes
Lst1	Lst1	Lst1	chr17:35185094-35188440	CTR	EAE	OK	5.0909	10.4523	1.03783	3.1419	0.00115	0.0107192	yes
Rcn3	Rcn3	Rcn3	chr7:45082913-45092213	CTR	EAE	OK	1.79296	3.67955	1.03718	2.57139	0.0003	0.00326412	yes
Vipr2	Vipr2	Vipr2	chr12:116077725-116146261	CTR	EAE	OK	1.16872	2.3976	1.03667	2.68128	0.0001	0.00122846	yes
Stard8	Stard8	Stard8	chrX:99042580-99074728	CTR	EAE	OK	1.17384	2.40579	1.03527	2.95405	5e-05	0.000641079	yes
Hyal1	Hyal1	Hyal1	chr9:107576951-107580133	CTR	EAE	OK	1.96044	4.01486	1.03417	2.8418	5e-05	0.000641079	yes
Ttc7	Ttc7	Ttc7	chr17:87282885-87381770	CTR	EAE	OK	1.58955	3.25304	1.03317	3.12153	5e-05	0.000641079	yes
Mmp11	Mmp11	Mmp11	chr10:75923223-75932463	CTR	EAE	OK	0.824241	1.68662	1.033	2.27846	0.00065	0.00650136	yes
Man2a1	Man2a1	Man2a1	chr17:64601648-64755110	CTR	EAE	OK	1.82825	3.74071	1.03285	3.35446	5e-05	0.000641079	yes
Trim12c	Trim12c	Trim12c	chr7:104338753-104353358	CTR	EAE	OK	1.85899	3.80199	1.03223	2.9243	5e-05	0.000641079	yes
Ifitm1	Ifitm1	Ifitm1	chr7:140967428-140969827	CTR	EAE	OK	1.77222	3.622	1.03123	1.75552	0.00255	0.0212841	yes
Plxnb2	Plxnb2	Plxnb2	chr15:89155548-89180788	CTR	EAE	OK	8.48494	17.3276	1.03009	3.78383	5e-05	0.000641079	yes
C1qtnf1	C1qtnf1	C1qtnf1	chr11:118428456-118454995	CTR	EAE	OK	1.00085	2.04166	1.02852	2.65981	5e-05	0.000641079	yes
Batf3	Batf3	Batf3	chr1:191098413-191108943	CTR	EAE	OK	1.94815	3.97379	1.02841	2.38866	0.0021	0.0180955	yes
Adrb2	Adrb2	Adrb2	chr18:62177815-62179959	CTR	EAE	OK	0.72672	1.48109	1.02719	2.1388	0.00075	0.00736825	yes
5033406O09Rik	5033406O09Rik	5033406O09Rik	chr12:111941990-111944482	CTR	EAE	OK	0.599228	1.22121	1.02714	1.95576	0.00335	0.0263978	yes
Ecm2	Ecm2	Ecm2	chr13:49464058-49652731	CTR	EAE	OK	2.43935	4.9648	1.02524	2.81782	5e-05	0.000641079	yes
Mr1	Mr1	Mr1	chr1:155127877-155146780	CTR	EAE	OK	2.99365	6.09143	1.02488	3.1632	5e-05	0.000641079	yes
Rasl11a	Rasl11a	Rasl11a	chr5:146845070-146847726	CTR	EAE	OK	1.16826	2.37674	1.02462	2.16858	0.00185	0.0162531	yes
Pcolce2	Pcolce2	Pcolce2	chr9:95637627-95695551	CTR	EAE	OK	6.32081	12.8381	1.02225	3.55208	5e-05	0.000641079	yes
Parp12	Parp12	Parp12	chr6:39086411-39118349	CTR	EAE	OK	2.72792	5.54009	1.02211	3.24291	5e-05	0.000641079	yes
Sdc4	Sdc4	Sdc4	chr2:164424246-164443188	CTR	EAE	OK	35.2741	71.6043	1.02144	3.92394	5e-05	0.000641079	yes
Cyp4f14	Cyp4f14	Cyp4f14	chr17:32905069-32917342	CTR	EAE	OK	2.35048	4.77033	1.02114	2.64954	5e-05	0.000641079	yes
Aff1	Aff1	Aff1	chr5:103754161-103855322	CTR	EAE	OK	3.22498	6.53738	1.01942	3.65581	5e-05	0.000641079	yes
Retsat	Retsat	Retsat	chr6:72598627-72607488	CTR	EAE	OK	8.68761	17.6083	1.01923	3.74188	5e-05	0.000641079	yes
Ogdhl	Ogdhl	Ogdhl	chr14:32322018-32347820	CTR	EAE	OK	38.997	79.0129	1.01873	3.79536	5e-05	0.000641079	yes
Mgmt	Mgmt	Mgmt	chr7:136894610-137128188	CTR	EAE	OK	1.61268	3.26318	1.01682	2.26625	0.00325	0.025751	yes
Copz2	Copz2	Copz2	chr11:96849875-96861202	CTR	EAE	OK	3.55416	7.19119	1.01672	2.34986	0.0001	0.00122846	yes
Mid1	Mid1	Mid1	chrX:169685246-169990797	CTR	EAE	OK	7.69368	15.5403	1.01427	2.87213	5e-05	0.000641079	yes
I830012O16Rik	I830012O16Rik	I830012O16Rik	chr19:34607956-34613401	CTR	EAE	OK	2.17866	4.40018	1.01412	2.79915	5e-05	0.000641079	yes
Cox6b2	Cox6b2	Cox6b2	chr7:4751793-4753094	CTR	EAE	OK	3.8877	7.84061	1.01205	1.97706	0.0009	0.00867586	yes
Gpr157	Gpr157	Gpr157	chr4:150087502-150105927	CTR	EAE	OK	0.874158	1.76268	1.0118	2.67709	5e-05	0.000641079	yes
Usp2	Usp2	Usp2	chr9:44067020-44095627	CTR	EAE	OK	4.65074	9.37669	1.01162	3.35979	5e-05	0.000641079	yes
Tmem86a	Tmem86a	Tmem86a	chr7:47050639-47054776	CTR	EAE	OK	10.2828	20.6557	1.00631	3.72643	5e-05	0.000641079	yes
Mybpc1	Mybpc1	Mybpc1	chr10:88518278-88605152	CTR	EAE	OK	0.99638	2.00125	1.00613	2.52276	5e-05	0.000641079	yes
Pde3b	Pde3b	Pde3b	chr7:114415253-114537937	CTR	EAE	OK	3.17298	6.3625	1.00376	3.50021	5e-05	0.000641079	yes
Stat1	Stat1	Stat1	chr1:52119437-52161865	CTR	EAE	OK	6.02262	12.0721	1.00321	3.60009	5e-05	0.000641079	yes
Rgs14	Rgs14	Rgs14	chr13:55369731-55384687	CTR	EAE	OK	0.336918	0.674544	1.00151	1.7096	0.00635	0.0451378	yes
Gstm6	Gstm6	Gstm6	chr3:107938847-107943749	CTR	EAE	OK	2.39903	4.79843	1.00011	2.57664	0.00025	0.00280942	yes
Tgfbr1	Tgfbr1	Tgfbr1	chr4:47353304-47414924	CTR	EAE	OK	8.9435	17.8867	0.999973	3.7544	5e-05	0.000641079	yes
Pawr	Pawr	Pawr	chr10:108332188-108414391	CTR	EAE	OK	1.17792	2.35278	0.998125	2.32962	0.0008	0.00777444	yes
Ptrf	Ptrf	Ptrf	chr11:100956735-100970617	CTR	EAE	OK	4.15328	8.29055	0.997216	3.42043	5e-05	0.000641079	yes
Adamtsl3	Adamtsl3	Adamtsl3	chr7:82335693-82614448	CTR	EAE	OK	0.787793	1.57245	0.997128	2.80019	5e-05	0.000641079	yes
Ramp2	Ramp2	Ramp2	chr11:101246333-101248250	CTR	EAE	OK	13.4663	26.8685	0.996562	3.7802	5e-05	0.000641079	yes
Rbpms	Rbpms	Rbpms	chr8:33782643-33929841	CTR	EAE	OK	1.12786	2.25027	0.996514	1.72058	0.0041	0.0313121	yes
A330048O09Rik	A330048O09Rik	A330048O09Rik	chr13:48272417-48273884	CTR	EAE	OK	2.46945	4.92629	0.996308	2.40737	0.0021	0.0180955	yes
Slc16a10	Slc16a10	Slc16a10	chr10:40033534-40142254	CTR	EAE	OK	0.590525	1.17691	0.994939	2.01449	0.0008	0.00777444	yes
Trib1	Trib1	Trib1	chr15:59648653-59657099	CTR	EAE	OK	1.66528	3.31242	0.992119	2.93419	5e-05	0.000641079	yes
Gm973	Gm973	Gm973	chr1:59516263-59634509	CTR	EAE	OK	2.00222	3.98127	0.991626	2.98612	5e-05	0.000641079	yes
Aebp1	Aebp1	Aebp1	chr11:5861865-5878256	CTR	EAE	OK	4.92128	9.77061	0.989415	2.74669	5e-05	0.000641079	yes
Zbtb42	Zbtb42	Zbtb42	chr12:112678839-112682747	CTR	EAE	OK	0.353955	0.70143	0.986735	1.89298	0.0025	0.0209153	yes
Nradd	Nradd	Nradd	chr9:110621134-110624393	CTR	EAE	OK	0.933798	1.84958	0.986018	1.99331	0.0053	0.0386293	yes
Gm9895	Gm9895	Gm9895	chr19:29067300-29069503	CTR	EAE	OK	3.20399	6.33815	0.984192	2.6148	0.001	0.00949967	yes
Zfp36l1	Zfp36l1	Zfp36l1	chr12:80107759-80113013	CTR	EAE	OK	8.66949	17.1498	0.984171	3.63507	5e-05	0.000641079	yes
Pparg	Pparg	Pparg	chr6:115361220-115490401	CTR	EAE	OK	0.58789	1.15943	0.979794	1.70065	0.00395	0.0302953	yes
Helz2	Helz2	Helz2	chr2:181227614-181242027	CTR	EAE	OK	0.376957	0.742203	0.977413	2.4917	0.0001	0.00122846	yes
Galnt12	Galnt12	Galnt12	chr4:47091952-47123042	CTR	EAE	OK	0.841221	1.65502	0.976292	2.15642	0.001	0.00949967	yes
Nfkbiz	Nfkbiz	Nfkbiz	chr16:55811376-55838641	CTR	EAE	OK	1.53671	3.01866	0.974069	2.64197	5e-05	0.000641079	yes
Lcp1	Lcp1	Lcp1	chr14:75004109-75388146	CTR	EAE	OK	10.8828	21.3594	0.972822	2.12067	0.001	0.00949967	yes
Leprel1	Leprel1	Leprel1	chr16:25960322-26105784	CTR	EAE	OK	1.35643	2.65848	0.970785	2.44121	0.0003	0.00326412	yes
Ptplad2	Ptplad2	Ptplad2	chr4:88412929-88438926	CTR	EAE	OK	1.02518	2.00856	0.970288	2.23211	0.0003	0.00326412	yes
Wdr62	Wdr62	Wdr62	chr7:30240137-30280421	CTR	EAE	OK	0.358733	0.702136	0.968838	2.02721	0.0011	0.0102798	yes
Gfpt2	Gfpt2	Gfpt2	chr11:49794154-49838620	CTR	EAE	OK	1.46314	2.86316	0.968546	2.61426	5e-05	0.000641079	yes
Dhdh	Dhdh	Dhdh	chr7:45473562-45488796	CTR	EAE	OK	2.56012	5.00667	0.96764	2.93054	5e-05	0.000641079	yes
Mapkapk3	Mapkapk3	Mapkapk3	chr9:107254926-107289877	CTR	EAE	OK	1.90923	3.72867	0.965671	2.74767	5e-05	0.000641079	yes
Csf2ra	Csf2ra	Csf2ra	chr19:61224401-61228418	CTR	EAE	OK	4.80031	9.36207	0.963701	3.13491	5e-05	0.000641079	yes
Bcl6	Bcl6	Bcl6	chr16:23965051-23988612	CTR	EAE	OK	7.1728	13.9751	0.962245	3.52822	5e-05	0.000641079	yes
Clic5	Clic5	Clic5	chr17:44188571-44280168	CTR	EAE	OK	1.87016	3.63707	0.959619	3.11342	5e-05	0.000641079	yes
Casp6	Casp6	Casp6	chr3:129901424-129914102	CTR	EAE	OK	1.5166	2.94945	0.959607	2.28821	0.0006	0.00605179	yes
Parp3	Parp3	Parp3	chr9:106470352-106476651	CTR	EAE	OK	3.66618	7.12873	0.959367	3.12209	5e-05	0.000641079	yes
Slc4a5	Slc4a5	Slc4a5	chr6:83237374-83304945	CTR	EAE	OK	0.562652	1.09404	0.959355	2.29508	0.00015	0.00177444	yes
Ripk1	Ripk1	Ripk1	chr13:34002873-34035170	CTR	EAE	OK	1.76699	3.43379	0.958507	2.93319	5e-05	0.000641079	yes
Tdgf1	Tdgf1	Tdgf1	chr9:110939607-110946158	CTR	EAE	OK	1.15338	2.24079	0.95814	2.21152	0.00065	0.00650136	yes
Cln3	Cln3	Cln3	chr7:126571399-126584280	CTR	EAE	OK	5.57799	10.8312	0.957379	3.09882	5e-05	0.000641079	yes
Gm10336	Gm10336	Gm10336	chr13:12182716-12186488	CTR	EAE	OK	2.5193	4.88877	0.956449	3.05976	5e-05	0.000641079	yes
Phf15	Phf15	Phf15	chr11:51813455-51857481	CTR	EAE	OK	6.25742	12.1326	0.955251	3.58293	5e-05	0.000641079	yes
Sfrp4	Sfrp4	Sfrp4	chr13:19623174-19632823	CTR	EAE	OK	0.849046	1.64405	0.953339	2.01109	0.00215	0.018471	yes
Ifngr1	Ifngr1	Ifngr1	chr10:19591957-19610225	CTR	EAE	OK	10.0659	19.4869	0.953033	3.55375	5e-05	0.000641079	yes
Tcn2	Tcn2	Tcn2	chr11:3917077-3932078	CTR	EAE	OK	11.0891	21.4506	0.951877	3.30991	5e-05	0.000641079	yes
Oma1	Oma1	Oma1	chr4:103313845-103366428	CTR	EAE	OK	4.2203	8.16157	0.9515	3.02726	5e-05	0.000641079	yes
Idh2	Idh2	Idh2	chr7:80094846-80115350	CTR	EAE	OK	14.9698	28.9198	0.950003	3.69564	5e-05	0.000641079	yes
Fnip2	Fnip2	Fnip2	chr3:79345375-79567679	CTR	EAE	OK	2.45619	4.72871	0.945027	3.20861	5e-05	0.000641079	yes
Abcg1	Abcg1	Abcg1	chr17:31057693-31117981	CTR	EAE	OK	8.31725	16.0108	0.944866	3.53322	5e-05	0.000641079	yes
Fam115c	Fam115c	Fam115c	chr6:42623042-42645041	CTR	EAE	OK	0.54973	1.05687	0.942999	2.13915	0.00035	0.00374019	yes
Muc1	Muc1	Muc1	chr3:89229051-89233369	CTR	EAE	OK	0.521565	1.00264	0.942889	1.80588	0.0052	0.0380354	yes
D7Ertd443e	D7Ertd443e	D7Ertd443e	chr7:134266261-134376828	CTR	EAE	OK	3.96716	7.62096	0.941866	2.88236	5e-05	0.000641079	yes
Irak3	Irak3	Irak3	chr10:120141653-120201537	CTR	EAE	OK	0.554982	1.06507	0.940437	1.9517	0.0019	0.0166111	yes
Ctsa	Ctsa	Ctsa	chr2:164830729-164857708	CTR	EAE	OK	33.7232	64.704	0.940112	2.95755	5e-05	0.000641079	yes
Angpt1	Angpt1	Angpt1	chr15:42424724-42676795	CTR	EAE	OK	3.7852	7.24677	0.936966	3.20212	5e-05	0.000641079	yes
Gcnt2	Gcnt2	Gcnt2	chr13:40859767-40960892	CTR	EAE	OK	2.36325	4.52432	0.936928	2.86103	5e-05	0.000641079	yes
Nfya	Nfya	Nfya	chr17:48386884-48409820	CTR	EAE	OK	5.12264	9.80682	0.936899	3.18107	5e-05	0.000641079	yes
Lama3	Lama3	Lama3	chr18:12334023-12583012	CTR	EAE	OK	0.581027	1.11226	0.936821	2.64424	5e-05	0.000641079	yes
Atp10a	Atp10a	Atp10a	chr7:58658201-58829426	CTR	EAE	OK	2.19802	4.20465	0.93578	3.09358	5e-05	0.000641079	yes
Clu	Clu	Clu	chr14:65968482-65981545	CTR	EAE	OK	315.763	603.927	0.935532	3.04417	5e-05	0.000641079	yes
Cd34	Cd34	Cd34	chr1:194938820-194976959	CTR	EAE	OK	7.9723	15.2293	0.933784	3.34002	5e-05	0.000641079	yes
Uap1l1	Uap1l1	Uap1l1	chr2:25361491-25365626	CTR	EAE	OK	7.76656	14.8073	0.930957	3.30166	5e-05	0.000641079	yes
Slc16a3	Slc16a3	Slc16a3	chr11:120948483-120959000	CTR	EAE	OK	0.891338	1.69778	0.929602	1.9535	0.00105	0.00989616	yes
Sel1l3	Sel1l3	Sel1l3	chr5:53107082-53213452	CTR	EAE	OK	8.2132	15.6362	0.928869	3.4812	5e-05	0.000641079	yes
C1qtnf5	C1qtnf5	C1qtnf5	chr9:44101769-44109187	CTR	EAE	OK	12.6097	23.9672	0.926526	3.00983	5e-05	0.000641079	yes
Kirrel2	Kirrel2	Kirrel2	chr7:30447765-30457515	CTR	EAE	OK	0.387182	0.735803	0.926307	1.78787	0.00475	0.0354107	yes
Exd1	Exd1	Exd1	chr2:119519403-119547627	CTR	EAE	OK	0.592867	1.12664	0.926247	1.99322	0.00175	0.0155456	yes
Myd88	Myd88	Myd88	chr9:119335987-119340040	CTR	EAE	OK	2.59861	4.9337	0.924928	2.62818	0.0001	0.00122846	yes
Spp1	Spp1	Spp1	chr5:104435110-104441053	CTR	EAE	OK	96.9808	183.908	0.923209	3.13936	5e-05	0.000641079	yes
Csrnp1	Csrnp1	Csrnp1	chr9:119971165-119984658	CTR	EAE	OK	1.98717	3.76643	0.922483	2.66437	5e-05	0.000641079	yes
Kcns1	Kcns1	Kcns1	chr2:164163618-164171113	CTR	EAE	OK	2.33654	4.41502	0.918047	2.71019	5e-05	0.000641079	yes
Tapbpl	Tapbpl	Tapbpl	chr6:125224211-125239934	CTR	EAE	OK	2.62255	4.95196	0.917027	2.50656	5e-05	0.000641079	yes
Wnt9a	Wnt9a	Wnt9a	chr11:59306929-59333552	CTR	EAE	OK	0.647423	1.21862	0.912468	2.04617	0.0016	0.0143461	yes
Hspa2	Hspa2	Hspa2	chr12:76404175-76406936	CTR	EAE	OK	5.32821	10.0205	0.911232	2.96292	5e-05	0.000641079	yes
Mtr	Mtr	Mtr	chr13:12186539-12258113	CTR	EAE	OK	1.64626	3.09498	0.910736	2.73533	5e-05	0.000641079	yes
Htra3	Htra3	Htra3	chr5:35652032-35679782	CTR	EAE	OK	1.97339	3.70817	0.910027	2.41829	5e-05	0.000641079	yes
Fn1	Fn1	Fn1	chr1:71585472-71653234	CTR	EAE	OK	2.94105	5.52253	0.908998	3.13618	5e-05	0.000641079	yes
Nek6	Nek6	Nek6	chr2:38511696-38587490	CTR	EAE	OK	9.21523	17.2817	0.907154	3.23843	5e-05	0.000641079	yes
Fkbp7	Fkbp7	Fkbp7	chr2:76663033-76673098	CTR	EAE	OK	4.09005	7.66024	0.90527	2.56572	0.00025	0.00280942	yes
1810020O05Rik	1810020O05Rik	1810020O05Rik	chr6:87675592-87690847	CTR	EAE	OK	2.26021	4.23166	0.904765	2.24401	0.0017	0.0151482	yes
Slc44a2	Slc44a2	Slc44a2	chr9:21320718-21355028	CTR	EAE	OK	14.1541	26.4659	0.902916	3.34051	5e-05	0.000641079	yes
Lamb2	Lamb2	Lamb2	chr9:108479861-108490530	CTR	EAE	OK	3.24178	6.05895	0.902283	3.17785	5e-05	0.000641079	yes
Tob2	Tob2	Tob2	chr15:81848269-81858326	CTR	EAE	OK	4.67584	8.73508	0.901595	3.20969	5e-05	0.000641079	yes
Pgm5	Pgm5	Pgm5	chr19:24674007-24861842	CTR	EAE	OK	2.91981	5.45119	0.900697	3.11793	5e-05	0.000641079	yes
Sdf2l1	Sdf2l1	Sdf2l1	chr16:17130137-17132383	CTR	EAE	OK	11.953	22.2979	0.899536	3.31575	5e-05	0.000641079	yes
Cd97	Cd97	Cd97	chr8:83715176-83741311	CTR	EAE	OK	2.65417	4.93439	0.89461	2.05072	0.00035	0.00374019	yes
Ccdc102a	Ccdc102a	Ccdc102a	chr8:94902868-94918098	CTR	EAE	OK	0.558445	1.03693	0.892832	1.76694	0.0055	0.0399048	yes
Rbm46	Rbm46	Rbm46	chr3:82837232-82876483	CTR	EAE	OK	0.839214	1.5578	0.892399	1.88206	0.0043	0.0327005	yes
Csf1	Csf1	Csf1	chr3:107741047-107760469	CTR	EAE	OK	10.7341	19.9155	0.891689	3.20937	5e-05	0.000641079	yes
Axl	Axl	Axl	chr7:25756499-25788733	CTR	EAE	OK	16.5547	30.6979	0.890903	3.22205	5e-05	0.000641079	yes
BC024139	BC024139	BC024139	chr15:76101487-76126556	CTR	EAE	OK	0.59595	1.10333	0.8886	1.60917	0.00635	0.0451378	yes
Tapbp	Tapbp	Tapbp	chr17:33919477-33929290	CTR	EAE	OK	12.3297	22.8058	0.887266	3.18102	5e-05	0.000641079	yes
Pxmp2	Pxmp2	Pxmp2	chr5:110274285-110286168	CTR	EAE	OK	4.36062	8.04832	0.884155	2.60515	0.00025	0.00280942	yes
Ehd2	Ehd2	Ehd2	chr7:15948986-15967535	CTR	EAE	OK	2.17508	4.00475	0.880647	2.60649	5e-05	0.000641079	yes
Mlxipl	Mlxipl	Mlxipl	chr5:135106890-135138382	CTR	EAE	OK	0.798183	1.4692	0.880242	2.11371	0.0005	0.00515531	yes
Gli2	Gli2	Gli2	chr1:118834060-119053619	CTR	EAE	OK	0.980687	1.80508	0.880197	2.5453	5e-05	0.000641079	yes
Spon1	Spon1	Spon1	chr7:113765997-114043375	CTR	EAE	OK	13.3802	24.5927	0.878134	3.31816	5e-05	0.000641079	yes
Fam189a2	Fam189a2	Fam189a2	chr19:23972749-24031019	CTR	EAE	OK	6.54736	12.0087	0.875096	3.13747	5e-05	0.000641079	yes
Ddit4	Ddit4	Ddit4	chr10:59949674-59951770	CTR	EAE	OK	26.636	48.8441	0.87481	3.43813	5e-05	0.000641079	yes
Nat2	Nat2	Nat2	chr8:67494874-67502578	CTR	EAE	OK	1.11589	2.04452	0.873566	1.66334	0.00495	0.0366356	yes
Rfx2	Rfx2	Rfx2	chr17:56775896-56831008	CTR	EAE	OK	0.766575	1.40079	0.869737	1.94139	0.00105	0.00989616	yes
Lpin3	Lpin3	Lpin3	chr2:160880669-160906000	CTR	EAE	OK	0.43202	0.786934	0.865146	1.65643	0.00445	0.0336277	yes
Psme1	Psme1	Psme1	chr14:55578493-55585254	CTR	EAE	OK	21.5865	39.3048	0.864574	2.38978	0.0013	0.0119088	yes
Pnpla2	Pnpla2	Pnpla2	chr7:141455187-141460743	CTR	EAE	OK	10.9948	20.0105	0.863936	3.06677	5e-05	0.000641079	yes
Sema3b	Sema3b	Sema3b	chr9:107598114-107609241	CTR	EAE	OK	5.7881	10.5224	0.862301	2.86865	5e-05	0.000641079	yes
Arpc1b	Arpc1b	Arpc1b	chr5:145114255-145128186	CTR	EAE	OK	31.4695	57.2038	0.862157	3.44271	5e-05	0.000641079	yes
Ier2	Ier2	Ier2	chr8:84661330-84662852	CTR	EAE	OK	2.07084	3.76392	0.86202	2.21063	0.00055	0.00559459	yes
S100a1	S100a1	S100a1	chr3:90511033-90514330	CTR	EAE	OK	212.418	385.83	0.861061	4.04531	5e-05	0.000641079	yes
Amdhd2	Amdhd2	Amdhd2	chr17:24155832-24163733	CTR	EAE	OK	6.95319	12.6122	0.859077	2.93102	5e-05	0.000641079	yes
2900052N01Rik	2900052N01Rik	2900052N01Rik	chr9:46913602-46927366	CTR	EAE	OK	3.32977	6.03717	0.858448	2.61302	5e-05	0.000641079	yes
Mical1	Mical1	Mical1	chr10:41476313-41487030	CTR	EAE	OK	1.69102	3.06595	0.85844	2.35724	0.0002	0.00229417	yes
Anxa2	Anxa2	Anxa2	chr9:69453682-69491785	CTR	EAE	OK	26.8777	48.6389	0.855699	3.06769	5e-05	0.000641079	yes
Aplnr	Aplnr	Aplnr	chr2:85136359-85139923	CTR	EAE	OK	10.0038	18.0997	0.855415	3.06155	5e-05	0.000641079	yes
Rcbtb2	Rcbtb2	Rcbtb2	chr14:73142509-73184054	CTR	EAE	OK	6.77954	12.2539	0.853984	2.97692	5e-05	0.000641079	yes
Thbs2	Thbs2	Thbs2	chr17:14665499-14694262	CTR	EAE	OK	4.1632	7.522	0.853421	3.10308	5e-05	0.000641079	yes
Ddx58	Ddx58	Ddx58	chr4:40203776-40239825	CTR	EAE	OK	1.16406	2.1032	0.853413	2.40703	0.00015	0.00177444	yes
Tpcn2	Tpcn2	Tpcn2	chr7:145253922-145283927	CTR	EAE	OK	1.18753	2.14541	0.853292	2.16439	0.00075	0.00736825	yes
Pald1	Pald1	Pald1	chr10:61319656-61383523	CTR	EAE	OK	4.27356	7.71919	0.853011	3.01946	5e-05	0.000641079	yes
Lrrc9	Lrrc9	Lrrc9	chr12:72441865-72510565	CTR	EAE	OK	0.616066	1.11269	0.85289	1.79724	0.0025	0.0209153	yes
Tead3	Tead3	Tead3	chr17:28331672-28350805	CTR	EAE	OK	1.06993	1.93205	0.852617	1.92933	0.00105	0.00989616	yes
Rasa4	Rasa4	Rasa4	chr5:136083915-136111860	CTR	EAE	OK	2.8768	5.18284	0.849276	2.5205	5e-05	0.000641079	yes
Irak4	Irak4	Irak4	chr15:94543659-94568316	CTR	EAE	OK	1.33389	2.40211	0.848661	2.20134	0.0003	0.00326412	yes
Il17ra	Il17ra	Il17ra	chr6:120463196-120483727	CTR	EAE	OK	3.65352	6.57651	0.848034	2.90022	5e-05	0.000641079	yes
Oplah	Oplah	Oplah	chr15:76294433-76307245	CTR	EAE	OK	5.00411	9.00759	0.848029	2.89998	5e-05	0.000641079	yes
Sipa1	Sipa1	Sipa1	chr19:5651184-5663707	CTR	EAE	OK	3.45204	6.20426	0.845812	2.69524	5e-05	0.000641079	yes
Rgl3	Rgl3	Rgl3	chr9:21971526-21989453	CTR	EAE	OK	1.52495	2.73553	0.843065	2.20785	0.0008	0.00777444	yes
Pik3cd	Pik3cd	Pik3cd	chr4:149649167-149701629	CTR	EAE	OK	2.86767	5.1414	0.842281	2.73237	5e-05	0.000641079	yes
Card6	Card6	Card6	chr15:5097438-5108533	CTR	EAE	OK	0.481248	0.861891	0.840725	1.85899	0.0028	0.0228791	yes
Naprt1	Naprt1	Naprt1	chr15:75890963-75894481	CTR	EAE	OK	3.50552	6.27758	0.84058	2.55342	5e-05	0.000641079	yes
Slc16a2	Slc16a2	Slc16a2	chrX:103697413-103821988	CTR	EAE	OK	4.08663	7.30274	0.837527	2.91882	5e-05	0.000641079	yes
Cyp2d22	Cyp2d22	Cyp2d22	chr15:82370526-82380260	CTR	EAE	OK	32.2589	57.6153	0.836757	3.07526	5e-05	0.000641079	yes
Rsad2	Rsad2	Rsad2	chr12:26442742-26456452	CTR	EAE	OK	0.467619	0.834955	0.836367	1.76527	0.0052	0.0380354	yes
Lonrf3	Lonrf3	Lonrf3	chrX:36328408-36366856	CTR	EAE	OK	3.8349	6.84239	0.835311	3.05547	5e-05	0.000641079	yes
3110062M04Rik	3110062M04Rik	3110062M04Rik	chr6:34863145-34878065	CTR	EAE	OK	2.01716	3.5982	0.834949	2.38172	5e-05	0.000641079	yes
Acpl2	Acpl2	Acpl2	chr9:96823342-96889422	CTR	EAE	OK	1.96855	3.51109	0.834787	2.4265	0.00015	0.00177444	yes
Mgst1	Mgst1	Mgst1	chr6:138140536-138156752	CTR	EAE	OK	37.276	66.4816	0.834709	3.50633	5e-05	0.000641079	yes
Bhlhe41	Bhlhe41	Bhlhe41	chr6:145858242-145865420	CTR	EAE	OK	10.4346	18.5838	0.832665	3.10238	5e-05	0.000641079	yes
Mettl7a1	Mettl7a1	Mettl7a1	chr15:100304816-100314348	CTR	EAE	OK	16.2497	28.9312	0.832216	3.25701	5e-05	0.000641079	yes
Pdgfrl	Pdgfrl	Pdgfrl	chr8:40926232-40990770	CTR	EAE	OK	2.41089	4.28597	0.830054	2.22248	0.0008	0.00777444	yes
Akap13	Akap13	Akap13	chr7:75455533-75754609	CTR	EAE	OK	2.44008	4.33388	0.828728	3.04064	5e-05	0.000641079	yes
P2rx4	P2rx4	P2rx4	chr5:122707556-122729042	CTR	EAE	OK	10.3308	18.337	0.827804	3.08084	5e-05	0.000641079	yes
Papss2	Papss2	Papss2	chr19:32595714-32667187	CTR	EAE	OK	4.23346	7.5129	0.827533	2.72121	5e-05	0.000641079	yes
Mob1a	Mob1a	Mob1a	chr6:83326038-83340949	CTR	EAE	OK	10.1908	18.0839	0.827434	3.02742	5e-05	0.000641079	yes
Sema3c	Sema3c	Sema3c	chr5:17574815-17730267	CTR	EAE	OK	8.16813	14.4828	0.826267	3.09013	5e-05	0.000641079	yes
Mef2c	Mef2c	Mef2c	chr13:83504033-83667079	CTR	EAE	OK	3.11502	5.52273	0.826139	2.84861	5e-05	0.000641079	yes
4933426M11Rik	4933426M11Rik	4933426M11Rik	chr12:80790531-80880833	CTR	EAE	OK	10.8642	19.2403	0.824547	3.07752	5e-05	0.000641079	yes
Lrrc8a	Lrrc8a	Lrrc8a	chr2:30237768-30263790	CTR	EAE	OK	18.3519	32.4979	0.824413	3.15321	5e-05	0.000641079	yes
Efcab4a	Efcab4a	Efcab4a	chr7:141461093-141466602	CTR	EAE	OK	1.00843	1.78551	0.824226	1.78897	0.0071	0.0493464	yes
Fmnl3	Fmnl3	Fmnl3	chr15:99317222-99370466	CTR	EAE	OK	3.23511	5.71556	0.821079	2.78267	5e-05	0.000641079	yes
Elmsan1	Elmsan1	Elmsan1	chr12:84149173-84218881	CTR	EAE	OK	3.14383	5.5372	0.816631	2.81484	5e-05	0.000641079	yes
Rai14	Rai14	Rai14	chr15:10568977-10714631	CTR	EAE	OK	1.62938	2.86975	0.816597	2.4528	0.00015	0.00177444	yes
Glipr2	Glipr2	Glipr2	chr4:43957701-43979118	CTR	EAE	OK	6.58895	11.5802	0.813538	2.82323	5e-05	0.000641079	yes
Irak2	Irak2	Irak2	chr6:113638466-113695027	CTR	EAE	OK	5.23109	9.18644	0.812394	2.74644	5e-05	0.000641079	yes
Mcm3	Mcm3	Mcm3	chr1:20803013-20820213	CTR	EAE	OK	1.2466	2.18477	0.809481	2.05309	0.0015	0.0135339	yes
Fhod1	Fhod1	Fhod1	chr8:105329159-105347970	CTR	EAE	OK	1.28851	2.25769	0.809145	2.22473	0.00035	0.00374019	yes
Lamc3	Lamc3	Lamc3	chr2:31887280-31946535	CTR	EAE	OK	0.412976	0.722947	0.807832	1.81929	0.00245	0.0205929	yes
Zfp808	Zfp808	Zfp808	chr13:62129889-62173936	CTR	EAE	OK	0.971889	1.70135	0.807816	1.95356	0.0018	0.0159111	yes
Notch2	Notch2	Notch2	chr3:98013537-98150367	CTR	EAE	OK	1.94573	3.40607	0.8078	2.84762	5e-05	0.000641079	yes
Card9	Card9	Card9	chr2:26352311-26359547	CTR	EAE	OK	2.21546	3.87717	0.807399	2.12103	0.00145	0.0131405	yes
Jak3	Jak3	Jak3	chr8:71676382-71690577	CTR	EAE	OK	1.72905	3.01838	0.803799	2.29628	0.00025	0.00280942	yes
Itgb7	Itgb7	Itgb7	chr15:102215994-102231935	CTR	EAE	OK	0.665329	1.16018	0.802211	1.70985	0.0066	0.0465465	yes
Car5b	Car5b	Car5b	chrX:163976821-164028010	CTR	EAE	OK	3.08173	5.3732	0.80204	2.60204	5e-05	0.000641079	yes
Zfp36l2	Zfp36l2	Zfp36l2	chr17:84183927-84187947	CTR	EAE	OK	8.25457	14.385	0.801297	2.97036	5e-05	0.000641079	yes
H6pd	H6pd	H6pd	chr4:149979480-150009023	CTR	EAE	OK	1.68179	2.92775	0.799793	2.43292	0.0001	0.00122846	yes
Crip2	Crip2	Crip2	chr12:113140235-113145506	CTR	EAE	OK	23.2223	40.3947	0.798653	3.22565	5e-05	0.000641079	yes
Col1a2	Col1a2	Col1a2	chr6:4505696-4541543	CTR	EAE	OK	3.04658	5.29888	0.798498	2.73378	5e-05	0.000641079	yes
Inca1	Inca1	Inca1	chr11:70688360-70700155	CTR	EAE	OK	2.36403	4.10782	0.797127	1.72763	0.0039	0.0299437	yes
Cyp4f15	Cyp4f15	Cyp4f15	chr17:32685658-32703349	CTR	EAE	OK	1.24959	2.17115	0.797006	1.89606	0.0024	0.0202913	yes
Bambi	Bambi	Bambi	chr18:3507956-3516404	CTR	EAE	OK	0.982008	1.70591	0.796731	2.16301	0.0003	0.00326412	yes
Gatsl3	Gatsl3	Gatsl3	chr11:4218250-4222409	CTR	EAE	OK	5.12119	8.89386	0.796332	2.54225	0.00015	0.00177444	yes
Chek2	Chek2	Chek2	chr5:110840016-110874133	CTR	EAE	OK	1.78505	3.09351	0.79328	2.10157	0.0008	0.00777444	yes
Aass	Aass	Aass	chr6:23072172-23132986	CTR	EAE	OK	1.47194	2.55088	0.793279	2.20787	0.00025	0.00280942	yes
Igdcc3	Igdcc3	Igdcc3	chr9:65141188-65185870	CTR	EAE	OK	0.791467	1.37064	0.792246	1.83123	0.0029	0.0234694	yes
Vwa5a	Vwa5a	Vwa5a	chr9:38718267-38743337	CTR	EAE	OK	15.5415	26.8695	0.789848	2.9097	5e-05	0.000641079	yes
Slc37a1	Slc37a1	Slc37a1	chr17:31295482-31350698	CTR	EAE	OK	3.04109	5.24758	0.787065	2.38838	5e-05	0.000641079	yes
Atp6v0e	Atp6v0e	Atp6v0e	chr17:26676395-26699646	CTR	EAE	OK	37.5969	64.8221	0.785874	3.41098	5e-05	0.000641079	yes
Lhfp	Lhfp	Lhfp	chr3:53041546-53261679	CTR	EAE	OK	12.7813	22.0285	0.785333	2.9514	5e-05	0.000641079	yes
Man2b2	Man2b2	Man2b2	chr5:36806812-36830649	CTR	EAE	OK	9.08566	15.6588	0.785309	2.95148	5e-05	0.000641079	yes
Ticam1	Ticam1	Ticam1	chr17:56269461-56276767	CTR	EAE	OK	2.16878	3.73753	0.785202	2.28441	0.00055	0.00559459	yes
Sap30	Sap30	Sap30	chr8:57482701-57487860	CTR	EAE	OK	2.27147	3.91072	0.783806	1.9771	0.00375	0.029009	yes
Frem3	Frem3	Frem3	chr8:80611038-80695557	CTR	EAE	OK	0.534917	0.919836	0.782062	1.91604	0.0016	0.0143461	yes
Id3	Id3	Id3	chr4:136143821-136145392	CTR	EAE	OK	39.9194	68.6186	0.78151	3.29073	5e-05	0.000641079	yes
Nhlrc3	Nhlrc3	Nhlrc3	chr3:53451995-53463258	CTR	EAE	OK	2.7808	4.77944	0.781342	2.16431	0.00135	0.0123119	yes
Tmc6	Tmc6	Tmc6	chr11:117765984-117780683	CTR	EAE	OK	3.04186	5.22148	0.779505	2.16764	5e-05	0.000641079	yes
Ptplb	Ptplb	Ptplb	chr16:35022420-35109175	CTR	EAE	OK	20.5299	35.2183	0.778597	2.99686	5e-05	0.000641079	yes
Ptges	Ptges	Ptges	chr2:30889470-30903297	CTR	EAE	OK	1.08699	1.8643	0.778295	2.01583	0.00075	0.00736825	yes
Zfp703	Zfp703	Zfp703	chr8:26977335-26981462	CTR	EAE	OK	5.86104	10.0469	0.77752	2.63616	5e-05	0.000641079	yes
Rhpn2	Rhpn2	Rhpn2	chr7:35334236-35396767	CTR	EAE	OK	7.12334	12.1982	0.776041	2.70965	5e-05	0.000641079	yes
Iqgap1	Iqgap1	Iqgap1	chr7:80711582-80803331	CTR	EAE	OK	2.7658	4.73082	0.774395	2.72522	5e-05	0.000641079	yes
Ano1	Ano1	Ano1	chr7:144588548-144738592	CTR	EAE	OK	0.824205	1.40884	0.773433	1.91214	0.00095	0.0091029	yes
Ly6e	Ly6e	Ly6e	chr15:74955050-74959905	CTR	EAE	OK	36.8182	62.85	0.771493	2.83661	5e-05	0.000641079	yes
Ankrd13a	Ankrd13a	Ankrd13a	chr5:114775139-114805820	CTR	EAE	OK	28.2411	48.15	0.769739	2.96347	5e-05	0.000641079	yes
Samhd1	Samhd1	Samhd1	chr2:157097528-157135222	CTR	EAE	OK	3.71812	6.33524	0.768828	2.51291	5e-05	0.000641079	yes
Tor3a	Tor3a	Tor3a	chr1:156653616-156674339	CTR	EAE	OK	4.74507	8.07864	0.767684	2.65503	5e-05	0.000641079	yes
Vcam1	Vcam1	Vcam1	chr3:116110019-116129688	CTR	EAE	OK	9.62035	16.3743	0.767269	2.90398	5e-05	0.000641079	yes
Pik3r6	Pik3r6	Pik3r6	chr11:68503018-68552698	CTR	EAE	OK	0.712495	1.21121	0.765492	1.65311	0.0045	0.0338986	yes
Paox	Paox	Paox	chr7:140125684-140134334	CTR	EAE	OK	4.97716	8.45506	0.764493	2.47149	0.00015	0.00177444	yes
Pbxip1	Pbxip1	Pbxip1	chr3:89436703-89450952	CTR	EAE	OK	24.5734	41.6423	0.760952	2.84787	5e-05	0.000641079	yes
Npl	Npl	Npl	chr1:153503015-153549714	CTR	EAE	OK	4.65799	7.89345	0.760949	2.32626	0.0003	0.00326412	yes
Adamtsl1	Adamtsl1	Adamtsl1	chr4:86053914-86428382	CTR	EAE	OK	1.85254	3.13925	0.760915	2.52852	5e-05	0.000641079	yes
Rnf144b	Rnf144b	Rnf144b	chr13:47122719-47247991	CTR	EAE	OK	3.9546	6.6961	0.759788	2.58087	5e-05	0.000641079	yes
Serinc3	Serinc3	Serinc3	chr2:163623272-163645800	CTR	EAE	OK	80.5751	136.332	0.75872	2.62593	5e-05	0.000641079	yes
Tbc1d2b	Tbc1d2b	Tbc1d2b	chr9:90202048-90270769	CTR	EAE	OK	4.37644	7.40457	0.758659	2.77603	5e-05	0.000641079	yes
Mapk4	Mapk4	Mapk4	chr18:73928485-74064949	CTR	EAE	OK	7.89257	13.3407	0.75727	2.86489	5e-05	0.000641079	yes
4932438H23Rik	4932438H23Rik	4932438H23Rik	chr16:91053934-91069145	CTR	EAE	OK	1.52458	2.57674	0.757141	1.87953	0.00195	0.0169863	yes
Tnfsf12	Tnfsf12	Tnfsf12	chr11:69682576-69696098	CTR	EAE	OK	4.73306	7.98782	0.755027	1.82671	0.00155	0.0139413	yes
Acacb	Acacb	Acacb	chr5:114165517-114250758	CTR	EAE	OK	1.2488	2.10662	0.754394	2.39375	5e-05	0.000641079	yes
Scamp2	Scamp2	Scamp2	chr9:57560943-57588798	CTR	EAE	OK	12.404	20.9079	0.753242	2.88573	5e-05	0.000641079	yes
Acvrl1	Acvrl1	Acvrl1	chr15:101128536-101145336	CTR	EAE	OK	2.5851	4.35625	0.752867	2.37395	5e-05	0.000641079	yes
Scara3	Scara3	Scara3	chr14:65919394-65953744	CTR	EAE	OK	1.18979	2.00436	0.752432	1.96231	0.0012	0.0111131	yes
St8sia6	St8sia6	St8sia6	chr2:13654935-13793520	CTR	EAE	OK	1.03787	1.74445	0.749144	1.8362	0.00285	0.0231823	yes
Nt5dc1	Nt5dc1	Nt5dc1	chr10:34303611-34418528	CTR	EAE	OK	1.02167	1.71603	0.748138	1.71741	0.0045	0.0338986	yes
Lcat	Lcat	Lcat	chr8:105939550-105943402	CTR	EAE	OK	20.1038	33.7275	0.746455	2.94797	5e-05	0.000641079	yes
Bco2	Bco2	Bco2	chr9:50533086-50555138	CTR	EAE	OK	1.3645	2.28572	0.74428	1.79536	0.00485	0.0359882	yes
Fam114a1	Fam114a1	Fam114a1	chr5:64970074-65041901	CTR	EAE	OK	2.15631	3.61172	0.744121	2.0467	0.00065	0.00650136	yes
Cpq	Cpq	Cpq	chr15:33083128-33653436	CTR	EAE	OK	23.0397	38.5882	0.744042	2.89381	5e-05	0.000641079	yes
Slc25a34	Slc25a34	Slc25a34	chr4:141618824-141623834	CTR	EAE	OK	1.81615	3.03871	0.742576	2.00155	0.00135	0.0123119	yes
Ctla2a	Ctla2a	Ctla2a	chr13:60934154-60936625	CTR	EAE	OK	5.86565	9.81065	0.742057	2.10197	0.00035	0.00374019	yes
Sirpa	Sirpa	Sirpa	chr2:129592838-129632228	CTR	EAE	OK	42.291	70.6279	0.739888	2.61867	5e-05	0.000641079	yes
Nr4a1	Nr4a1	Nr4a1	chr15:101266845-101274794	CTR	EAE	OK	2.98309	4.98073	0.73955	2.25845	0.0008	0.00777444	yes
Serpinb9	Serpinb9	Serpinb9	chr13:33004540-33017955	CTR	EAE	OK	3.57152	5.96193	0.739243	2.45436	0.0001	0.00122846	yes
Capn2	Capn2	Capn2	chr1:182467258-182517483	CTR	EAE	OK	47.3269	78.9759	0.738751	2.73569	5e-05	0.000641079	yes
Tln1	Tln1	Tln1	chr4:43531512-43562583	CTR	EAE	OK	8.34511	13.922	0.738362	2.73808	5e-05	0.000641079	yes
Met	Met	Met	chr6:17463956-17573980	CTR	EAE	OK	0.910018	1.51804	0.738246	2.07155	0.0006	0.00605179	yes
Xaf1	Xaf1	Xaf1	chr11:72301628-72313733	CTR	EAE	OK	1.91687	3.19303	0.736177	2.02242	0.00105	0.00989616	yes
Trim25	Trim25	Trim25	chr11:88999402-89020293	CTR	EAE	OK	1.4793	2.46223	0.735049	2.22053	0.00015	0.00177444	yes
Ephx1	Ephx1	Ephx1	chr1:180989555-181017495	CTR	EAE	OK	21.6614	36.0106	0.733294	2.9116	5e-05	0.000641079	yes
Lrp5	Lrp5	Lrp5	chr19:3584824-3686564	CTR	EAE	OK	2.07007	3.4402	0.732813	2.35516	5e-05	0.000641079	yes
Hrsp12	Hrsp12	Hrsp12	chr15:34484021-34495246	CTR	EAE	OK	98.0134	162.886	0.732807	3.08764	5e-05	0.000641079	yes
Rab7l1	Rab7l1	Rab7l1	chr1:131867276-131872889	CTR	EAE	OK	7.6279	12.6763	0.732772	2.44872	0.0003	0.00326412	yes
Rapgef3	Rapgef3	Rapgef3	chr15:97744769-97767666	CTR	EAE	OK	9.53238	15.8139	0.730286	2.67379	5e-05	0.000641079	yes
Fam129a	Fam129a	Fam129a	chr1:151571372-151719347	CTR	EAE	OK	1.44593	2.39223	0.726353	2.04047	0.00105	0.00989616	yes
Tnfrsf11a	Tnfrsf11a	Tnfrsf11a	chr1:105780722-105847981	CTR	EAE	OK	1.15671	1.9108	0.724148	2.02977	0.001	0.00949967	yes
Gbp11	Gbp11	Gbp11	chr5:105323025-105346472	CTR	EAE	OK	1.54225	2.54483	0.722536	1.9095	0.002	0.0173797	yes
Rttn	Rttn	Rttn	chr18:88971789-89131014	CTR	EAE	OK	0.955499	1.57625	0.722174	2.09231	0.00045	0.00469365	yes
Slc22a4	Slc22a4	Slc22a4	chr11:53983125-54028090	CTR	EAE	OK	13.7427	22.6642	0.721755	2.77729	5e-05	0.000641079	yes
Myh9	Myh9	Myh9	chr15:77760588-77842115	CTR	EAE	OK	6.95381	11.4656	0.721441	2.681	5e-05	0.000641079	yes
Ak3	Ak3	Ak3	chr19:29020831-29048729	CTR	EAE	OK	56.1183	92.4759	0.720608	2.66208	5e-05	0.000641079	yes
Yap1	Yap1	Yap1	chr9:7932000-8004596	CTR	EAE	OK	4.72427	7.7848	0.72057	2.44586	5e-05	0.000641079	yes
Tgfb2	Tgfb2	Tgfb2	chr1:186623185-186705992	CTR	EAE	OK	2.55746	4.21145	0.719603	2.35993	0.0001	0.00122846	yes
Bgn	Bgn	Bgn	chrX:73483634-73495936	CTR	EAE	OK	6.59776	10.8538	0.718155	2.46689	5e-05	0.000641079	yes
Cetn4	Cetn4	Cetn4	chr3:37308626-37312446	CTR	EAE	OK	4.20933	6.91468	0.716072	2.07053	0.00275	0.0225475	yes
Map3k1	Map3k1	Map3k1	chr13:111746434-111808983	CTR	EAE	OK	1.83531	3.00446	0.711079	2.3345	5e-05	0.000641079	yes
Palld	Palld	Palld	chr8:61515020-61902690	CTR	EAE	OK	0.853341	1.39474	0.708804	1.70772	0.00475	0.0354107	yes
Dmpk	Dmpk	Dmpk	chr7:19083848-19093820	CTR	EAE	OK	6.02163	9.82352	0.706085	2.33216	5e-05	0.000641079	yes
Tuft1	Tuft1	Tuft1	chr3:94612758-94658806	CTR	EAE	OK	1.31928	2.15134	0.705487	1.77297	0.0048	0.0356724	yes
Gpt2	Gpt2	Gpt2	chr8:85492616-85527558	CTR	EAE	OK	22.1778	36.1643	0.705446	2.71966	5e-05	0.000641079	yes
Akip1	Akip1	Akip1	chr7:109703736-109723771	CTR	EAE	OK	3.78194	6.16558	0.705111	1.63895	0.0046	0.0345072	yes
Cd151	Cd151	Cd151	chr7:141467361-141471481	CTR	EAE	OK	28.0978	45.7448	0.703152	2.53909	5e-05	0.000641079	yes
Pax6	Pax6	Pax6	chr2:105536079-105697364	CTR	EAE	OK	2.72732	4.43739	0.702226	1.94017	0.0011	0.0102798	yes
Tgfbr3	Tgfbr3	Tgfbr3	chr5:107106569-107289595	CTR	EAE	OK	2.18504	3.55282	0.701305	2.32493	0.00015	0.00177444	yes
Fbln2	Fbln2	Fbln2	chr6:91212763-91272540	CTR	EAE	OK	0.606594	0.986218	0.701176	1.55302	0.0063	0.0448934	yes
Dcxr	Dcxr	Dcxr	chr11:120725372-120727281	CTR	EAE	OK	12.7672	20.7176	0.69841	2.57411	0.0003	0.00326412	yes
Mfng	Mfng	Mfng	chr15:78755882-78773445	CTR	EAE	OK	2.62751	4.26114	0.697544	1.93785	0.00325	0.025751	yes
Znfx1	Znfx1	Znfx1	chr2:167035796-167065862	CTR	EAE	OK	7.41115	12.0181	0.697438	2.01938	0.00205	0.0177284	yes
Col15a1	Col15a1	Col15a1	chr4:47208011-47313165	CTR	EAE	OK	1.06928	1.73129	0.695215	1.93186	0.0018	0.0159111	yes
Il6st	Il6st	Il6st	chr13:112464069-112506860	CTR	EAE	OK	25.579	41.4098	0.695013	2.54243	5e-05	0.000641079	yes
Rreb1	Rreb1	Rreb1	chr13:37826037-37952005	CTR	EAE	OK	1.82842	2.95831	0.694176	2.21729	0.00025	0.00280942	yes
Ddr2	Ddr2	Ddr2	chr1:169969408-170088944	CTR	EAE	OK	0.572431	0.925817	0.693626	1.76893	0.0025	0.0209153	yes
Arrdc4	Arrdc4	Arrdc4	chr7:68736993-68749238	CTR	EAE	OK	3.23424	5.22875	0.693043	1.55015	0.00685	0.04798	yes
Htra1	Htra1	Htra1	chr7:130936202-130985658	CTR	EAE	OK	91.9758	148.619	0.692294	2.63178	5e-05	0.000641079	yes
Nudt6	Nudt6	Nudt6	chr3:37404983-37419590	CTR	EAE	OK	4.99993	8.0743	0.69143	2.08434	0.0026	0.0215264	yes
Cttnbp2nl	Cttnbp2nl	Cttnbp2nl	chr3:105001914-105053146	CTR	EAE	OK	8.80758	14.2213	0.691238	2.56669	5e-05	0.000641079	yes
Efemp2	Efemp2	Efemp2	chr19:5474689-5481854	CTR	EAE	OK	7.83901	12.6473	0.690082	2.15411	5e-05	0.000641079	yes
Col4a5	Col4a5	Col4a5	chrX:141475418-141689235	CTR	EAE	OK	1.13968	1.8384	0.689815	1.9738	0.00065	0.00650136	yes
Plekho1	Plekho1	Plekho1	chr3:95988835-95995839	CTR	EAE	OK	13.9231	22.4453	0.688931	2.61426	5e-05	0.000641079	yes
Ano6	Ano6	Ano6	chr15:95790842-95975472	CTR	EAE	OK	4.92582	7.94056	0.688877	2.44872	5e-05	0.000641079	yes
Dnajc1	Dnajc1	Dnajc1	chr2:18055236-18392830	CTR	EAE	OK	4.77245	7.68666	0.687628	1.85762	0.00155	0.0139413	yes
Tmem144	Tmem144	Tmem144	chr3:79813152-79842662	CTR	EAE	OK	10.1159	16.2862	0.687015	2.57512	0.0001	0.00122846	yes
Slc1a3	Slc1a3	Slc1a3	chr15:8634123-8710807	CTR	EAE	OK	31.7928	51.1833	0.686974	2.57168	5e-05	0.000641079	yes
Ahr	Ahr	Ahr	chr12:35497978-35534989	CTR	EAE	OK	0.688201	1.10498	0.683112	1.71495	0.0052	0.0380354	yes
Hsd3b7	Hsd3b7	Hsd3b7	chr7:127800608-127803802	CTR	EAE	OK	6.61576	10.62	0.682808	2.13379	0.0002	0.00229417	yes
Slc39a14	Slc39a14	Slc39a14	chr14:70303466-70351424	CTR	EAE	OK	7.61622	12.2217	0.682301	2.50999	5e-05	0.000641079	yes
Ctsl	Ctsl	Ctsl	chr13:64363213-64370306	CTR	EAE	OK	75.2147	120.622	0.681413	2.63361	5e-05	0.000641079	yes
Atp11a	Atp11a	Atp11a	chr8:12757015-12868728	CTR	EAE	OK	20.4559	32.7795	0.680277	2.47449	5e-05	0.000641079	yes
Flna	Flna	Flna	chrX:74223460-74246534	CTR	EAE	OK	5.59115	8.95879	0.680158	2.55023	5e-05	0.000641079	yes
Adora2b	Adora2b	Adora2b	chr11:62248983-62266452	CTR	EAE	OK	5.21479	8.34676	0.678606	2.22499	0.00045	0.00469365	yes
Abhd14b	Abhd14b	Abhd14b	chr9:106448639-106452918	CTR	EAE	OK	8.33928	13.3386	0.677608	2.34003	0.00025	0.00280942	yes
Mafk	Mafk	Mafk	chr5:139791535-139802652	CTR	EAE	OK	5.81541	9.29705	0.676892	2.36533	0.0002	0.00229417	yes
Rab3d	Rab3d	Rab3d	chr9:21907510-21918121	CTR	EAE	OK	1.49239	2.38425	0.675908	1.87998	0.00255	0.0212841	yes
Atp10d	Atp10d	Atp10d	chr5:72203328-72298771	CTR	EAE	OK	0.802566	1.28061	0.674141	1.76561	0.0027	0.0222009	yes
Lrrc1	Lrrc1	Lrrc1	chr9:77430822-77544852	CTR	EAE	OK	6.79621	10.8283	0.672	2.28781	0.0001	0.00122846	yes
Coro1a	Coro1a	Coro1a	chr7:126699773-126704754	CTR	EAE	OK	18.2732	29.1119	0.671883	2.64358	5e-05	0.000641079	yes
Kank2	Kank2	Kank2	chr9:21766772-21798546	CTR	EAE	OK	2.87581	4.58069	0.671598	2.25224	0.0002	0.00229417	yes
Slc7a8	Slc7a8	Slc7a8	chr14:54722214-54781886	CTR	EAE	OK	2.81152	4.4762	0.670924	2.17597	0.00015	0.00177444	yes
Padi2	Padi2	Padi2	chr4:140906359-140957902	CTR	EAE	OK	66.1282	105.273	0.670797	2.26512	0.00035	0.00374019	yes
Lxn	Lxn	Lxn	chr3:67430114-67475068	CTR	EAE	OK	84.4662	134.458	0.670705	1.77199	0.0021	0.0180955	yes
Als2cl	Als2cl	Als2cl	chr9:110880173-110900530	CTR	EAE	OK	4.1454	6.59531	0.669929	2.29161	0.0001	0.00122846	yes
Dclre1b	Dclre1b	Dclre1b	chr3:103800604-103809387	CTR	EAE	OK	1.98584	3.15792	0.669227	1.98642	0.0005	0.00515531	yes
Zfp595	Zfp595	Zfp595	chr13:67312997-67332560	CTR	EAE	OK	1.26163	2.00315	0.666983	1.80235	0.00375	0.029009	yes
Cd9	Cd9	Cd9	chr6:125460265-125494755	CTR	EAE	OK	119.934	190.424	0.666973	2.72038	5e-05	0.000641079	yes
Loxl2	Loxl2	Loxl2	chr14:69609475-69695834	CTR	EAE	OK	0.914333	1.45162	0.666872	1.73758	0.0049	0.0363029	yes
Car13	Car13	Car13	chr3:14641726-14663002	CTR	EAE	OK	4.00775	6.36181	0.666646	2.10933	0.00065	0.00650136	yes
Cflar	Cflar	Cflar	chr1:58713285-58758882	CTR	EAE	OK	4.8225	7.65458	0.666543	2.14318	0.00025	0.00280942	yes
Eif2ak2	Eif2ak2	Eif2ak2	chr17:78852549-78882572	CTR	EAE	OK	4.50234	7.14479	0.666217	2.37068	5e-05	0.000641079	yes
Itpr3	Itpr3	Itpr3	chr17:27057303-27122223	CTR	EAE	OK	1.53145	2.42742	0.664524	2.16753	0.0002	0.00229417	yes
Arid5b	Arid5b	Arid5b	chr10:68095592-68278726	CTR	EAE	OK	3.34635	5.30282	0.664171	2.2551	0.0003	0.00326412	yes
Rbm3	Rbm3	Rbm3	chrX:8138974-8147963	CTR	EAE	OK	66.5718	105.453	0.663615	2.74151	5e-05	0.000641079	yes
Stard13	Stard13	Stard13	chr5:151037514-151190193	CTR	EAE	OK	3.87929	6.14346	0.663259	2.31131	5e-05	0.000641079	yes
Ube2l6	Ube2l6	Ube2l6	chr2:84798827-84810003	CTR	EAE	OK	5.62296	8.90157	0.662731	2.11189	0.0013	0.0119088	yes
Fosl2	Fosl2	Fosl2	chr5:32136471-32157839	CTR	EAE	OK	1.58619	2.5092	0.661666	2.03669	0.001	0.00949967	yes
Adamts9	Adamts9	Adamts9	chr6:92772698-92901441	CTR	EAE	OK	1.20053	1.89754	0.660458	1.93864	0.00165	0.0147301	yes
Abcg2	Abcg2	Abcg2	chr6:58596671-58692451	CTR	EAE	OK	8.36334	13.2172	0.660269	2.42178	0.0001	0.00122846	yes
Fkbp14	Fkbp14	Fkbp14	chr6:54577604-54593128	CTR	EAE	OK	5.91421	9.34496	0.660004	2.30929	0.00025	0.00280942	yes
Gm4980	Gm4980	Gm4980	chr7:99624066-99627103	CTR	EAE	OK	2.01717	3.18527	0.659088	1.89002	0.00225	0.0191924	yes
Scpep1	Scpep1	Scpep1	chr11:88905927-88955442	CTR	EAE	OK	9.35531	14.7668	0.658503	2.18937	0.0002	0.00229417	yes
2810474O19Rik	2810474O19Rik	2810474O19Rik	chr6:149309413-149335663	CTR	EAE	OK	1.8776	2.96221	0.657789	2.12285	0.0005	0.00515531	yes
Slc25a13	Slc25a13	Slc25a13	chr6:6041217-6217173	CTR	EAE	OK	3.9848	6.27858	0.655933	2.08721	0.0006	0.00605179	yes
Gstt3	Gstt3	Gstt3	chr10:75774121-75781414	CTR	EAE	OK	5.74281	9.04609	0.655538	2.17657	0.00065	0.00650136	yes
Fam20a	Fam20a	Fam20a	chr11:109672925-109722256	CTR	EAE	OK	4.45714	7.01989	0.65533	2.17414	0.00045	0.00469365	yes
Ephb4	Ephb4	Ephb4	chr5:137350108-137374522	CTR	EAE	OK	0.979184	1.54167	0.654844	1.65248	0.0044	0.0333199	yes
Nagpa	Nagpa	Nagpa	chr16:5195279-5204012	CTR	EAE	OK	5.77647	9.09342	0.654635	2.07412	0.0001	0.00122846	yes
Parp4	Parp4	Parp4	chr14:56575618-56659798	CTR	EAE	OK	2.06615	3.25047	0.653704	2.16059	0.00025	0.00280942	yes
Tlr3	Tlr3	Tlr3	chr8:45395664-45410539	CTR	EAE	OK	7.3442	11.5516	0.653419	2.43378	0.0001	0.00122846	yes
Dpp7	Dpp7	Dpp7	chr2:25352289-25356332	CTR	EAE	OK	14.1924	22.2992	0.651866	2.49636	0.00015	0.00177444	yes
Ptbp3	Ptbp3	Ptbp3	chr4:59471867-59549364	CTR	EAE	OK	4.02016	6.31469	0.65146	2.29354	0.0001	0.00122846	yes
Hhatl	Hhatl	Hhatl	chr9:121784015-121792507	CTR	EAE	OK	14.8296	23.2723	0.65013	2.30386	5e-05	0.000641079	yes
Myo1c	Myo1c	Myo1c	chr11:75651508-75674634	CTR	EAE	OK	2.84267	4.45952	0.649643	2.13388	0.00045	0.00469365	yes
Hspa5	Hspa5	Hspa5	chr2:34772089-34776529	CTR	EAE	OK	107.799	168.873	0.647604	2.16013	0.0001	0.00122846	yes
Cst3	Cst3	Cst3	chr2:148871731-148875468	CTR	EAE	OK	1676.61	2626.36	0.647514	2.14204	0.0035	0.0273846	yes
Nrp1	Nrp1	Nrp1	chr8:128359072-128505475	CTR	EAE	OK	6.12342	9.57952	0.645616	2.33262	0.0001	0.00122846	yes
Plxnc1	Plxnc1	Plxnc1	chr10:94790865-94944578	CTR	EAE	OK	2.51809	3.93588	0.644357	2.22064	0.0002	0.00229417	yes
Maob	Maob	Maob	chrX:16709280-16817366	CTR	EAE	OK	9.75038	15.2367	0.644022	2.40288	0.0002	0.00229417	yes
Glul	Glul	Glul	chr1:153899944-153909714	CTR	EAE	OK	555.785	868.367	0.643779	1.6899	0.0056	0.0405281	yes
Slc2a1	Slc2a1	Slc2a1	chr4:119108744-119137329	CTR	EAE	OK	47.1947	73.6295	0.641659	2.46735	0.0001	0.00122846	yes
Rad50	Rad50	Rad50	chr11:53649518-53707319	CTR	EAE	OK	2.68661	4.1895	0.64099	2.13	0.0004	0.00422425	yes
Dmp1	Dmp1	Dmp1	chr5:104202616-104214102	CTR	EAE	OK	2.67222	4.16637	0.640751	1.92214	0.0022	0.0188218	yes
Amz1	Amz1	Amz1	chr5:140724126-140753312	CTR	EAE	OK	2.7247	4.24508	0.639696	1.91471	0.00185	0.0162531	yes
Cnn3	Cnn3	Cnn3	chr3:121426540-121458205	CTR	EAE	OK	91.3363	142.293	0.639604	2.41868	0.0002	0.00229417	yes
F3	F3	F3	chr3:121723536-121735052	CTR	EAE	OK	27.1061	42.2248	0.639474	2.57137	5e-05	0.000641079	yes
Pml	Pml	Pml	chr9:58217179-58249786	CTR	EAE	OK	1.21047	1.88299	0.637458	1.75434	0.00265	0.0218522	yes
Bcat2	Bcat2	Bcat2	chr7:45567794-45589710	CTR	EAE	OK	5.28751	8.22412	0.637273	1.87401	0.0012	0.0111131	yes
Cd302	Cd302	Cd302	chr2:60251992-60284418	CTR	EAE	OK	8.20683	12.7584	0.636555	2.15303	0.0015	0.0135339	yes
P2rx7	P2rx7	P2rx7	chr5:122643910-122691432	CTR	EAE	OK	3.66662	5.69912	0.636287	1.62709	0.00475	0.0354107	yes
Trafd1	Trafd1	Trafd1	chr5:121371724-121385615	CTR	EAE	OK	9.73936	15.1292	0.635439	2.23247	0.0003	0.00326412	yes
Pabpc1	Pabpc1	Pabpc1	chr15:36595657-36608973	CTR	EAE	OK	43.6143	67.6849	0.634034	2.42933	0.0001	0.00122846	yes
Klf13	Klf13	Klf13	chr7:63886350-63938915	CTR	EAE	OK	15.28	23.6999	0.633232	2.33713	0.0001	0.00122846	yes
Klf6	Klf6	Klf6	chr13:5861488-5870393	CTR	EAE	OK	8.04938	12.4672	0.631185	2.37162	0.00015	0.00177444	yes
Slc38a6	Slc38a6	Slc38a6	chr12:73286847-73354045	CTR	EAE	OK	2.89568	4.48393	0.63086	1.94744	0.00165	0.0147301	yes
Per2	Per2	Per2	chr1:91415981-91459328	CTR	EAE	OK	2.41448	3.73729	0.630277	2.09958	0.00025	0.00280942	yes
Nln	Nln	Nln	chr13:104023438-104109614	CTR	EAE	OK	6.90358	10.6774	0.629141	2.32728	0.0002	0.00229417	yes
Tbc1d5	Tbc1d5	Tbc1d5	chr17:50733126-51613053	CTR	EAE	OK	9.88962	15.2829	0.627932	2.32111	5e-05	0.000641079	yes
Stat3	Stat3	Stat3	chr11:100886809-100939511	CTR	EAE	OK	20.2726	31.314	0.627274	2.26831	5e-05	0.000641079	yes
Itm2c	Itm2c	Itm2c	chr1:85894509-85908698	CTR	EAE	OK	214.023	330.343	0.626198	2.17565	0.0003	0.00326412	yes
Plcb3	Plcb3	Plcb3	chr19:6953712-6969752	CTR	EAE	OK	4.82323	7.43964	0.625233	2.22848	0.00045	0.00469365	yes
Clk1	Clk1	Clk1	chr1:58411987-58424088	CTR	EAE	OK	29.5104	45.4968	0.624539	2.13881	0.00015	0.00177444	yes
Gpr126	Gpr126	Gpr126	chr10:14402584-14545036	CTR	EAE	OK	1.3935	2.14808	0.624329	1.91365	0.0017	0.0151482	yes
Dgka	Dgka	Dgka	chr10:128706257-128744056	CTR	EAE	OK	3.06907	4.72924	0.623807	1.79461	0.00195	0.0169863	yes
Maml2	Maml2	Maml2	chr9:13619988-13709533	CTR	EAE	OK	2.313	3.56281	0.623253	1.92245	0.00065	0.00650136	yes
Foxo1	Foxo1	Foxo1	chr3:52268336-52350109	CTR	EAE	OK	3.69142	5.68436	0.622822	2.20346	0.0005	0.00515531	yes
Tpp1	Tpp1	Tpp1	chr7:105744846-105752207	CTR	EAE	OK	25.3975	39.1069	0.62274	2.38731	5e-05	0.000641079	yes
Htr3a	Htr3a	Htr3a	chr9:48899212-48911099	CTR	EAE	OK	2.3941	3.68494	0.622156	1.58108	0.00625	0.0446256	yes
Ttc38	Ttc38	Ttc38	chr15:85832303-85858822	CTR	EAE	OK	2.89923	4.46001	0.621376	2.0042	0.0008	0.00777444	yes
Col18a1	Col18a1	Col18a1	chr10:77052178-77166530	CTR	EAE	OK	1.22657	1.88646	0.621059	1.70761	0.003	0.0241158	yes
Galnt7	Galnt7	Galnt7	chr8:57523824-57663430	CTR	EAE	OK	6.81845	10.4868	0.621057	2.26498	0.00015	0.00177444	yes
Adcy7	Adcy7	Adcy7	chr8:88272402-88329962	CTR	EAE	OK	5.31462	8.16754	0.619934	2.22059	0.0002	0.00229417	yes
Rcan2	Rcan2	Rcan2	chr17:43801850-44039516	CTR	EAE	OK	123.265	189.403	0.619699	1.99987	0.0007	0.00694348	yes
Tbc1d8b	Tbc1d8b	Tbc1d8b	chrX:139684995-139754218	CTR	EAE	OK	1.37233	2.10851	0.619593	1.85642	0.0013	0.0119088	yes
Ly6a	Ly6a	Ly6a	chr15:74994876-74998031	CTR	EAE	OK	16.8236	25.7668	0.615024	1.96745	0.00055	0.00559459	yes
P4ha2	P4ha2	P4ha2	chr11:54100923-54131667	CTR	EAE	OK	2.9746	4.55342	0.614257	1.69691	0.0034	0.0267185	yes
Itpk1	Itpk1	Itpk1	chr12:102568582-102704869	CTR	EAE	OK	30.5546	46.7275	0.612883	2.26157	5e-05	0.000641079	yes
Ssh2	Ssh2	Ssh2	chr11:77216424-77460219	CTR	EAE	OK	4.96698	7.59569	0.612812	2.29592	0.0001	0.00122846	yes
Pstpip2	Pstpip2	Pstpip2	chr18:77794549-77882879	CTR	EAE	OK	6.73769	10.3023	0.612633	2.14618	0.00045	0.00469365	yes
Ccbl2	Ccbl2	Ccbl2	chr3:142701079-142744910	CTR	EAE	OK	3.31377	5.06197	0.611227	1.85868	0.00255	0.0212841	yes
Mknk2	Mknk2	Mknk2	chr10:80665329-80671976	CTR	EAE	OK	9.75317	14.888	0.610208	2.30726	0.0003	0.00326412	yes
Tenc1	Tenc1	Tenc1	chr15:102102987-102116401	CTR	EAE	OK	4.43483	6.76713	0.609667	2.17195	0.00055	0.00559459	yes
Tns3	Tns3	Tns3	chr11:8431651-8664535	CTR	EAE	OK	20.9003	31.8645	0.608427	2.21486	0.00035	0.00374019	yes
Ecel1	Ecel1	Ecel1	chr1:87147654-87155027	CTR	EAE	OK	15.9056	24.2469	0.608262	2.33391	0.00015	0.00177444	yes
Plekhf1	Plekhf1	Plekhf1	chr7:38220653-38227994	CTR	EAE	OK	8.28543	12.6199	0.607052	2.10473	0.0011	0.0102798	yes
Wfs1	Wfs1	Wfs1	chr5:36966103-36988982	CTR	EAE	OK	16.1833	24.6364	0.606286	2.33335	0.00015	0.00177444	yes
Plekhf2	Plekhf2	Plekhf2	chr4:10988661-11007619	CTR	EAE	OK	3.32679	5.0614	0.605406	1.91279	0.00105	0.00989616	yes
Mbd4	Mbd4	Mbd4	chr6:115840696-115853341	CTR	EAE	OK	1.56785	2.38433	0.604797	1.68353	0.0054	0.0392387	yes
Plekhh2	Plekhh2	Plekhh2	chr17:84511894-84622142	CTR	EAE	OK	2.1728	3.30389	0.60461	2.03304	0.00095	0.0091029	yes
Furin	Furin	Furin	chr7:80389193-80405431	CTR	EAE	OK	5.91707	8.99623	0.604438	2.13086	0.0003	0.00326412	yes
Maf	Maf	Maf	chr8:115703252-115706894	CTR	EAE	OK	5.08007	7.72231	0.604183	2.13288	0.00035	0.00374019	yes
Lgmn	Lgmn	Lgmn	chr12:102394097-102439697	CTR	EAE	OK	119.104	181.003	0.60379	2.26207	0.0004	0.00422425	yes
Xbp1	Xbp1	Xbp1	chr11:5520640-5525993	CTR	EAE	OK	26.6625	40.4722	0.602116	2.24018	0.0002	0.00229417	yes
Sox9	Sox9	Sox9	chr11:112782209-112787757	CTR	EAE	OK	6.71164	10.1846	0.601654	2.19808	0.0002	0.00229417	yes
Naga	Naga	Naga	chr15:82329531-82338826	CTR	EAE	OK	7.85055	11.8973	0.599767	2.12492	0.0007	0.00694348	yes
Slc41a3	Slc41a3	Slc41a3	chr6:90604879-90646412	CTR	EAE	OK	5.1133	7.74376	0.598779	1.8308	0.00195	0.0169863	yes
Amy1	Amy1	Amy1	chr3:113555951-113577750	CTR	EAE	OK	10.3385	15.6472	0.597881	1.95771	0.001	0.00949967	yes
Hs3st3b1	Hs3st3b1	Hs3st3b1	chr11:63884692-63922284	CTR	EAE	OK	0.992016	1.50049	0.597	1.65678	0.0069	0.0482362	yes
Aox1	Aox1	Aox1	chr1:58029968-58106410	CTR	EAE	OK	2.03293	3.07212	0.595678	1.82575	0.00235	0.0199625	yes
Hs1bp3	Hs1bp3	Hs1bp3	chr12:8313432-8343824	CTR	EAE	OK	5.15558	7.78283	0.594159	2.0535	0.0011	0.0102798	yes
Add3	Add3	Add3	chr19:53140444-53247399	CTR	EAE	OK	28.0995	42.4138	0.593987	2.14859	0.00015	0.00177444	yes
BC022687	BC022687	BC022687	chr12:112808974-112816245	CTR	EAE	OK	5.16855	7.79053	0.591964	1.93222	0.0019	0.0166111	yes
Dnajc3	Dnajc3	Dnajc3	chr14:118937931-118981702	CTR	EAE	OK	20.0869	30.2762	0.591925	2.22766	0.0002	0.00229417	yes
Klhl36	Klhl36	Klhl36	chr8:119862304-119876989	CTR	EAE	OK	2.66029	4.00931	0.591773	1.70302	0.0065	0.0459314	yes
Antxr1	Antxr1	Antxr1	chr6:87133852-87335775	CTR	EAE	OK	5.95244	8.96524	0.59086	2.1966	0.0001	0.00122846	yes
Chl1	Chl1	Chl1	chr6:103510875-103733035	CTR	EAE	OK	17.3266	26.0647	0.58911	2.16101	0.0003	0.00326412	yes
D2hgdh	D2hgdh	D2hgdh	chr1:93825239-93852174	CTR	EAE	OK	4.63357	6.96922	0.588873	2.00619	0.00055	0.00559459	yes
Fuca1	Fuca1	Fuca1	chr4:135920725-135940300	CTR	EAE	OK	21.5478	32.3957	0.588263	2.31879	5e-05	0.000641079	yes
Map7	Map7	Map7	chr10:20148919-20281590	CTR	EAE	OK	35.4349	53.2236	0.586894	2.18297	0.00025	0.00280942	yes
Cndp2	Cndp2	Cndp2	chr18:84667468-84685633	CTR	EAE	OK	23.7958	35.7285	0.586369	2.32434	0.0003	0.00326412	yes
Pxn	Pxn	Pxn	chr5:115506701-115555986	CTR	EAE	OK	5.56422	8.35351	0.586203	2.01997	0.00055	0.00559459	yes
Gadd45g	Gadd45g	Gadd45g	chr13:51846674-51848474	CTR	EAE	OK	17.772	26.6748	0.585869	2.29102	0.0004	0.00422425	yes
Stxbp2	Stxbp2	Stxbp2	chr8:3631159-3643644	CTR	EAE	OK	3.85731	5.78622	0.585027	1.86588	0.00265	0.0218522	yes
Arrdc1	Arrdc1	Arrdc1	chr2:24925351-24935281	CTR	EAE	OK	4.16408	6.23676	0.582799	1.61361	0.00515	0.0377851	yes
Ccng1	Ccng1	Ccng1	chr11:40748551-40755286	CTR	EAE	OK	21.6111	32.3508	0.582024	2.21007	0.0002	0.00229417	yes
Rnh1	Rnh1	Rnh1	chr7:141160325-141172851	CTR	EAE	OK	30.847	46.1441	0.581016	2.13988	0.0002	0.00229417	yes
Fmn1	Fmn1	Fmn1	chr2:113220186-113716767	CTR	EAE	OK	2.79411	4.17947	0.580933	2.09853	0.00025	0.00280942	yes
Grap	Grap	Grap	chr11:61653320-61672777	CTR	EAE	OK	4.80615	7.18893	0.580895	1.82352	0.00515	0.0377851	yes
Aldh6a1	Aldh6a1	Aldh6a1	chr12:84409067-84450950	CTR	EAE	OK	31.7896	47.5184	0.579933	2.00441	0.0005	0.00515531	yes
A330049N07Rik	A330049N07Rik	A330049N07Rik	chr10:72973302-73086705	CTR	EAE	OK	3.53951	5.29045	0.579842	1.73724	0.00675	0.0473488	yes
Btg1	Btg1	Btg1	chr10:96617000-96622811	CTR	EAE	OK	5.20457	7.77493	0.579051	2.11054	0.00035	0.00374019	yes
Sec24d	Sec24d	Sec24d	chr3:123267495-123365636	CTR	EAE	OK	3.9005	5.82654	0.57898	1.97996	0.0008	0.00777444	yes
Fam46a	Fam46a	Fam46a	chr9:85320438-85327150	CTR	EAE	OK	1.71345	2.55453	0.576157	1.73028	0.0032	0.0253968	yes
Svil	Svil	Svil	chr18:5046588-5119293	CTR	EAE	OK	1.45124	2.16154	0.574778	1.8161	0.0023	0.0195841	yes
Sumf1	Sumf1	Sumf1	chr6:108107020-108185583	CTR	EAE	OK	9.8944	14.7347	0.574533	2.14856	0.0007	0.00694348	yes
Slc15a4	Slc15a4	Slc15a4	chr5:127595665-127617392	CTR	EAE	OK	12.8043	19.0308	0.571705	2.18814	0.0005	0.00515531	yes
Anxa11	Anxa11	Anxa11	chr14:25842154-25886804	CTR	EAE	OK	5.73555	8.5245	0.571683	1.94514	0.00145	0.0131405	yes
Ifit2	Ifit2	Ifit2	chr19:34550693-34576534	CTR	EAE	OK	4.18174	6.21045	0.570595	1.9702	0.00075	0.00736825	yes
Synm	Synm	Synm	chr7:67730160-67759742	CTR	EAE	OK	15.597	23.1507	0.569782	2.05765	0.0004	0.00422425	yes
Serpinb6a	Serpinb6a	Serpinb6a	chr13:33917917-34002794	CTR	EAE	OK	35.3724	52.4946	0.569544	1.92019	0.0036	0.0279994	yes
Dnm2	Dnm2	Dnm2	chr9:21424907-21510186	CTR	EAE	OK	21.8721	32.4583	0.569495	1.88454	0.0019	0.0166111	yes
Prcp	Prcp	Prcp	chr7:92875252-92934581	CTR	EAE	OK	5.08813	7.54582	0.568542	1.95477	0.0015	0.0135339	yes
Vmac	Vmac	Vmac	chr17:56713931-56717699	CTR	EAE	OK	6.86593	10.1695	0.566722	1.82254	0.00185	0.0162531	yes
Cmtm6	Cmtm6	Cmtm6	chr9:114731202-114749343	CTR	EAE	OK	14.0752	20.847	0.56669	2.18712	0.00035	0.00374019	yes
Gjb6	Gjb6	Gjb6	chr14:57123300-57133611	CTR	EAE	OK	49.2744	72.9157	0.56539	2.04787	0.00025	0.00280942	yes
Ddo	Ddo	Ddo	chr10:40630010-40649931	CTR	EAE	OK	3.2137	4.7542	0.564969	1.76557	0.0038	0.0293012	yes
Cdh19	Cdh19	Cdh19	chr1:110889194-110977372	CTR	EAE	OK	11.1773	16.4558	0.558031	2.12902	0.0004	0.00422425	yes
Atad2	Atad2	Atad2	chr15:58094046-58135082	CTR	EAE	OK	1.4089	2.07411	0.557921	1.66167	0.00465	0.0348278	yes
Pm20d1	Pm20d1	Pm20d1	chr1:131797394-131818115	CTR	EAE	OK	2.54711	3.74588	0.556447	1.72144	0.00465	0.0348277	yes
Lmo2	Lmo2	Lmo2	chr2:103957994-103981878	CTR	EAE	OK	14.4962	21.2897	0.554476	1.89394	0.00105	0.00989616	yes
Smarcd2	Smarcd2	Smarcd2	chr11:106263170-106272972	CTR	EAE	OK	8.05411	11.8154	0.552877	1.87399	0.00125	0.0115094	yes
Lpcat1	Lpcat1	Lpcat1	chr13:73467382-73514538	CTR	EAE	OK	10.2117	14.9744	0.55228	2.01299	0.00135	0.0123119	yes
Creld2	Creld2	Creld2	chr15:88819645-88826681	CTR	EAE	OK	8.73467	12.8039	0.551758	1.90694	0.00425	0.032406	yes
Polr3e	Polr3e	Polr3e	chr7:120917743-120947432	CTR	EAE	OK	10.0286	14.6904	0.550749	1.98429	0.0006	0.00605179	yes
Hey2	Hey2	Hey2	chr10:30832358-30842783	CTR	EAE	OK	4.71761	6.90245	0.549054	1.81606	0.0029	0.0234694	yes
Trpv2	Trpv2	Trpv2	chr11:62574485-62600305	CTR	EAE	OK	4.97861	7.28418	0.549024	1.85762	0.0024	0.0202913	yes
Anxa5	Anxa5	Anxa5	chr3:36448923-36475887	CTR	EAE	OK	71.9755	105.256	0.54833	2.1728	0.00055	0.00559459	yes
Pamr1	Pamr1	Pamr1	chr2:102550020-102643040	CTR	EAE	OK	3.80125	5.5489	0.545727	1.76656	0.00405	0.0309796	yes
Per1	Per1	Per1	chr11:69098955-69109957	CTR	EAE	OK	7.31353	10.6719	0.545178	1.96609	0.00075	0.00736825	yes
Acsf2	Acsf2	Acsf2	chr11:94557101-94601786	CTR	EAE	OK	9.70566	14.1519	0.544092	2.02414	0.00085	0.00823251	yes
Lhfpl2	Lhfpl2	Lhfpl2	chr13:94057795-94195409	CTR	EAE	OK	9.01942	13.15	0.543957	2.0589	0.001	0.00949967	yes
Tnip2	Tnip2	Tnip2	chr5:34496095-34513979	CTR	EAE	OK	4.4096	6.42849	0.543832	1.71878	0.0066	0.0465465	yes
Trp53inp1	Trp53inp1	Trp53inp1	chr4:11156440-11174377	CTR	EAE	OK	4.66091	6.79475	0.543808	1.89365	0.0012	0.0111131	yes
Skap2	Skap2	Skap2	chr6:51859164-52012549	CTR	EAE	OK	21.6113	31.4929	0.543241	2.15974	0.0007	0.00694348	yes
Prps2	Prps2	Prps2	chrX:167346332-167382699	CTR	EAE	OK	15.1727	22.1046	0.542869	2.10125	0.00045	0.00469365	yes
Edem1	Edem1	Edem1	chr6:108828640-108859356	CTR	EAE	OK	5.84819	8.51906	0.542704	2.019	0.0008	0.00777444	yes
Tmem104	Tmem104	Tmem104	chr11:115187486-115247025	CTR	EAE	OK	5.70838	8.31186	0.54209	1.96843	0.00095	0.0091029	yes
Bmpr1b	Bmpr1b	Bmpr1b	chr3:141837135-141982251	CTR	EAE	OK	7.00126	10.187	0.541046	2.01515	0.00065	0.00650136	yes
Fam101b	Fam101b	Fam101b	chr11:76019194-76027782	CTR	EAE	OK	4.21466	6.11043	0.535858	1.82135	0.0026	0.0215264	yes
Cpne3	Cpne3	Cpne3	chr4:19519251-19570104	CTR	EAE	OK	5.88634	8.52788	0.534815	1.98521	0.00135	0.0123119	yes
Tsc22d4	Tsc22d4	Tsc22d4	chr5:137745968-137768453	CTR	EAE	OK	63.0389	91.309	0.534514	1.89854	0.0009	0.00867586	yes
Bmp2k	Bmp2k	Bmp2k	chr5:96997688-97111596	CTR	EAE	OK	7.09758	10.273	0.533462	1.90797	0.0009	0.00867586	yes
Vasp	Vasp	Vasp	chr7:19256929-19271854	CTR	EAE	OK	7.9926	11.5614	0.532583	1.91294	0.0027	0.0222009	yes
Gstk1	Gstk1	Gstk1	chr6:42245934-42250441	CTR	EAE	OK	16.888	24.4092	0.531428	2.05078	0.0025	0.0209153	yes
Gpam	Gpam	Gpam	chr19:55069733-55099447	CTR	EAE	OK	30.8288	44.452	0.527971	2.00277	0.00135	0.0123119	yes
Sun2	Sun2	Sun2	chr15:79724067-79742536	CTR	EAE	OK	21.1471	30.4829	0.527537	1.91681	0.00115	0.0107192	yes
Farp1	Farp1	Farp1	chr14:121035573-121283726	CTR	EAE	OK	9.5969	13.8126	0.525339	1.99899	0.0009	0.00867586	yes
Dbi	Dbi	Dbi	chr1:120113279-120121096	CTR	EAE	OK	483.793	695.932	0.524556	1.77332	0.00225	0.0191924	yes
Errfi1	Errfi1	Errfi1	chr4:150855090-150868880	CTR	EAE	OK	22.9036	32.9173	0.523272	2.03698	0.0009	0.00867586	yes
Mlc1	Mlc1	Mlc1	chr15:88955883-88978553	CTR	EAE	OK	125.569	180.257	0.521584	1.87222	0.0022	0.0188218	yes
Acer2	Acer2	Acer2	chr4:86874413-86920881	CTR	EAE	OK	2.44624	3.50987	0.52085	1.62506	0.0069	0.0482362	yes
Snap23	Snap23	Snap23	chr2:120567670-120600722	CTR	EAE	OK	9.24259	13.2572	0.520407	1.74773	0.00305	0.0244766	yes
Vat1	Vat1	Vat1	chr11:101458747-101466199	CTR	EAE	OK	30.9744	44.3703	0.518518	2.01613	0.0007	0.00694348	yes
Cln5	Cln5	Cln5	chr14:103070215-103077630	CTR	EAE	OK	12.8431	18.3929	0.518151	1.97711	0.00125	0.0115094	yes
Agmo	Agmo	Agmo	chr12:37241638-37581932	CTR	EAE	OK	7.52463	10.7732	0.517759	1.83895	0.0029	0.0234694	yes
Dap	Dap	Dap	chr15:31224384-31274338	CTR	EAE	OK	7.49145	10.7169	0.51657	1.7564	0.00605	0.0433483	yes
Cdk5rap3	Cdk5rap3	Cdk5rap3	chr11:96907785-96916481	CTR	EAE	OK	19.8827	28.4194	0.515365	2.0432	0.00125	0.0115094	yes
Mthfd2	Mthfd2	Mthfd2	chr6:83305703-83317604	CTR	EAE	OK	10.716	15.3115	0.514839	1.91375	0.00215	0.018471	yes
Lrp1	Lrp1	Lrp1	chr10:127538157-127621148	CTR	EAE	OK	27.2391	38.9191	0.514801	1.6601	0.0044	0.0333199	yes
Stk10	Stk10	Stk10	chr11:32533265-32624595	CTR	EAE	OK	3.07901	4.39614	0.513769	1.74353	0.0029	0.0234694	yes
Slc39a11	Slc39a11	Slc39a11	chr11:113244854-113565815	CTR	EAE	OK	6.92394	9.87903	0.512776	1.73647	0.0029	0.0234694	yes
Mfsd11	Mfsd11	Mfsd11	chr11:116854014-116875637	CTR	EAE	OK	8.6201	12.2918	0.511925	1.90793	0.0013	0.0119088	yes
Ctso	Ctso	Ctso	chr3:81932615-81956725	CTR	EAE	OK	21.4634	30.5851	0.51095	1.95813	0.0016	0.0143461	yes
Nes	Nes	Nes	chr3:87971092-87980451	CTR	EAE	OK	1.98092	2.81916	0.509092	1.62841	0.00705	0.04907	yes
Darc	Darc	Darc	chr1:173331885-173333503	CTR	EAE	OK	12.6194	17.9307	0.506781	1.84507	0.00555	0.0402473	yes
Arap1	Arap1	Arap1	chr7:101348068-101412586	CTR	EAE	OK	5.44053	7.723	0.505413	1.73425	0.0024	0.0202913	yes
Ltbr	Ltbr	Ltbr	chr6:125306570-125313870	CTR	EAE	OK	6.67901	9.47012	0.503748	1.72351	0.0055	0.0399048	yes
Dusp1	Dusp1	Dusp1	chr17:26505590-26508472	CTR	EAE	OK	7.20505	10.2146	0.503548	1.7492	0.0051	0.0375717	yes
Sh3pxd2b	Sh3pxd2b	Sh3pxd2b	chr11:32347810-32428183	CTR	EAE	OK	5.2145	7.38987	0.503019	1.87775	0.0015	0.0135339	yes
Ppp1r14b	Ppp1r14b	Ppp1r14b	chr19:6975047-6977324	CTR	EAE	OK	24.4331	34.6005	0.501954	2.03344	0.00405	0.0309796	yes
Sorbs2	Sorbs2	Sorbs2	chr8:45507787-45827906	CTR	EAE	OK	7.26553	10.2872	0.501707	1.88352	0.0011	0.0102798	yes
Ildr2	Ildr2	Ildr2	chr1:166254138-166316832	CTR	EAE	OK	5.92235	8.37257	0.499501	1.86107	0.0019	0.0166111	yes
Col16a1	Col16a1	Col16a1	chr4:130047839-130099277	CTR	EAE	OK	4.59268	6.4902	0.498927	1.77252	0.00215	0.018471	yes
Ldhd	Ldhd	Ldhd	chr8:111626270-111630322	CTR	EAE	OK	8.03007	11.3437	0.498407	1.79279	0.0039	0.0299437	yes
Amotl2	Amotl2	Amotl2	chr9:102717803-102733417	CTR	EAE	OK	7.59178	10.7194	0.497716	1.85245	0.00195	0.0169863	yes
Plxdc1	Plxdc1	Plxdc1	chr11:97923236-97986446	CTR	EAE	OK	8.18569	11.5534	0.497147	1.69529	0.0038	0.0293012	yes
Vcl	Vcl	Vcl	chr14:20929432-21033673	CTR	EAE	OK	10.1125	14.2618	0.496021	1.8906	0.0018	0.0159111	yes
Diap2	Diap2	Diap2	chrX:129749741-130465833	CTR	EAE	OK	1.59595	2.25078	0.496011	1.62078	0.00535	0.0389345	yes
Hpgd	Hpgd	Hpgd	chr8:56294551-56321046	CTR	EAE	OK	11.5149	16.2387	0.495931	1.79961	0.0045	0.0338986	yes
Arsb	Arsb	Arsb	chr13:93771678-93943016	CTR	EAE	OK	22.4517	31.649	0.495339	1.90067	0.00185	0.0162531	yes
Daam2	Daam2	Daam2	chr17:49456021-49564337	CTR	EAE	OK	29.7239	41.8958	0.495185	1.7984	0.00225	0.0191924	yes
Gps2	Gps2	Gps2	chr11:69914191-69916591	CTR	EAE	OK	11.101	15.646	0.495098	1.7891	0.00625	0.0446256	yes
St6gal1	St6gal1	St6gal1	chr16:23224739-23360350	CTR	EAE	OK	8.79829	12.3975	0.494755	1.79664	0.00175	0.0155456	yes
Itpkb	Itpkb	Itpkb	chr1:180326968-180423659	CTR	EAE	OK	37.236	52.4617	0.494567	1.6867	0.00295	0.0238338	yes
Pkd2	Pkd2	Pkd2	chr5:104459456-104505819	CTR	EAE	OK	5.6316	7.93217	0.49417	1.81694	0.0022	0.0188218	yes
Cxcl14	Cxcl14	Cxcl14	chr13:56288642-56296551	CTR	EAE	OK	42.8364	60.3344	0.494144	1.95548	0.0013	0.0119088	yes
Erlin2	Erlin2	Erlin2	chr8:27023798-27039435	CTR	EAE	OK	16.669	23.4468	0.492228	1.90827	0.00125	0.0115094	yes
Mdc1	Mdc1	Mdc1	chr17:35841497-35859670	CTR	EAE	OK	3.09184	4.34522	0.490964	1.73694	0.0029	0.0234694	yes
Abcb1a	Abcb1a	Abcb1a	chr5:8660091-8748570	CTR	EAE	OK	5.19651	7.30162	0.490674	1.76348	0.0031	0.024781	yes
Ptpn1	Ptpn1	Ptpn1	chr2:167932326-167979385	CTR	EAE	OK	8.39215	11.7775	0.488925	1.83297	0.0028	0.0228791	yes
Ampd3	Ampd3	Ampd3	chr7:110768205-110812408	CTR	EAE	OK	8.99294	12.6185	0.488672	1.77423	0.00205	0.0177284	yes
Slc29a3	Slc29a3	Slc29a3	chr10:60712071-60752782	CTR	EAE	OK	8.66274	12.132	0.485925	1.84672	0.0023	0.0195841	yes
Tns1	Tns1	Tns1	chr1:73910230-74124447	CTR	EAE	OK	11.0882	15.5248	0.485552	1.77801	0.0028	0.0228791	yes
Socs6	Socs6	Socs6	chr18:88867879-88894207	CTR	EAE	OK	4.98845	6.98197	0.485044	1.6775	0.00605	0.0433483	yes
Man1c1	Man1c1	Man1c1	chr4:134561689-134704290	CTR	EAE	OK	6.49505	9.08244	0.483739	1.78092	0.00335	0.0263978	yes
Rps6ka1	Rps6ka1	Rps6ka1	chr4:133847289-133887799	CTR	EAE	OK	8.85685	12.3739	0.482433	1.79766	0.0032	0.0253968	yes
Lyst	Lyst	Lyst	chr13:13590408-13777440	CTR	EAE	OK	4.88513	6.82416	0.482255	1.79623	0.0021	0.0180955	yes
Eml3	Eml3	Eml3	chr19:8929693-8941582	CTR	EAE	OK	6.30106	8.79177	0.480559	1.72501	0.0043	0.0327005	yes
Plcl1	Plcl1	Plcl1	chr1:55405945-55754285	CTR	EAE	OK	15.0142	20.9475	0.48045	1.79798	0.00265	0.0218522	yes
Pdia4	Pdia4	Pdia4	chr6:47796140-47813512	CTR	EAE	OK	17.4762	24.2902	0.47498	1.71335	0.0019	0.0166111	yes
Erap1	Erap1	Erap1	chr13:74639871-74691875	CTR	EAE	OK	5.21648	7.24728	0.474362	1.69274	0.00455	0.0341857	yes
Pla2g7	Pla2g7	Pla2g7	chr17:43568450-43612201	CTR	EAE	OK	117.833	163.463	0.472225	1.765	0.0053	0.0386293	yes
Tle3	Tle3	Tle3	chr9:61372365-61418497	CTR	EAE	OK	7.75711	10.7601	0.472094	1.71861	0.00275	0.0225475	yes
Sfpq	Sfpq	Sfpq	chr4:127021300-127037014	CTR	EAE	OK	35.7659	49.5722	0.470944	1.6949	0.0038	0.0293012	yes
Suclg2	Suclg2	Suclg2	chr6:95474133-95718837	CTR	EAE	OK	24.8879	34.4847	0.47051	1.83843	0.00365	0.0283269	yes
Asah1	Asah1	Asah1	chr8:41340642-41374697	CTR	EAE	OK	33.7977	46.7892	0.469252	1.86807	0.0026	0.0215264	yes
Kcnk9	Kcnk9	Kcnk9	chr15:72512118-72546279	CTR	EAE	OK	22.0468	30.5018	0.468322	1.83176	0.0058	0.0417652	yes
Camk1	Camk1	Camk1	chr6:113326975-113343922	CTR	EAE	OK	38.0563	52.5892	0.466631	1.64211	0.0048	0.0356724	yes
Vwa1	Vwa1	Vwa1	chr4:155768494-155774561	CTR	EAE	OK	15.7607	21.7613	0.465434	1.80502	0.00335	0.0263978	yes
Sorbs1	Sorbs1	Sorbs1	chr19:40292039-40513812	CTR	EAE	OK	37.1952	51.3309	0.46471	1.62983	0.00435	0.0330283	yes
Mef2a	Mef2a	Mef2a	chr7:67233826-67372858	CTR	EAE	OK	12.7037	17.527	0.464329	1.78437	0.0035	0.0273846	yes
Adck4	Adck4	Adck4	chr7:27233012-27257949	CTR	EAE	OK	8.42755	11.6129	0.46254	1.66805	0.0064	0.045381	yes
Usp53	Usp53	Usp53	chr3:122933600-122984447	CTR	EAE	OK	16.4806	22.6908	0.461342	1.73886	0.003	0.0241158	yes
Rhou	Rhou	Rhou	chr8:123653928-123663880	CTR	EAE	OK	43.2829	59.586	0.461175	1.74281	0.0039	0.0299437	yes
Gab2	Gab2	Gab2	chr7:97081750-97308951	CTR	EAE	OK	10.2526	14.1139	0.461129	1.69991	0.00355	0.0277004	yes
P4ha1	P4ha1	P4ha1	chr10:59323295-59373304	CTR	EAE	OK	9.17823	12.6309	0.460667	1.7252	0.00475	0.0354107	yes
Adam15	Adam15	Adam15	chr3:89339639-89350010	CTR	EAE	OK	25.3108	34.824	0.460328	1.71473	0.00285	0.0231823	yes
Lipa	Lipa	Lipa	chr19:34492315-34527474	CTR	EAE	OK	14.7313	20.2681	0.460327	1.67321	0.0031	0.024781	yes
Cebpg	Cebpg	Cebpg	chr7:35046421-35056566	CTR	EAE	OK	10.7239	14.748	0.459693	1.74497	0.00295	0.0238338	yes
Cdk5rap2	Cdk5rap2	Cdk5rap2	chr4:70223023-70410367	CTR	EAE	OK	6.44501	8.84002	0.455867	1.70319	0.0042	0.0320417	yes
Mfsd1	Mfsd1	Mfsd1	chr3:67582767-67604231	CTR	EAE	OK	16.2693	22.2744	0.453236	1.76233	0.00365	0.0283269	yes
Mlxip	Mlxip	Mlxip	chr5:123394818-123457931	CTR	EAE	OK	5.34581	7.31384	0.452222	1.61879	0.005	0.0369106	yes
Dennd4c	Dennd4c	Dennd4c	chr4:86748554-86850602	CTR	EAE	OK	4.21155	5.75963	0.451624	1.61542	0.00495	0.0366356	yes
Chst11	Chst11	Chst11	chr10:82985496-83195891	CTR	EAE	OK	10.9754	15.0083	0.451477	1.72491	0.00355	0.0277004	yes
Rnpc3	Rnpc3	Rnpc3	chr3:113605066-113630149	CTR	EAE	OK	10.9558	14.9695	0.450322	1.54435	0.00715	0.0496459	yes
Ptprj	Ptprj	Ptprj	chr2:90429755-90580647	CTR	EAE	OK	7.2537	9.91022	0.450199	1.66783	0.00455	0.0341857	yes
Ski	Ski	Ski	chr4:155154074-155222535	CTR	EAE	OK	14.3839	19.6389	0.449256	1.7154	0.003	0.0241158	yes
Rnpep	Rnpep	Rnpep	chr1:135262698-135284084	CTR	EAE	OK	10.834	14.7652	0.446631	1.56966	0.00695	0.048515	yes
Ezh1	Ezh1	Ezh1	chr11:101191114-101226450	CTR	EAE	OK	13.7709	18.7626	0.446245	1.71706	0.0031	0.024781	yes
Agtrap	Agtrap	Agtrap	chr4:148077060-148088064	CTR	EAE	OK	5.75785	7.84227	0.445742	1.6152	0.0062	0.0443788	yes
Nrp2	Nrp2	Nrp2	chr1:62703316-62818692	CTR	EAE	OK	6.39395	8.70852	0.44572	1.55957	0.0064	0.045381	yes
Bcl2	Bcl2	Bcl2	chr1:106538178-106714290	CTR	EAE	OK	4.32842	5.89475	0.445589	1.58381	0.00515	0.0377851	yes
Sowahc	Sowahc	Sowahc	chr10:59221921-59226433	CTR	EAE	OK	5.99883	8.16811	0.44532	1.60593	0.00635	0.0451378	yes
Gstp1	Gstp1	Gstp1	chr19:4035410-4037912	CTR	EAE	OK	72.1121	97.9883	0.442368	2.05404	0.00445	0.0336277	yes
Plin3	Plin3	Plin3	chr17:56278961-56290511	CTR	EAE	OK	23.7939	32.2686	0.43954	1.74159	0.005	0.0369106	yes
Tead1	Tead1	Tead1	chr7:112679319-112906805	CTR	EAE	OK	3.52957	4.77885	0.43717	1.57041	0.00675	0.0473488	yes
Oat	Oat	Oat	chr7:132557474-132576398	CTR	EAE	OK	48.0697	65.0411	0.436223	1.73128	0.00535	0.0389345	yes
Spg21	Spg21	Spg21	chr9:65460936-65488470	CTR	EAE	OK	11.8719	16.0311	0.433323	1.64846	0.00655	0.0462393	yes
Pttg1ip	Pttg1ip	Pttg1ip	chr10:77581766-77598732	CTR	EAE	OK	36.0435	48.5159	0.428717	1.7051	0.00585	0.0420621	yes
Phgdh	Phgdh	Phgdh	chr3:98313170-98339969	CTR	EAE	OK	44.7264	60.0322	0.42461	1.71144	0.00695	0.048515	yes
Tnpo1	Tnpo1	Tnpo1	chr13:98842080-98926384	CTR	EAE	OK	14.4677	19.3855	0.422143	1.57431	0.00605	0.0433483	yes
Anks1	Anks1	Anks1	chr17:27909339-28062636	CTR	EAE	OK	11.5319	15.419	0.419078	1.60432	0.0065	0.0459314	yes
