# Supplementary material for: Characterisation of Transcriptional Changes in the Spinal Cord of the Progressive Experimental Autoimmune Encephalomyelitis Biozzi ABH Mouse Model by RNA Sequencing
Source: PLoS One. 2016 Jun 29;11(6):e0157754. doi: 10.1371/journal.pone.0157754 (PMC4927105; doi:10.1371/journal.pone.0157754)
Supplement: S2 Table — (XLSX) [file pone.0157754.s003.xlsx]

## Sheet: Sheet1
test_id	gene_id	gene	locus	sample_1	sample_2	status	CTR FPKM	pEAE FPKM	log2(fold_change)	test_stat	p_value	q_value	significant
Ttr	Ttr	Ttr	chr18:20665249-20674326	CTR	EAE	OK	2.64731	0.12211	-4.43828	-4	0.00265	0.0218522	yes
Slc17a7	Slc17a7	Slc17a7	chr7:45163920-45176139	CTR	EAE	OK	1.61488	0.0846991	-4.25294	-5.15485	5e-05	0.000641079	yes
A930006I01Rik	A930006I01Rik	A930006I01Rik	chr2:103338600-103372764	CTR	EAE	OK	1.26823	0.114028	-3.47535	-4.38538	5e-05	0.000641079	yes
Idi1	Idi1	Idi1	chr13:8885605-8892396	CTR	EAE	OK	119.901	18.3465	-2.70827	-10.0554	5e-05	0.000641079	yes
Hmgcs1	Hmgcs1	Hmgcs1	chr13:119690461-119708077	CTR	EAE	OK	354.959	58.1007	-2.61103	-8.27873	5e-05	0.000641079	yes
Fam216b	Fam216b	Fam216b	chr14:78081023-78089007	CTR	EAE	OK	1.1699	0.21274	-2.45922	-3.46057	5e-05	0.000641079	yes
Ugt8a	Ugt8a	Ugt8a	chr3:125865342-125938550	CTR	EAE	OK	325	61.4244	-2.40356	-7.5469	5e-05	0.000641079	yes
Depdc1b	Depdc1b	Depdc1b	chr13:108316336-108389557	CTR	EAE	OK	1.6048	0.303422	-2.403	-4.45047	5e-05	0.000641079	yes
Il23a	Il23a	Il23a	chr10:128296139-128298084	CTR	EAE	OK	1.00032	0.191079	-2.38822	-2.96915	0.00235	0.0199625	yes
9630013A20Rik	9630013A20Rik	9630013A20Rik	chr14:84443562-84537060	CTR	EAE	OK	11.1219	2.18656	-2.34667	-1.93497	0.0025	0.0209153	yes
Mvd	Mvd	Mvd	chr8:122433595-122443422	CTR	EAE	OK	33.1423	6.69246	-2.30806	-7.56309	5e-05	0.000641079	yes
Sc4mol	Sc4mol	Sc4mol	chr8:64718144-64733578	CTR	EAE	OK	151.338	31.6751	-2.25635	-8.80785	5e-05	0.000641079	yes
Opalin	Opalin	Opalin	chr19:41063419-41077113	CTR	EAE	OK	112.421	23.9035	-2.23362	-9.3806	5e-05	0.000641079	yes
Cyp51	Cyp51	Cyp51	chr5:4080673-4104697	CTR	EAE	OK	70.1721	15.5107	-2.17764	-7.9453	5e-05	0.000641079	yes
Slc5a11	Slc5a11	Slc5a11	chr7:123214865-123273251	CTR	EAE	OK	4.15651	0.943174	-2.13978	-5.2168	5e-05	0.000641079	yes
Ldlr	Ldlr	Ldlr	chr9:21723575-21749918	CTR	EAE	OK	25.2283	5.74066	-2.13576	-7.35371	5e-05	0.000641079	yes
Aqp6	Aqp6	Aqp6	chr15:99601399-99605477	CTR	EAE	OK	1.68785	0.384545	-2.13396	-4.00819	5e-05	0.000641079	yes
Hmgcr	Hmgcr	Hmgcr	chr13:96648961-96670936	CTR	EAE	OK	46.7775	10.7556	-2.12073	-7.74117	5e-05	0.000641079	yes
Sqle	Sqle	Sqle	chr15:59315091-59331193	CTR	EAE	OK	72.9987	16.8857	-2.11207	-7.93227	5e-05	0.000641079	yes
Smyd1	Smyd1	Smyd1	chr6:71213939-71262281	CTR	EAE	OK	5.35808	1.2416	-2.10952	-5.59816	5e-05	0.000641079	yes
4930452G13Rik	4930452G13Rik	4930452G13Rik	chr14:79702919-79712930	CTR	EAE	OK	1.59354	0.388113	-2.03768	-3.27344	0.00025	0.00280942	yes
Col2a1	Col2a1	Col2a1	chr15:97975601-98004724	CTR	EAE	OK	0.684615	0.174957	-1.9683	-3.51872	5e-05	0.000641079	yes
Fdps	Fdps	Fdps	chr3:89093587-89101967	CTR	EAE	OK	132.201	34.4966	-1.93821	-6.97711	5e-05	0.000641079	yes
Smtnl2	Smtnl2	Smtnl2	chr11:72390113-72411713	CTR	EAE	OK	2.31664	0.607087	-1.93206	-4.29305	5e-05	0.000641079	yes
Ak7	Ak7	Ak7	chr12:105705981-105782447	CTR	EAE	OK	0.849767	0.223942	-1.92394	-3.21367	5e-05	0.000641079	yes
Cdkn1c	Cdkn1c	Cdkn1c	chr7:143458338-143461050	CTR	EAE	OK	29.6966	7.86196	-1.91734	-6.38086	5e-05	0.000641079	yes
Dhcr24	Dhcr24	Dhcr24	chr4:106561037-106589113	CTR	EAE	OK	94.6808	25.4285	-1.89663	-6.60745	5e-05	0.000641079	yes
Lss	Lss	Lss	chr10:76531626-76562226	CTR	EAE	OK	25.5025	6.91728	-1.88236	-6.83819	5e-05	0.000641079	yes
Dhcr7	Dhcr7	Dhcr7	chr7:143823166-143848410	CTR	EAE	OK	35.3098	9.62529	-1.87517	-7.04294	5e-05	0.000641079	yes
Fa2h	Fa2h	Fa2h	chr8:111345137-111393821	CTR	EAE	OK	170.886	47.3745	-1.85085	-6.68467	5e-05	0.000641079	yes
Nid1	Nid1	Nid1	chr13:13437601-13512275	CTR	EAE	OK	10.0087	2.84998	-1.81223	-6.15385	5e-05	0.000641079	yes
Etv4	Etv4	Etv4	chr11:101769741-101785310	CTR	EAE	OK	7.75791	2.21877	-1.80591	-5.36519	5e-05	0.000641079	yes
Stard4	Stard4	Stard4	chr18:33201420-33213816	CTR	EAE	OK	14.3071	4.20665	-1.76599	-6.13208	5e-05	0.000641079	yes
Cd248	Cd248	Cd248	chr19:5068077-5070639	CTR	EAE	OK	0.670103	0.198174	-1.75761	-2.80378	0.00035	0.00374019	yes
Xlr3a	Xlr3a	Xlr3a	chrX:73086292-73097095	CTR	EAE	OK	1.0899	0.324605	-1.74744	-2.73626	0.00035	0.00374019	yes
Insig1	Insig1	Insig1	chr5:28071411-28078662	CTR	EAE	OK	86.3211	26.1313	-1.72393	-6.59254	5e-05	0.000641079	yes
Zmynd10	Zmynd10	Zmynd10	chr9:107547309-107551319	CTR	EAE	OK	0.649921	0.198644	-1.71008	-2.42148	0.0019	0.0166111	yes
Spink10	Spink10	Spink10	chr18:62548910-62741387	CTR	EAE	OK	0.916522	0.281837	-1.70131	-1.96469	0.0032	0.0253968	yes
Ccdc153	Ccdc153	Ccdc153	chr9:44240676-44247306	CTR	EAE	OK	0.888895	0.277433	-1.67988	-2.22485	0.0051	0.0375717	yes
Tm7sf2	Tm7sf2	Tm7sf2	chr19:6062820-6077187	CTR	EAE	OK	20.3087	6.43091	-1.659	-3.42717	5e-05	0.000641079	yes
Fam227b	Fam227b	Fam227b	chr2:125859217-126152004	CTR	EAE	OK	21.5928	6.9587	-1.63366	-3.65012	5e-05	0.000641079	yes
Nsdhl	Nsdhl	Nsdhl	chrX:72918520-72958528	CTR	EAE	OK	35.0046	11.3895	-1.61984	-6.2002	5e-05	0.000641079	yes
Sc5d	Sc5d	Sc5d	chr9:42254176-42264300	CTR	EAE	OK	57.2873	18.8892	-1.60065	-6.26603	5e-05	0.000641079	yes
Enpp3	Enpp3	Enpp3	chr10:24773813-24836195	CTR	EAE	OK	0.855861	0.283357	-1.59475	-2.85648	0.00015	0.00177444	yes
Nrarp	Nrarp	Nrarp	chr2:25180757-25183332	CTR	EAE	OK	7.21242	2.39024	-1.59333	-4.82067	5e-05	0.000641079	yes
Cdh15	Cdh15	Cdh15	chr8:122848373-122867397	CTR	EAE	OK	1.19183	0.397001	-1.58596	-3.03135	5e-05	0.000641079	yes
Srd5a1	Srd5a1	Srd5a1	chr13:69573448-69611463	CTR	EAE	OK	17.5467	5.89443	-1.57378	-5.68014	5e-05	0.000641079	yes
Slpi	Slpi	Slpi	chr2:164354069-164356507	CTR	EAE	OK	2.86132	0.974839	-1.55344	-3.07045	5e-05	0.000641079	yes
Gal3st1	Gal3st1	Gal3st1	chr11:3983635-3999328	CTR	EAE	OK	56.6151	19.3109	-1.55177	-5.53936	5e-05	0.000641079	yes
Aacs	Aacs	Aacs	chr5:125475872-125517403	CTR	EAE	OK	26.6231	9.14292	-1.54195	-5.68126	5e-05	0.000641079	yes
Myoc	Myoc	Myoc	chr1:162639149-162658219	CTR	EAE	OK	1.26461	0.444167	-1.50952	-2.60037	5e-05	0.000641079	yes
Mog	Mog	Mog	chr17:37010739-37023398	CTR	EAE	OK	427.429	151.226	-1.49898	-5.37028	5e-05	0.000641079	yes
Lgr6	Lgr6	Lgr6	chr1:134986352-135105276	CTR	EAE	OK	1.46948	0.521908	-1.49344	-3.34179	5e-05	0.000641079	yes
Fbn2	Fbn2	Fbn2	chr18:58008622-58209926	CTR	EAE	OK	1.05616	0.375475	-1.49203	-3.91789	5e-05	0.000641079	yes
Dmrtb1	Dmrtb1	Dmrtb1	chr4:107676289-107684162	CTR	EAE	OK	0.801907	0.285458	-1.49016	-2.24554	0.00165	0.0147301	yes
Btbd16	Btbd16	Btbd16	chr7:130774068-130825899	CTR	EAE	OK	0.640787	0.230276	-1.47648	-2.59206	0.00015	0.00177444	yes
Mal	Mal	Mal	chr2:127633225-127656695	CTR	EAE	OK	583.417	210.45	-1.47105	-4.15973	5e-05	0.000641079	yes
Thbs4	Thbs4	Thbs4	chr13:92751585-92794818	CTR	EAE	OK	2.82314	1.02189	-1.46606	-3.7474	5e-05	0.000641079	yes
Atp10b	Atp10b	Atp10b	chr11:43149876-43262286	CTR	EAE	OK	2.03386	0.737289	-1.46392	-4.10586	5e-05	0.000641079	yes
Hsd17b7	Hsd17b7	Hsd17b7	chr1:169949536-169969205	CTR	EAE	OK	15.0533	5.50758	-1.45059	-5.33935	5e-05	0.000641079	yes
Gsn	Gsn	Gsn	chr2:35256358-35307902	CTR	EAE	OK	180.401	66.454	-1.44078	-4.65833	5e-05	0.000641079	yes
Npb	Npb	Npb	chr11:120608476-120609100	CTR	EAE	OK	16.3234	6.01355	-1.44065	-4.63718	5e-05	0.000641079	yes
Ninj2	Ninj2	Ninj2	chr6:120093379-120200338	CTR	EAE	OK	4.46355	1.65828	-1.4285	-3.2737	0.0001	0.00122846	yes
Kif19a	Kif19a	Kif19a	chr11:114765388-114790575	CTR	EAE	OK	6.53017	2.43934	-1.42063	-4.51067	5e-05	0.000641079	yes
Rassf10	Rassf10	Rassf10	chr7:112953961-112957458	CTR	EAE	OK	1.02411	0.383024	-1.41887	-2.81463	5e-05	0.000641079	yes
Rxfp1	Rxfp1	Rxfp1	chr3:79644715-79737794	CTR	EAE	OK	0.732028	0.27837	-1.39489	-2.30117	0.0013	0.0119088	yes
Eml1	Eml1	Eml1	chr12:108410654-108702306	CTR	EAE	OK	60.9628	23.2345	-1.39166	-3.94638	5e-05	0.000641079	yes
Hoxd10	Hoxd10	Hoxd10	chr2:74691890-74695106	CTR	EAE	OK	9.03652	3.46646	-1.3823	-3.35754	5e-05	0.000641079	yes
Mycn	Mycn	Mycn	chr12:12936092-12941836	CTR	EAE	OK	0.833816	0.322675	-1.36965	-2.46501	0.0003	0.00326412	yes
Efcab10	Efcab10	Efcab10	chr12:33394853-33401269	CTR	EAE	OK	1.90191	0.737219	-1.36728	-2.33513	0.0048	0.0356724	yes
Lmo7	Lmo7	Lmo7	chr14:101729927-101934693	CTR	EAE	OK	2.09161	0.811139	-1.36659	-3.82188	5e-05	0.000641079	yes
Acss2	Acss2	Acss2	chr2:155518042-155562743	CTR	EAE	OK	54.7598	21.329	-1.3603	-5.23082	5e-05	0.000641079	yes
Chst3	Chst3	Chst3	chr10:60181527-60219260	CTR	EAE	OK	2.91458	1.14112	-1.35283	-4.06976	5e-05	0.000641079	yes
Enpp6	Enpp6	Enpp6	chr8:46986924-47094895	CTR	EAE	OK	27.361	10.7663	-1.34559	-5.0488	5e-05	0.000641079	yes
Bche	Bche	Bche	chr3:73635808-73708415	CTR	EAE	OK	6.5584	2.58904	-1.34093	-4.6953	5e-05	0.000641079	yes
Mvk	Mvk	Mvk	chr5:114444305-114460590	CTR	EAE	OK	23.4175	9.28783	-1.33418	-4.92981	5e-05	0.000641079	yes
6530411M01Rik	6530411M01Rik	6530411M01Rik	chr17:9147718-9168022	CTR	EAE	OK	1.33481	0.530368	-1.33157	-2.2984	0.00125	0.0115094	yes
Ptn	Ptn	Ptn	chr6:36715662-36811361	CTR	EAE	OK	77.1174	30.7761	-1.32524	-5.28316	5e-05	0.000641079	yes
Rab33a	Rab33a	Rab33a	chrX:48519469-48530232	CTR	EAE	OK	26.1833	10.4765	-1.32149	-4.86141	5e-05	0.000641079	yes
Anks1b	Anks1b	Anks1b	chr10:89873508-90972984	CTR	EAE	OK	31.0508	12.4293	-1.32088	-4.67311	5e-05	0.000641079	yes
Mlf1	Mlf1	Mlf1	chr3:67374096-67400000	CTR	EAE	OK	1.16089	0.466161	-1.31634	-1.72333	0.00335	0.0263978	yes
Nkx2-2as	Nkx2-2as	Nkx2-2as	chr2:147177545-147331681	CTR	EAE	OK	1.92909	0.777459	-1.31108	-1.64157	0.0069	0.0482362	yes
Pkd1l2	Pkd1l2	Pkd1l2	chr8:116995678-117082449	CTR	EAE	OK	1.052	0.424527	-1.30921	-3.12137	5e-05	0.000641079	yes
Hoxd1	Hoxd1	Hoxd1	chr2:74762979-74765142	CTR	EAE	OK	1.02935	0.419334	-1.29556	-2.28122	0.00075	0.00736825	yes
Clrn1	Clrn1	Clrn1	chr3:58845214-58885212	CTR	EAE	OK	1.11291	0.456672	-1.2851	-2.08257	0.0007	0.00694348	yes
Tubb2a-ps2	Tubb2a-ps2	Tubb2a-ps2	chr12:11882195-11882899	CTR	EAE	OK	2.02916	0.836443	-1.27855	-2.28677	0.00455	0.0341857	yes
Tubb2b	Tubb2b	Tubb2b	chr13:34127007-34130354	CTR	EAE	OK	53.1142	21.9689	-1.27364	-5.06578	5e-05	0.000641079	yes
Ptp4a1	Ptp4a1	Ptp4a1	chr1:30940302-30949755	CTR	EAE	OK	18.4339	7.71103	-1.25737	-2.06824	0.00085	0.00823251	yes
Heyl	Heyl	Heyl	chr4:123233555-123249870	CTR	EAE	OK	4.69089	1.98683	-1.23939	-3.92683	5e-05	0.000641079	yes
Lpar1	Lpar1	Lpar1	chr4:58435251-58553491	CTR	EAE	OK	72.0608	30.6778	-1.23202	-4.35395	5e-05	0.000641079	yes
Ptpla	Ptpla	Ptpla	chr2:14026830-14056035	CTR	EAE	OK	19.9701	8.53565	-1.22627	-3.47472	5e-05	0.000641079	yes
Mkrn3	Mkrn3	Mkrn3	chr7:62417592-62420139	CTR	EAE	OK	1.77464	0.760616	-1.22229	-2.75279	5e-05	0.000641079	yes
Uts2d	Uts2d	Uts2d	chr16:27353321-27370239	CTR	EAE	OK	5.6711	2.43906	-1.2173	-2.99269	5e-05	0.000641079	yes
Gng11	Gng11	Gng11	chr6:4003986-4008446	CTR	EAE	OK	115.82	49.9972	-1.21196	-5.31328	5e-05	0.000641079	yes
Car8	Car8	Car8	chr4:8141492-8239041	CTR	EAE	OK	2.47417	1.06859	-1.21124	-3.50076	5e-05	0.000641079	yes
1110015O18Rik	1110015O18Rik	1110015O18Rik	chr3:4798707-4814911	CTR	EAE	OK	2.5357	1.10418	-1.19942	-2.67142	5e-05	0.000641079	yes
Aif1l	Aif1l	Aif1l	chr2:31950302-31973442	CTR	EAE	OK	10.2443	4.46399	-1.19842	-4.14297	5e-05	0.000641079	yes
Elovl7	Elovl7	Elovl7	chr13:108214403-108287107	CTR	EAE	OK	26.7271	11.7361	-1.18735	-4.42124	5e-05	0.000641079	yes
Sh3gl3	Sh3gl3	Sh3gl3	chr7:82260128-82307417	CTR	EAE	OK	73.2849	32.2038	-1.18628	-4.82946	5e-05	0.000641079	yes
Hhip	Hhip	Hhip	chr8:79965850-80058008	CTR	EAE	OK	5.82027	2.55808	-1.18602	-4.26818	5e-05	0.000641079	yes
Slc30a10	Slc30a10	Slc30a10	chr1:185447115-185468761	CTR	EAE	OK	2.32642	1.02419	-1.18363	-3.08447	5e-05	0.000641079	yes
Gjc2	Gjc2	Gjc2	chr11:59175563-59183213	CTR	EAE	OK	54.2607	23.9339	-1.18085	-4.28338	5e-05	0.000641079	yes
Barx2	Barx2	Barx2	chr9:31846043-31913285	CTR	EAE	OK	4.92066	2.17934	-1.17496	-3.21868	5e-05	0.000641079	yes
Hoxa10	Hoxa10	Hoxa10	chr6:52231196-52240854	CTR	EAE	OK	13.5344	6.00311	-1.17285	-3.14961	5e-05	0.000641079	yes
Fam57a	Fam57a	Fam57a	chr11:76202055-76208257	CTR	EAE	OK	19.1512	8.50505	-1.17104	-4.08041	5e-05	0.000641079	yes
Car4	Car4	Car4	chr11:84957753-84966054	CTR	EAE	OK	7.95293	3.54045	-1.16755	-3.41946	5e-05	0.000641079	yes
Pllp	Pllp	Pllp	chr8:94674894-94696242	CTR	EAE	OK	160.939	71.8133	-1.16419	-4.5079	5e-05	0.000641079	yes
Kcnk5	Kcnk5	Kcnk5	chr14:20140057-20181782	CTR	EAE	OK	0.966161	0.43399	-1.1546	-2.35333	0.00035	0.00374019	yes
Gm10863	Gm10863	Gm10863	chr15:79166065-79216401	CTR	EAE	OK	4.85052	2.17958	-1.15409	-2.75743	0.00055	0.00559459	yes
Cml5	Cml5	Cml5	chr6:85817217-85820972	CTR	EAE	OK	1.92685	0.86654	-1.1529	-2.20984	0.0024	0.0202913	yes
Piga	Piga	Piga	chrX:164419786-164433915	CTR	EAE	OK	10.4352	4.72518	-1.14301	-4.06516	5e-05	0.000641079	yes
Sgk2	Sgk2	Sgk2	chr2:162987480-163014127	CTR	EAE	OK	3.2568	1.48066	-1.13721	-3.01689	5e-05	0.000641079	yes
Emid1	Emid1	Emid1	chr11:5106265-5152222	CTR	EAE	OK	2.57023	1.16985	-1.13558	-2.69901	0.00015	0.00177444	yes
Akr1c14	Akr1c14	Akr1c14	chr13:4059590-4090422	CTR	EAE	OK	2.09043	0.954073	-1.13162	-2.66085	5e-05	0.000641079	yes
Hist3h2ba	Hist3h2ba	Hist3h2ba	chr11:58948910-58949530	CTR	EAE	OK	33.3112	15.226	-1.12947	-4.41032	5e-05	0.000641079	yes
Tmeff2	Tmeff2	Tmeff2	chr1:50927522-51187270	CTR	EAE	OK	55.7776	25.5177	-1.12819	-4.32504	5e-05	0.000641079	yes
Elovl6	Elovl6	Elovl6	chr3:129532385-129638493	CTR	EAE	OK	30.4818	13.9547	-1.1272	-4.2051	5e-05	0.000641079	yes
Slc34a3	Slc34a3	Slc34a3	chr2:25228896-25234234	CTR	EAE	OK	1.41256	0.647158	-1.12612	-2.2757	0.00075	0.00736825	yes
Hist1h1e	Hist1h1e	Hist1h1e	chr13:23583669-23622558	CTR	EAE	OK	3.10698	1.42587	-1.12366	-1.90965	0.0036	0.0279994	yes
Cyp2j12	Cyp2j12	Cyp2j12	chr4:96099317-96141152	CTR	EAE	OK	8.07257	3.71034	-1.12148	-3.51663	5e-05	0.000641079	yes
Fam194a	Fam194a	Fam194a	chr3:58616299-58637207	CTR	EAE	OK	1.06485	0.490289	-1.11894	-2.17035	0.00105	0.00989616	yes
Lpar4	Lpar4	Lpar4	chrX:106920624-106933899	CTR	EAE	OK	1.26672	0.586803	-1.11015	-2.59454	5e-05	0.000641079	yes
Gjc3	Gjc3	Gjc3	chr5:137953808-137962959	CTR	EAE	OK	86.9693	40.3244	-1.10885	-4.07363	5e-05	0.000641079	yes
Slc22a8	Slc22a8	Slc22a8	chr19:8591253-8611835	CTR	EAE	OK	4.01895	1.86405	-1.10838	-3.1401	5e-05	0.000641079	yes
4930503E14Rik	4930503E14Rik	4930503E14Rik	chr14:44163166-44171371	CTR	EAE	OK	1.29742	0.602784	-1.10593	-2.01918	0.00405	0.0309796	yes
Tmem97	Tmem97	Tmem97	chr11:78541816-78550735	CTR	EAE	OK	15.5557	7.2521	-1.10098	-3.80794	5e-05	0.000641079	yes
Gng8	Gng8	Gng8	chr7:16891785-16895435	CTR	EAE	OK	7.45872	3.48366	-1.09832	-3.05805	5e-05	0.000641079	yes
Fabp7	Fabp7	Fabp7	chr10:57784922-57788450	CTR	EAE	OK	130.14	61.1433	-1.08979	-4.78683	5e-05	0.000641079	yes
Rnf122	Rnf122	Rnf122	chr8:31111845-31131473	CTR	EAE	OK	4.11736	1.95031	-1.07802	-3.24203	5e-05	0.000641079	yes
Mycbpap	Mycbpap	Mycbpap	chr11:94501346-94521502	CTR	EAE	OK	1.10108	0.523844	-1.07171	-2.24213	0.0007	0.00694348	yes
Klhl4	Klhl4	Klhl4	chrX:114474519-114560698	CTR	EAE	OK	23.3721	11.1508	-1.06763	-4.09555	5e-05	0.000641079	yes
5430435G22Rik	5430435G22Rik	5430435G22Rik	chr1:131688694-131713464	CTR	EAE	OK	9.70994	4.63382	-1.06726	-3.54063	5e-05	0.000641079	yes
Pla2g4a	Pla2g4a	Pla2g4a	chr1:149829621-149961284	CTR	EAE	OK	11.4141	5.46337	-1.06295	-3.71146	5e-05	0.000641079	yes
Prss35	Prss35	Prss35	chr9:86743632-86757506	CTR	EAE	OK	2.11018	1.01267	-1.0592	-2.54516	0.0001	0.00122846	yes
Kdr	Kdr	Kdr	chr5:75933269-75978428	CTR	EAE	OK	2.71628	1.30421	-1.05846	-3.16064	5e-05	0.000641079	yes
Acat2	Acat2	Acat2	chr17:12943041-12960725	CTR	EAE	OK	29.1931	14.0866	-1.0513	-4.08194	5e-05	0.000641079	yes
Masp1	Masp1	Masp1	chr16:23451784-23520590	CTR	EAE	OK	6.93298	3.38284	-1.03524	-3.34078	5e-05	0.000641079	yes
Pacs2	Pacs2	Pacs2	chr12:113014507-113074401	CTR	EAE	OK	159.088	78.1056	-1.02632	-3.26303	5e-05	0.000641079	yes
Cenpw	Cenpw	Cenpw	chr10:30196008-30200540	CTR	EAE	OK	1.46863	0.723831	-1.02074	-1.98249	0.00285	0.0231823	yes
Serpinb1a	Serpinb1a	Serpinb1a	chr13:32842091-32851185	CTR	EAE	OK	37.1633	18.3294	-1.01972	-4.02038	5e-05	0.000641079	yes
Hes5	Hes5	Hes5	chr4:154960922-154962371	CTR	EAE	OK	3.51255	1.73619	-1.0166	-2.47093	0.00035	0.00374019	yes
Tnfrsf22	Tnfrsf22	Tnfrsf22	chr7:143636724-143649638	CTR	EAE	OK	1.13469	0.561842	-1.01405	-2.0228	0.0021	0.0180955	yes
Nrep	Nrep	Nrep	chr18:33437018-33464029	CTR	EAE	OK	50.57	25.0633	-1.0127	-3.71117	5e-05	0.000641079	yes
Dlk2	Dlk2	Dlk2	chr17:46297420-46328023	CTR	EAE	OK	11.3954	5.6534	-1.01126	-2.31215	0.00105	0.00989616	yes
Tspan2	Tspan2	Tspan2	chr3:102720230-102772310	CTR	EAE	OK	179.754	89.217	-1.01063	-3.1948	5e-05	0.000641079	yes
Gm2897	Gm2897	Gm2897	chr14:3049284-3076838	CTR	EAE	OK	1.30405	0.647614	-1.00979	-2.01207	0.0019	0.0166111	yes
Hist1h1c	Hist1h1c	Hist1h1c	chr13:23738806-23740367	CTR	EAE	OK	24.4209	12.1633	-1.00558	-3.79067	5e-05	0.000641079	yes
Prr18	Prr18	Prr18	chr17:8340405-8344113	CTR	EAE	OK	95.8564	47.755	-1.00522	-3.41719	5e-05	0.000641079	yes
Slc45a3	Slc45a3	Slc45a3	chr1:131962914-131982972	CTR	EAE	OK	7.72457	3.86007	-1.00083	-3.20615	5e-05	0.000641079	yes
Rap1a	Rap1a	Rap1a	chr3:105728281-105801336	CTR	EAE	OK	163.815	81.8938	-1.00024	-4.03256	5e-05	0.000641079	yes
Slc7a10	Slc7a10	Slc7a10	chr7:35186384-35215345	CTR	EAE	OK	63.2776	31.7495	-0.99496	-2.44044	5e-05	0.000641079	yes
Unc5b	Unc5b	Unc5b	chr10:60762594-60831581	CTR	EAE	OK	23.1038	11.6079	-0.993028	-3.721	5e-05	0.000641079	yes
Atp8b1	Atp8b1	Atp8b1	chr18:64528978-64661000	CTR	EAE	OK	0.823522	0.414017	-0.992116	-2.31089	0.0002	0.00229417	yes
Trak2	Trak2	Trak2	chr1:58900449-58973482	CTR	EAE	OK	87.4465	44.0599	-0.988935	-3.22184	5e-05	0.000641079	yes
Ttpa	Ttpa	Ttpa	chr4:20008427-20030785	CTR	EAE	OK	4.63838	2.34456	-0.984302	-2.95565	5e-05	0.000641079	yes
Ccdc13	Ccdc13	Ccdc13	chr9:121797626-121839461	CTR	EAE	OK	5.4448	2.75863	-0.980925	-2.99	5e-05	0.000641079	yes
Agpat4	Agpat4	Agpat4	chr17:12119283-12219640	CTR	EAE	OK	59.8845	30.3431	-0.980815	-3.92109	5e-05	0.000641079	yes
Kcnk13	Kcnk13	Kcnk13	chr12:99964498-100062682	CTR	EAE	OK	15.7235	8.02608	-0.970158	-3.41386	5e-05	0.000641079	yes
Gas7	Gas7	Gas7	chr11:67532997-67688992	CTR	EAE	OK	23.77	12.1384	-0.969558	-3.52013	5e-05	0.000641079	yes
Tmeff1	Tmeff1	Tmeff1	chr4:48585192-48663131	CTR	EAE	OK	63.6119	32.6357	-0.962844	-3.7899	5e-05	0.000641079	yes
Sema5a	Sema5a	Sema5a	chr15:32244812-32696341	CTR	EAE	OK	15.6834	8.05791	-0.960759	-3.46188	5e-05	0.000641079	yes
Igf2bp2	Igf2bp2	Igf2bp2	chr16:22059008-22163299	CTR	EAE	OK	0.633717	0.326137	-0.958362	-1.86085	0.00325	0.025751	yes
Igfbp2	Igfbp2	Igfbp2	chr1:72824479-72852471	CTR	EAE	OK	31.0146	15.9798	-0.956703	-3.70832	5e-05	0.000641079	yes
Bmp4	Bmp4	Bmp4	chr14:46379523-46390599	CTR	EAE	OK	2.4074	1.242	-0.954809	-2.06744	0.00045	0.00469365	yes
Secisbp2l	Secisbp2l	Secisbp2l	chr2:125736985-125782870	CTR	EAE	OK	63.977	33.0811	-0.951544	-3.24378	5e-05	0.000641079	yes
Meox1	Meox1	Meox1	chr11:101877509-101894354	CTR	EAE	OK	2.69315	1.39334	-0.950747	-2.38088	0.00025	0.00280942	yes
Lrrc10b	Lrrc10b	Lrrc10b	chr19:10455370-10457447	CTR	EAE	OK	1.35794	0.708196	-0.939199	-1.95796	0.0025	0.0209153	yes
Ttc9b	Ttc9b	Ttc9b	chr7:27653923-27656207	CTR	EAE	OK	30.1654	15.7656	-0.936121	-3.6211	5e-05	0.000641079	yes
A230001M10Rik	A230001M10Rik	A230001M10Rik	chr3:102262404-102288771	CTR	EAE	OK	2.81188	1.47265	-0.933119	-2.29252	0.0005	0.00515531	yes
Erbb3	Erbb3	Erbb3	chr10:128569367-128589501	CTR	EAE	OK	9.89199	5.18609	-0.931612	-3.35289	5e-05	0.000641079	yes
Dpy19l1	Dpy19l1	Dpy19l1	chr9:24411778-24503140	CTR	EAE	OK	94.7308	49.7728	-0.928475	-3.25032	5e-05	0.000641079	yes
Gpr176	Gpr176	Gpr176	chr2:118277097-118373419	CTR	EAE	OK	6.34633	3.33511	-0.928188	-2.99917	5e-05	0.000641079	yes
Pcyt2	Pcyt2	Pcyt2	chr11:120610086-120617890	CTR	EAE	OK	72.4796	38.1778	-0.924839	-3.72582	5e-05	0.000641079	yes
Golga7	Golga7	Golga7	chr8:23241325-23257080	CTR	EAE	OK	177.034	93.4348	-0.921995	-3.17341	5e-05	0.000641079	yes
Arhgap33	Arhgap33	Arhgap33	chr7:30522225-30535009	CTR	EAE	OK	6.76044	3.57342	-0.919813	-3.15828	5e-05	0.000641079	yes
Scd1	Scd1	Scd1	chr19:44394449-44407709	CTR	EAE	OK	258.48	136.82	-0.917771	-2.67784	5e-05	0.000641079	yes
Vip	Vip	Vip	chr10:5639217-5647614	CTR	EAE	OK	3.57237	1.89286	-0.916312	-2.30519	0.00035	0.00374019	yes
Gm10364	Gm10364	Gm10364	chr14:55038461-55042976	CTR	EAE	OK	1.72168	0.9164	-0.909772	-1.83386	0.0065	0.0459314	yes
Vegfa	Vegfa	Vegfa	chr17:46016992-46032377	CTR	EAE	OK	29.5214	15.7182	-0.90932	-3.30118	5e-05	0.000641079	yes
Mob3b	Mob3b	Mob3b	chr4:34949073-35157484	CTR	EAE	OK	11.2048	5.97044	-0.908204	-3.27061	5e-05	0.000641079	yes
Ebp	Ebp	Ebp	chrX:8185330-8193512	CTR	EAE	OK	23.7258	12.6758	-0.904381	-3.46065	5e-05	0.000641079	yes
Rnase1	Rnase1	Rnase1	chr14:51145001-51146767	CTR	EAE	OK	8.18913	4.38308	-0.901765	-2.63721	0.00035	0.00374019	yes
Rdh11	Rdh11	Rdh11	chr12:79175550-79191819	CTR	EAE	OK	25.5912	13.698	-0.901683	-3.46065	5e-05	0.000641079	yes
Gpr15	Gpr15	Gpr15	chr16:58717434-58718724	CTR	EAE	OK	2.24181	1.20182	-0.899444	-1.95898	0.00405	0.0309796	yes
Grp	Grp	Grp	chr18:65873493-65886579	CTR	EAE	OK	10.2327	5.51955	-0.890558	-2.69577	0.0004	0.00422425	yes
Vash1	Vash1	Vash1	chr12:86678699-86695681	CTR	EAE	OK	32.362	17.4631	-0.889993	-3.25365	5e-05	0.000641079	yes
Hn1l	Hn1l	Hn1l	chr17:24942469-24960623	CTR	EAE	OK	18.2147	9.83789	-0.888682	-3.34289	5e-05	0.000641079	yes
Zdhhc9	Zdhhc9	Zdhhc9	chrX:48171970-48208702	CTR	EAE	OK	37.1005	20.077	-0.885899	-3.43641	5e-05	0.000641079	yes
5730508B09Rik	5730508B09Rik	5730508B09Rik	chr3:127869687-127896323	CTR	EAE	OK	2.21615	1.19932	-0.885836	-1.99905	0.0031	0.024781	yes
Tmem132d	Tmem132d	Tmem132d	chr5:127783490-128433077	CTR	EAE	OK	1.89341	1.02468	-0.885819	-2.3563	0.00015	0.00177444	yes
Zfp41	Zfp41	Zfp41	chr15:75616684-75625295	CTR	EAE	OK	5.42029	2.93426	-0.885372	-2.76583	5e-05	0.000641079	yes
Itgb3	Itgb3	Itgb3	chr11:104607999-104670471	CTR	EAE	OK	2.2733	1.23441	-0.880969	-2.60063	5e-05	0.000641079	yes
Kcnip3	Kcnip3	Kcnip3	chr2:127456497-127521370	CTR	EAE	OK	22.7475	12.3763	-0.878127	-3.16237	5e-05	0.000641079	yes
Trp53inp2	Trp53inp2	Trp53inp2	chr2:155381855-155389847	CTR	EAE	OK	241.31	131.439	-0.876492	-2.64103	5e-05	0.000641079	yes
Cldn11	Cldn11	Cldn11	chr3:31149919-31164326	CTR	EAE	OK	552.46	300.975	-0.876227	-2.83414	5e-05	0.000641079	yes
Sapcd2	Sapcd2	Sapcd2	chr2:25372320-25378213	CTR	EAE	OK	1.13876	0.620447	-0.876089	-1.91029	0.00285	0.0231823	yes
Magel2	Magel2	Magel2	chr7:62376978-62381640	CTR	EAE	OK	1.31306	0.718394	-0.870087	-2.1254	0.00055	0.00559459	yes
Gpr17	Gpr17	Gpr17	chr18:31931506-31958619	CTR	EAE	OK	25.2608	13.8257	-0.869544	-2.8848	5e-05	0.000641079	yes
Gm15663	Gm15663	Gm15663	chr10:105574550-105583870	CTR	EAE	OK	3.28451	1.80569	-0.86313	-2.4687	5e-05	0.000641079	yes
Hspg2	Hspg2	Hspg2	chr4:137468802-137570630	CTR	EAE	OK	1.78671	0.982397	-0.862925	-2.79958	5e-05	0.000641079	yes
Prom1	Prom1	Prom1	chr5:43993621-44101736	CTR	EAE	OK	5.68637	3.12752	-0.862487	-2.69347	5e-05	0.000641079	yes
4930506M07Rik	4930506M07Rik	4930506M07Rik	chr19:58973357-59076069	CTR	EAE	OK	16.6264	9.16461	-0.85933	-3.14485	5e-05	0.000641079	yes
Hmgcs2	Hmgcs2	Hmgcs2	chr3:98280430-98310738	CTR	EAE	OK	2.0168	1.11224	-0.858599	-2.14355	0.0004	0.00422425	yes
Enpp2	Enpp2	Enpp2	chr15:54838897-54920146	CTR	EAE	OK	235.638	130.37	-0.853961	-2.61555	5e-05	0.000641079	yes
Ky	Ky	Ky	chr9:102506137-102546239	CTR	EAE	OK	1.3922	0.771057	-0.852455	-2.22623	0.00025	0.00280942	yes
Trim36	Trim36	Trim36	chr18:46165299-46212607	CTR	EAE	OK	10.8698	6.02535	-0.851211	-3.0515	5e-05	0.000641079	yes
Adam12	Adam12	Adam12	chr7:133883198-134225097	CTR	EAE	OK	1.19611	0.663503	-0.850175	-2.31054	0.00035	0.00374019	yes
Slc25a1	Slc25a1	Slc25a1	chr16:17925210-17928219	CTR	EAE	OK	79.6977	44.2184	-0.84989	-3.45711	5e-05	0.000641079	yes
Prickle1	Prickle1	Prickle1	chr15:93499113-93595891	CTR	EAE	OK	14.32	7.97097	-0.845206	-3.17694	5e-05	0.000641079	yes
Mcf2	Mcf2	Mcf2	chrX:60055955-60147643	CTR	EAE	OK	14.0229	7.82797	-0.841073	-3.11187	5e-05	0.000641079	yes
Col11a2	Col11a2	Col11a2	chr17:34039436-34066242	CTR	EAE	OK	19.415	10.8559	-0.838696	-3.19588	5e-05	0.000641079	yes
Slco3a1	Slco3a1	Slco3a1	chr7:74275417-74554780	CTR	EAE	OK	48.6234	27.1956	-0.838278	-2.97612	5e-05	0.000641079	yes
Fbln7	Fbln7	Fbln7	chr2:128863931-128897034	CTR	EAE	OK	1.92076	1.07477	-0.837649	-2.06044	0.0008	0.00777444	yes
Nkd1	Nkd1	Nkd1	chr8:88521343-88594887	CTR	EAE	OK	10.1082	5.67667	-0.832406	-2.94366	5e-05	0.000641079	yes
Hs3st1	Hs3st1	Hs3st1	chr5:39613934-39644631	CTR	EAE	OK	23.8854	13.4174	-0.832024	-3.18396	5e-05	0.000641079	yes
Josd2	Josd2	Josd2	chr7:44467979-44471658	CTR	EAE	OK	80.4836	45.2135	-0.831942	-3.02612	5e-05	0.000641079	yes
Tmem163	Tmem163	Tmem163	chr1:127490341-127678021	CTR	EAE	OK	17.5921	9.88937	-0.830978	-3.12114	5e-05	0.000641079	yes
Nipal4	Nipal4	Nipal4	chr11:46148154-46166359	CTR	EAE	OK	11.8837	6.68893	-0.829134	-2.99275	5e-05	0.000641079	yes
Igfbp4	Igfbp4	Igfbp4	chr11:99041259-99052643	CTR	EAE	OK	15.7033	8.83903	-0.829105	-2.94375	5e-05	0.000641079	yes
1700003M07Rik	1700003M07Rik	1700003M07Rik	chr4:129960373-129965138	CTR	EAE	OK	12.9101	7.28033	-0.826428	-2.66374	5e-05	0.000641079	yes
Hsbp1l1	Hsbp1l1	Hsbp1l1	chr18:80229755-80247102	CTR	EAE	OK	3.50229	1.9754	-0.826155	-2.03191	0.00305	0.0244766	yes
Ick	Ick	Ick	chr9:78109191-78172109	CTR	EAE	OK	6.89876	3.8954	-0.824565	-2.94954	5e-05	0.000641079	yes
Rapgef4	Rapgef4	Rapgef4	chr2:71981214-72257474	CTR	EAE	OK	65.9365	37.3059	-0.821672	-2.81553	5e-05	0.000641079	yes
Shisa4	Shisa4	Shisa4	chr1:135371455-135375063	CTR	EAE	OK	138.568	78.4919	-0.819983	-3.46856	5e-05	0.000641079	yes
Mobp	Mobp	Mobp	chr9:120149741-120176091	CTR	EAE	OK	654.203	370.816	-0.819034	-1.9501	0.0006	0.00605179	yes
Tmem141	Tmem141	Tmem141	chr2:25620065-25622005	CTR	EAE	OK	30.652	17.4259	-0.814747	-2.53449	5e-05	0.000641079	yes
Tfrc	Tfrc	Tfrc	chr16:32608895-32632794	CTR	EAE	OK	53.8148	30.6475	-0.812232	-2.97744	5e-05	0.000641079	yes
Prkcq	Prkcq	Prkcq	chr2:11172381-11301226	CTR	EAE	OK	12.3661	7.05389	-0.809902	-2.96089	5e-05	0.000641079	yes
Nkx2-2	Nkx2-2	Nkx2-2	chr2:147177545-147331681	CTR	EAE	OK	7.44957	4.25447	-0.808177	-1.90166	0.0046	0.0345072	yes
Nkx2-9	Nkx2-9	Nkx2-9	chr12:56611396-56613284	CTR	EAE	OK	5.60552	3.20166	-0.808028	-2.21537	0.0012	0.0111131	yes
Lypd1	Lypd1	Lypd1	chr1:125676995-125912214	CTR	EAE	OK	23.5594	13.5054	-0.802765	-2.84688	5e-05	0.000641079	yes
Nrgn	Nrgn	Nrgn	chr9:37544492-37552745	CTR	EAE	OK	18.5919	10.6674	-0.801469	-2.82138	5e-05	0.000641079	yes
Srebf2	Srebf2	Srebf2	chr15:82147268-82204960	CTR	EAE	OK	45.5014	26.108	-0.801423	-2.86198	5e-05	0.000641079	yes
C1ql1	C1ql1	C1ql1	chr11:102939263-102946461	CTR	EAE	OK	18.163	10.4229	-0.801239	-2.90648	5e-05	0.000641079	yes
Tmem88b	Tmem88b	Tmem88b	chr4:155781590-155785874	CTR	EAE	OK	114.343	65.6474	-0.80056	-2.87181	5e-05	0.000641079	yes
Itgb4	Itgb4	Itgb4	chr11:115974724-116012719	CTR	EAE	OK	16.0862	9.24644	-0.798857	-2.84252	5e-05	0.000641079	yes
Foxo6	Foxo6	Foxo6	chr4:120267077-120287261	CTR	EAE	OK	1.49708	0.860892	-0.798244	-1.80697	0.0045	0.0338986	yes
Map4k4	Map4k4	Map4k4	chr1:39900912-40026310	CTR	EAE	OK	55.5796	31.9731	-0.797696	-2.75477	5e-05	0.000641079	yes
9330117O12Rik	9330117O12Rik	9330117O12Rik	chr18:54611743-54639870	CTR	EAE	OK	7.20274	4.14427	-0.797428	-2.50296	5e-05	0.000641079	yes
Prrg1	Prrg1	Prrg1	chrX:78449612-78583896	CTR	EAE	OK	10.7809	6.20634	-0.796665	-2.79422	5e-05	0.000641079	yes
Tlcd1	Tlcd1	Tlcd1	chr11:78178765-78180772	CTR	EAE	OK	33.1244	19.1014	-0.794218	-3.12926	5e-05	0.000641079	yes
Rnf32	Rnf32	Rnf32	chr5:29198005-29225291	CTR	EAE	OK	4.42075	2.55013	-0.793721	-2.03315	0.00345	0.0270523	yes
Tspan9	Tspan9	Tspan9	chr6:127961399-128143578	CTR	EAE	OK	34.3424	19.8711	-0.789314	-3.01071	5e-05	0.000641079	yes
Gjb1	Gjb1	Gjb1	chrX:101377336-101385624	CTR	EAE	OK	94.8718	55.0138	-0.786185	-3.2273	5e-05	0.000641079	yes
5330426P16Rik	5330426P16Rik	5330426P16Rik	chr16:50726750-50732773	CTR	EAE	OK	5.58895	3.2427	-0.78538	-2.32067	0.00065	0.00650136	yes
Hoxc10	Hoxc10	Hoxc10	chr15:102966795-102971897	CTR	EAE	OK	24.6769	14.3227	-0.784851	-2.45707	5e-05	0.000641079	yes
Ctnnbip1	Ctnnbip1	Ctnnbip1	chr4:149518240-149566437	CTR	EAE	OK	38.7315	22.4853	-0.784529	-2.91705	5e-05	0.000641079	yes
Enoph1	Enoph1	Enoph1	chr5:100039993-100068765	CTR	EAE	OK	36.0862	20.981	-0.782361	-2.84426	5e-05	0.000641079	yes
Elovl1	Elovl1	Elovl1	chr4:118428092-118437343	CTR	EAE	OK	47.7881	27.7963	-0.781758	-3.09891	5e-05	0.000641079	yes
Fscn1	Fscn1	Fscn1	chr5:142960354-142973189	CTR	EAE	OK	62.4166	36.3807	-0.778757	-3.00482	5e-05	0.000641079	yes
2310014L17Rik	2310014L17Rik	2310014L17Rik	chr7:12927415-12931072	CTR	EAE	OK	1.60105	0.935317	-0.775495	-1.86628	0.00245	0.0205929	yes
Cacng4	Cacng4	Cacng4	chr11:107734779-107794464	CTR	EAE	OK	15.5848	9.10933	-0.774724	-2.68849	0.0003	0.00326412	yes
E330009J07Rik	E330009J07Rik	E330009J07Rik	chr6:40407497-40436133	CTR	EAE	OK	14.3632	8.39535	-0.774715	-2.79104	5e-05	0.000641079	yes
Pmvk	Pmvk	Pmvk	chr3:89459117-89469009	CTR	EAE	OK	59.205	34.6128	-0.774413	-2.85494	5e-05	0.000641079	yes
Hoxd9	Hoxd9	Hoxd9	chr2:74697762-74700208	CTR	EAE	OK	11.1045	6.49236	-0.774327	-2.4002	0.00015	0.00177444	yes
Tubb4a	Tubb4a	Tubb4a	chr17:57080065-57087782	CTR	EAE	OK	575.335	336.529	-0.773672	-2.32673	0.0002	0.00229417	yes
Serf1	Serf1	Serf1	chr13:100108018-100114233	CTR	EAE	OK	24.1589	14.1689	-0.769825	-2.89675	0.0003	0.00326412	yes
Lpo	Lpo	Lpo	chr11:87806427-87826114	CTR	EAE	OK	2.32651	1.36901	-0.765037	-1.99189	0.00185	0.0162531	yes
Ephb1	Ephb1	Ephb1	chr9:101922127-102354693	CTR	EAE	OK	28.3751	16.7095	-0.763954	-2.79364	5e-05	0.000641079	yes
Ppil6	Ppil6	Ppil6	chr10:41490438-41514288	CTR	EAE	OK	5.73802	3.37909	-0.763916	-2.0702	0.00245	0.0205929	yes
Synpr	Synpr	Synpr	chr14:13284779-13615469	CTR	EAE	OK	19.9981	11.7803	-0.763488	-2.68197	5e-05	0.000641079	yes
Tmem200a	Tmem200a	Tmem200a	chr10:25991185-26079447	CTR	EAE	OK	1.49054	0.878939	-0.762	-1.81854	0.00415	0.0316771	yes
Desi1	Desi1	Desi1	chr15:81992522-82016140	CTR	EAE	OK	107.509	63.4469	-0.760835	-2.81352	5e-05	0.000641079	yes
Gng13	Gng13	Gng13	chr17:25717171-25727415	CTR	EAE	OK	54.0285	31.9034	-0.76001	-3.2868	0.0006	0.00605179	yes
Slc13a3	Slc13a3	Slc13a3	chr2:165405294-165473197	CTR	EAE	OK	11.8663	7.01115	-0.759142	-2.7823	5e-05	0.000641079	yes
Gm16702	Gm16702	Gm16702	chr17:8372395-8422726	CTR	EAE	OK	4.11563	2.43393	-0.757824	-1.92641	0.0011	0.0102798	yes
Cnp	Cnp	Cnp	chr11:100574938-100581739	CTR	EAE	OK	747.479	443.225	-0.753995	-1.95634	0.00085	0.00823251	yes
Olig1	Olig1	Olig1	chr16:91269768-91271939	CTR	EAE	OK	149.205	88.5075	-0.753426	-2.84348	5e-05	0.000641079	yes
Dact1	Dact1	Dact1	chr12:71309883-71320107	CTR	EAE	OK	1.10937	0.658144	-0.753266	-1.64324	0.00475	0.0354107	yes
Frem1	Frem1	Frem1	chr4:82897919-83052167	CTR	EAE	OK	0.675868	0.401136	-0.752652	-1.84868	0.00245	0.0205929	yes
Ncan	Ncan	Ncan	chr8:70093084-70120844	CTR	EAE	OK	13.5622	8.05144	-0.752273	-2.82404	5e-05	0.000641079	yes
Hs3st2	Hs3st2	Hs3st2	chr7:121392295-121501768	CTR	EAE	OK	3.43558	2.04013	-0.751892	-2.06056	0.00125	0.0115094	yes
Sox1	Sox1	Sox1	chr8:12385770-12436732	CTR	EAE	OK	2.49303	1.48177	-0.750575	-1.81723	0.00205	0.0177284	yes
Aspa	Aspa	Aspa	chr11:73304987-73324637	CTR	EAE	OK	88.3109	52.493	-0.750465	-3.08116	5e-05	0.000641079	yes
Dhrs13	Dhrs13	Dhrs13	chr11:78032312-78037864	CTR	EAE	OK	7.63	4.5399	-0.749022	-2.37341	0.0003	0.00326412	yes
0610007P14Rik	0610007P14Rik	0610007P14Rik	chr12:85815454-85824545	CTR	EAE	OK	42.0025	24.999	-0.748604	-3.07983	5e-05	0.000641079	yes
Hist2h3c1	Hist2h3c1	Hist2h3c1	chr3:96246684-96248509	CTR	EAE	OK	4.73291	2.82051	-0.746772	-2.12358	0.0013	0.0119088	yes
Vamp3	Vamp3	Vamp3	chr4:151047304-151057953	CTR	EAE	OK	54.6337	32.6393	-0.743179	-2.93767	5e-05	0.000641079	yes
Pvrl1	Pvrl1	Pvrl1	chr9:43744575-43807461	CTR	EAE	OK	10.819	6.47716	-0.740133	-2.74425	5e-05	0.000641079	yes
Srcin1	Srcin1	Srcin1	chr11:97509339-97575126	CTR	EAE	OK	31.6048	18.9684	-0.736551	-2.72	5e-05	0.000641079	yes
Itm2a	Itm2a	Itm2a	chrX:107397194-107403360	CTR	EAE	OK	53.744	32.2697	-0.735924	-3.00387	5e-05	0.000641079	yes
Arxes1	Arxes1	Arxes1	chrX:136033366-136034946	CTR	EAE	OK	12.3296	7.41294	-0.734006	-2.54403	5e-05	0.000641079	yes
Clgn	Clgn	Clgn	chr8:83389890-83426829	CTR	EAE	OK	24.3972	14.6696	-0.733889	-2.81044	5e-05	0.000641079	yes
Bmp2	Bmp2	Bmp2	chr2:133553198-133562885	CTR	EAE	OK	2.21919	1.33494	-0.733256	-1.84612	0.00315	0.0251109	yes
Pdzrn3	Pdzrn3	Pdzrn3	chr6:101149606-101377897	CTR	EAE	OK	2.69378	1.62088	-0.73286	-2.12036	0.0008	0.00777444	yes
Kcnq4	Kcnq4	Kcnq4	chr4:120697472-120747176	CTR	EAE	OK	3.12829	1.88303	-0.732314	-1.98841	0.00135	0.0123119	yes
Insc	Insc	Insc	chr7:114745765-114850380	CTR	EAE	OK	10.8234	6.51733	-0.7318	-2.55553	5e-05	0.000641079	yes
Mmp15	Mmp15	Mmp15	chr8:95352336-95374293	CTR	EAE	OK	19.1002	11.5469	-0.726081	-2.73632	5e-05	0.000641079	yes
Ado	Ado	Ado	chr10:67544510-67548955	CTR	EAE	OK	37.6223	22.7536	-0.725493	-2.75417	5e-05	0.000641079	yes
1810041L15Rik	1810041L15Rik	1810041L15Rik	chr15:84379202-84447097	CTR	EAE	OK	9.21781	5.57557	-0.725303	-2.70833	5e-05	0.000641079	yes
Mag	Mag	Mag	chr7:30899182-30914832	CTR	EAE	OK	433.231	262.231	-0.724299	-2.23296	0.0003	0.00326412	yes
Hapln1	Hapln1	Hapln1	chr13:89540635-89611832	CTR	EAE	OK	7.73823	4.68519	-0.723897	-2.62082	5e-05	0.000641079	yes
Tmsb10	Tmsb10	Tmsb10	chr6:72957346-72958748	CTR	EAE	OK	302.061	182.921	-0.723621	-2.64416	5e-05	0.000641079	yes
Idh1	Idh1	Idh1	chr1:65158615-65186479	CTR	EAE	OK	51.5096	31.1959	-0.723484	-2.70463	5e-05	0.000641079	yes
Ctsk	Ctsk	Ctsk	chr3:95499285-95509362	CTR	EAE	OK	10.8348	6.5638	-0.723067	-2.39966	0.0005	0.00515531	yes
Enpp1	Enpp1	Enpp1	chr10:24641410-24712102	CTR	EAE	OK	5.14862	3.11952	-0.722861	-2.31454	0.0003	0.00326412	yes
Tuba1a	Tuba1a	Tuba1a	chr15:98949846-98953501	CTR	EAE	OK	309.849	187.816	-0.722245	-2.66522	5e-05	0.000641079	yes
Ppp1r14c	Ppp1r14c	Ppp1r14c	chr10:3366149-3464975	CTR	EAE	OK	6.35478	3.86054	-0.719039	-2.31979	0.00025	0.00280942	yes
Ccp110	Ccp110	Ccp110	chr7:118712610-118737018	CTR	EAE	OK	38.9399	23.6817	-0.717476	-2.67622	5e-05	0.000641079	yes
Cox7c	Cox7c	Cox7c	chr13:86044797-86046795	CTR	EAE	OK	543.318	330.478	-0.717243	-3.86741	5e-05	0.000641079	yes
Metrn	Metrn	Metrn	chr17:25794570-25797045	CTR	EAE	OK	129.076	78.6014	-0.715592	-2.88451	5e-05	0.000641079	yes
Abhd5	Abhd5	Abhd5	chr9:122351615-122381523	CTR	EAE	OK	16.9238	10.3096	-0.715058	-2.70333	5e-05	0.000641079	yes
Gpr26	Gpr26	Gpr26	chr7:131966459-131985633	CTR	EAE	OK	3.86777	2.35835	-0.713726	-2.05081	0.0012	0.0111131	yes
Afap1l1	Afap1l1	Afap1l1	chr18:61730261-61786662	CTR	EAE	OK	10.3915	6.33846	-0.713197	-2.58836	5e-05	0.000641079	yes
Ncrna00086	Ncrna00086	Ncrna00086	chrX:56374585-56378470	CTR	EAE	OK	14.7959	9.05084	-0.70907	-2.66171	5e-05	0.000641079	yes
C630043F03Rik	C630043F03Rik	C630043F03Rik	chr4:72201243-72203930	CTR	EAE	OK	6.11811	3.74902	-0.706573	-2.27584	0.0002	0.00229417	yes
Trib2	Trib2	Trib2	chr12:15791726-15816785	CTR	EAE	OK	14.7273	9.0256	-0.706399	-2.68567	5e-05	0.000641079	yes
Snca	Snca	Snca	chr6:60731572-60829855	CTR	EAE	OK	70.4726	43.2329	-0.704933	-2.58816	5e-05	0.000641079	yes
Fgfrl1	Fgfrl1	Fgfrl1	chr5:108694228-108706950	CTR	EAE	OK	24.6942	15.1633	-0.703588	-2.55792	5e-05	0.000641079	yes
Cecr6	Cecr6	Cecr6	chr6:120488938-120493807	CTR	EAE	OK	1.44828	0.889341	-0.703537	-1.83923	0.00265	0.0218522	yes
Phldb1	Phldb1	Phldb1	chr9:44686307-44735198	CTR	EAE	OK	59.0239	36.2509	-0.70328	-2.52193	5e-05	0.000641079	yes
Nipa1	Nipa1	Nipa1	chr7:55962530-56019573	CTR	EAE	OK	71.0109	43.7726	-0.698013	-2.52889	5e-05	0.000641079	yes
Ppp1r14a	Ppp1r14a	Ppp1r14a	chr7:29289319-29293390	CTR	EAE	OK	156.193	96.5334	-0.694231	-3.58761	5e-05	0.000641079	yes
Fam212b	Fam212b	Fam212b	chr3:105704598-105720842	CTR	EAE	OK	2.72384	1.68367	-0.694033	-2.00349	0.0004	0.00422425	yes
Adam19	Adam19	Adam19	chr11:46055986-46147342	CTR	EAE	OK	7.43822	4.60545	-0.691615	-2.52764	5e-05	0.000641079	yes
Gpr37	Gpr37	Gpr37	chr6:25668522-25689980	CTR	EAE	OK	95.9589	59.4915	-0.689732	-2.52518	5e-05	0.000641079	yes
Thrsp	Thrsp	Thrsp	chr7:97412956-97417510	CTR	EAE	OK	45.7281	28.3551	-0.689474	-2.87536	0.00015	0.00177444	yes
Cmtm5	Cmtm5	Cmtm5	chr14:54936469-54939277	CTR	EAE	OK	237.408	147.22	-0.689396	-2.49914	5e-05	0.000641079	yes
Btbd17	Btbd17	Btbd17	chr11:114790668-114795892	CTR	EAE	OK	9.48098	5.88049	-0.689101	-2.37118	5e-05	0.000641079	yes
Kif5a	Kif5a	Kif5a	chr10:127225694-127263363	CTR	EAE	OK	337.786	210.001	-0.685713	-1.68603	0.00355	0.0277004	yes
C130074G19Rik	C130074G19Rik	C130074G19Rik	chr1:184871925-184883036	CTR	EAE	OK	7.82746	4.86761	-0.68533	-2.34141	5e-05	0.000641079	yes
Polr2k	Polr2k	Polr2k	chr15:36174016-36177012	CTR	EAE	OK	57.4794	35.7913	-0.683437	-2.13323	0.0002	0.00229417	yes
Gucy2e	Gucy2e	Gucy2e	chr11:69218116-69237022	CTR	EAE	OK	0.736761	0.459592	-0.680844	-1.70873	0.0045	0.0338986	yes
Rab40b	Rab40b	Rab40b	chr11:121356120-121388251	CTR	EAE	OK	3.14404	1.962	-0.68029	-1.76242	0.0064	0.045381	yes
Hs3st4	Hs3st4	Hs3st4	chr7:123983180-124398989	CTR	EAE	OK	8.13241	5.07764	-0.679526	-2.34383	5e-05	0.000641079	yes
Cck	Cck	Cck	chr9:121489823-121495689	CTR	EAE	OK	37.7467	23.5811	-0.67872	-2.7787	0.00035	0.00374019	yes
Ndnf	Ndnf	Ndnf	chr6:65671610-65706930	CTR	EAE	OK	3.16225	1.9769	-0.677713	-2.09303	0.0004	0.00422425	yes
Acvr1c	Acvr1c	Acvr1c	chr2:58267452-58357758	CTR	EAE	OK	1.31984	0.826714	-0.674904	-1.9392	0.0008	0.00777444	yes
Mmp9	Mmp9	Mmp9	chr2:164948250-164955846	CTR	EAE	OK	2.68865	1.68419	-0.674829	-1.8148	0.00345	0.0270523	yes
Jph4	Jph4	Jph4	chr14:55106825-55116935	CTR	EAE	OK	31.0187	19.4425	-0.673921	-2.56683	0.0001	0.00122846	yes
Map6d1	Map6d1	Map6d1	chr16:20233308-20241358	CTR	EAE	OK	35.3798	22.1823	-0.673516	-2.61368	5e-05	0.000641079	yes
Cpox	Cpox	Cpox	chr16:58670207-58680389	CTR	EAE	OK	41.2951	25.9133	-0.672275	-2.59621	5e-05	0.000641079	yes
Acsl3	Acsl3	Acsl3	chr1:78657824-78707743	CTR	EAE	OK	122.453	76.8534	-0.672041	-2.3013	0.0001	0.00122846	yes
Cers2	Cers2	Cers2	chr3:95315251-95357202	CTR	EAE	OK	126.403	79.3811	-0.671163	-2.35775	0.00015	0.00177444	yes
Hoxa9	Hoxa9	Hoxa9	chr6:52224053-52227370	CTR	EAE	OK	8.78532	5.52186	-0.66994	-2.14083	0.0003	0.00326412	yes
Usp6nl	Usp6nl	Usp6nl	chr2:6322756-6443820	CTR	EAE	OK	10.5973	6.66665	-0.668668	-2.4336	5e-05	0.000641079	yes
Uqcr11	Uqcr11	Uqcr11	chr10:80402996-80406821	CTR	EAE	OK	397.439	250.195	-0.667681	-3.74398	5e-05	0.000641079	yes
Pde6d	Pde6d	Pde6d	chr1:86543014-86582501	CTR	EAE	OK	68.2803	42.9861	-0.6676	-2.86123	5e-05	0.000641079	yes
Gng4	Gng4	Gng4	chr13:13784538-13827895	CTR	EAE	OK	16.5657	10.4329	-0.667056	-2.53275	5e-05	0.000641079	yes
Pank3	Pank3	Pank3	chr11:35769494-35791285	CTR	EAE	OK	21.9911	13.8505	-0.666987	-2.44297	5e-05	0.000641079	yes
Kctd4	Kctd4	Kctd4	chr14:75896936-76010865	CTR	EAE	OK	10.1311	6.38364	-0.666336	-1.83204	0.002	0.0173797	yes
Syt16	Syt16	Syt16	chr12:73997760-74267916	CTR	EAE	OK	6.8723	4.33074	-0.666179	-2.18567	0.0004	0.00422425	yes
Rpa3	Rpa3	Rpa3	chr6:8255935-8259141	CTR	EAE	OK	23.8101	15.0112	-0.665534	-2.51365	0.0014	0.0127436	yes
Elovl2	Elovl2	Elovl2	chr13:41182381-41220403	CTR	EAE	OK	10.7391	6.78404	-0.66266	-2.43298	0.0001	0.00122846	yes
Chodl	Chodl	Chodl	chr16:78930947-78951728	CTR	EAE	OK	22.1666	14.003	-0.662649	-2.45208	5e-05	0.000641079	yes
Cartpt	Cartpt	Cartpt	chr13:99898482-99900683	CTR	EAE	OK	24.1153	15.2515	-0.661	-2.02671	0.00075	0.00736825	yes
Tppp	Tppp	Tppp	chr13:74009418-74035753	CTR	EAE	OK	144.577	91.4623	-0.660585	-2.12487	0.0003	0.00326412	yes
Tmprss5	Tmprss5	Tmprss5	chr9:49102778-49117587	CTR	EAE	OK	9.05977	5.73161	-0.660534	-2.22385	0.00055	0.00559459	yes
Gramd3	Gramd3	Gramd3	chr18:56432131-56503792	CTR	EAE	OK	15.8323	10.0351	-0.657817	-2.46061	5e-05	0.000641079	yes
Nras	Nras	Nras	chr3:103058284-103067914	CTR	EAE	OK	21.9527	13.9151	-0.657751	-2.5085	5e-05	0.000641079	yes
Serinc5	Serinc5	Serinc5	chr13:92611137-92711946	CTR	EAE	OK	35.9915	22.8385	-0.656185	-2.44533	5e-05	0.000641079	yes
Mcf2l	Mcf2l	Mcf2l	chr8:12915892-13020509	CTR	EAE	OK	32.2851	20.5465	-0.651975	-2.27969	5e-05	0.000641079	yes
Gjd2	Gjd2	Gjd2	chr2:114009600-114032292	CTR	EAE	OK	8.20192	5.22614	-0.650215	-2.16442	0.0005	0.00515531	yes
Spock3	Spock3	Spock3	chr8:62951231-63357096	CTR	EAE	OK	114.086	72.7048	-0.649998	-2.25182	5e-05	0.000641079	yes
Serp2	Serp2	Serp2	chr14:76532811-76556889	CTR	EAE	OK	71.0456	45.2858	-0.649687	-2.31971	0.0001	0.00122846	yes
Dgkk	Dgkk	Dgkk	chrX:6873483-6948363	CTR	EAE	OK	3.33178	2.12536	-0.648588	-2.16688	0.0003	0.00326412	yes
Foxn2	Foxn2	Foxn2	chr17:88440711-88490533	CTR	EAE	OK	9.27807	5.92375	-0.647314	-2.37666	5e-05	0.000641079	yes
Tex15	Tex15	Tex15	chr8:33570543-33585585	CTR	EAE	OK	0.989562	0.631959	-0.646959	-1.70166	0.0047	0.035129	yes
Olfr287	Olfr287	Olfr287	chr15:98206970-98221056	CTR	EAE	OK	6.11861	3.91109	-0.645634	-1.93516	0.00245	0.0205929	yes
Tet1	Tet1	Tet1	chr10:62804569-62880014	CTR	EAE	OK	1.9545	1.25135	-0.643318	-2.17838	0.0001	0.00122846	yes
Ntn1	Ntn1	Ntn1	chr11:68209363-68386826	CTR	EAE	OK	4.13769	2.65036	-0.642637	-2.17799	0.00025	0.00280942	yes
Ppfia3	Ppfia3	Ppfia3	chr7:45339125-45370564	CTR	EAE	OK	24.4868	15.6918	-0.641989	-2.16108	0.0003	0.00326412	yes
C230004F18Rik	C230004F18Rik	C230004F18Rik	chrX:61116377-61139460	CTR	EAE	OK	8.12359	5.21152	-0.640413	-1.9108	0.0065	0.0459314	yes
Fam108b	Fam108b	Fam108b	chr19:21653308-21685637	CTR	EAE	OK	33.5218	21.5059	-0.640372	-2.53653	0.0001	0.00122846	yes
Pcdh9	Pcdh9	Pcdh9	chr14:93013699-93890669	CTR	EAE	OK	44.9798	28.8615	-0.640132	-2.2436	0.00015	0.00177444	yes
Pak7	Pak7	Pak7	chr2:136081087-136387967	CTR	EAE	OK	6.78238	4.35238	-0.639987	-2.28524	0.0002	0.00229417	yes
Eya2	Eya2	Eya2	chr2:165595027-165771727	CTR	EAE	OK	5.26315	3.38318	-0.637547	-1.82376	0.0019	0.0166111	yes
Nrsn1	Nrsn1	Nrsn1	chr13:25252038-25269996	CTR	EAE	OK	162.776	104.768	-0.63569	-2.30511	0.0003	0.00326412	yes
Deb1	Deb1	Deb1	chr9:121710388-121712921	CTR	EAE	OK	98.7016	63.5878	-0.634324	-3.1599	0.0002	0.00229417	yes
Plekhg1	Plekhg1	Plekhg1	chr10:3740376-3967302	CTR	EAE	OK	10.1676	6.56418	-0.631291	-2.30541	5e-05	0.000641079	yes
Fancc	Fancc	Fancc	chr13:63304708-63431745	CTR	EAE	OK	3.16726	2.04556	-0.630734	-1.73659	0.00245	0.0205929	yes
Apln	Apln	Apln	chrX:48025145-48034852	CTR	EAE	OK	26.787	17.3203	-0.62907	-2.43365	5e-05	0.000641079	yes
Asic1	Asic1	Asic1	chr15:99670717-99701128	CTR	EAE	OK	25.041	16.2022	-0.628104	-2.42248	0.00015	0.00177444	yes
Cox6c	Cox6c	Cox6c	chr15:35931975-35938246	CTR	EAE	OK	879.669	569.671	-0.626831	-3.0146	0.00045	0.00469365	yes
Dcx	Dcx	Dcx	chrX:143855841-143933219	CTR	EAE	OK	2.22937	1.44827	-0.622312	-1.96099	0.00055	0.00559459	yes
Sh3tc2	Sh3tc2	Sh3tc2	chr18:61953074-62015719	CTR	EAE	OK	5.11631	3.32584	-0.621386	-2.11065	0.00055	0.00559459	yes
Baalc	Baalc	Baalc	chr15:38933908-38951264	CTR	EAE	OK	94.1272	61.219	-0.620632	-2.33837	0.0002	0.00229417	yes
Rian	Rian	Rian	chr12:109603944-109661711	CTR	EAE	OK	168.982	110.037	-0.618875	-2.03553	0.00075	0.00736825	yes
Wscd1	Wscd1	Wscd1	chr11:71750702-71789646	CTR	EAE	OK	68.2503	44.4579	-0.618394	-2.38379	0.00015	0.00177444	yes
Lrrn1	Lrrn1	Lrrn1	chr6:107529725-107570228	CTR	EAE	OK	55.6408	36.2587	-0.617814	-2.28568	0.0002	0.00229417	yes
Tomm40l	Tomm40l	Tomm40l	chr1:171213969-171222514	CTR	EAE	OK	27.2454	17.7568	-0.617641	-2.24972	5e-05	0.000641079	yes
Myeov2	Myeov2	Myeov2	chr1:92637144-92641985	CTR	EAE	OK	311.218	202.919	-0.61702	-2.1471	0.0001	0.00122846	yes
Kif26a	Kif26a	Kif26a	chr12:112146207-112181747	CTR	EAE	OK	1.23803	0.808804	-0.61418	-1.68706	0.00575	0.0414883	yes
D430019H16Rik	D430019H16Rik	D430019H16Rik	chr12:105453855-105493095	CTR	EAE	OK	11.0713	7.23305	-0.614149	-2.25984	0.0001	0.00122846	yes
Ccdc28b	Ccdc28b	Ccdc28b	chr4:129619273-129623908	CTR	EAE	OK	24.4313	15.9673	-0.613605	-2.34632	0.001	0.00949967	yes
Arc	Arc	Arc	chr15:74669080-74672570	CTR	EAE	OK	9.08958	5.94515	-0.6125	-2.04747	0.00045	0.00469365	yes
Fndc5	Fndc5	Fndc5	chr4:129137059-129144593	CTR	EAE	OK	72.8667	47.6797	-0.611884	-2.35257	0.00015	0.00177444	yes
Gm16532	Gm16532	Gm16532	chr7:6415174-6431086	CTR	EAE	OK	36.7813	24.0733	-0.611537	-2.42729	0.0001	0.00122846	yes
Cldn14	Cldn14	Cldn14	chr16:93919030-94008837	CTR	EAE	OK	8.55861	5.60242	-0.611326	-1.74776	0.00235	0.0199625	yes
Sema6a	Sema6a	Sema6a	chr18:47245253-47368868	CTR	EAE	OK	9.12107	5.97158	-0.611091	-2.27874	0.0001	0.00122846	yes
Grm3	Grm3	Grm3	chr5:9485235-9725352	CTR	EAE	OK	12.8263	8.40076	-0.610515	-2.28019	0.0002	0.00229417	yes
Tmem151b	Tmem151b	Tmem151b	chr17:45523433-45549677	CTR	EAE	OK	32.0054	20.9723	-0.609831	-2.23259	5e-05	0.000641079	yes
Tmem91	Tmem91	Tmem91	chr7:25669139-25675166	CTR	EAE	OK	17.4038	11.4058	-0.609637	-2.17178	0.00245	0.0205929	yes
Nr1d1	Nr1d1	Nr1d1	chr11:98767934-98775242	CTR	EAE	OK	28.9301	18.9974	-0.606772	-2.37802	0.00015	0.00177444	yes
Olig2	Olig2	Olig2	chr16:91225549-91228677	CTR	EAE	OK	35.2578	23.1592	-0.60636	-2.39862	0.0001	0.00122846	yes
Chn2	Chn2	Chn2	chr6:54039931-54430221	CTR	EAE	OK	23.4144	15.3846	-0.605906	-2.31939	5e-05	0.000641079	yes
Ndufaf2	Ndufaf2	Ndufaf2	chr13:108052588-108158625	CTR	EAE	OK	94.0291	61.8267	-0.604877	-2.8232	0.00015	0.00177444	yes
Maz	Maz	Maz	chr7:127022136-127026479	CTR	EAE	OK	61.2302	40.2937	-0.60369	-2.36256	0.00025	0.00280942	yes
Phlda1	Phlda1	Phlda1	chr10:111506285-111508649	CTR	EAE	OK	8.38929	5.52196	-0.603369	-1.98853	0.00145	0.0131405	yes
Ehd1	Ehd1	Ehd1	chr19:6276895-6300096	CTR	EAE	OK	22.7363	14.9658	-0.603329	-2.33159	0.0003	0.00326412	yes
2610524H06Rik	2610524H06Rik	2610524H06Rik	chr5:114821936-114823468	CTR	EAE	OK	16.495	10.8732	-0.601255	-2.13008	0.0023	0.0195841	yes
Schip1	Schip1	Schip1	chr3:67892219-68626482	CTR	EAE	OK	72.5134	47.8291	-0.600361	-2.16673	0.0002	0.00229417	yes
Jam3	Jam3	Jam3	chr9:27097383-27155421	CTR	EAE	OK	59.2287	39.0685	-0.600289	-2.41461	0.00025	0.00280942	yes
Ube2v2	Ube2v2	Ube2v2	chr16:15550985-15594518	CTR	EAE	OK	28.8192	19.0098	-0.600285	-2.15743	0.00015	0.00177444	yes
Timm8b	Timm8b	Timm8b	chr9:50603900-50625000	CTR	EAE	OK	218.439	144.102	-0.600138	-2.69451	0.0011	0.0102798	yes
Traf3	Traf3	Traf3	chr12:111166547-111267148	CTR	EAE	OK	21.2215	14.0076	-0.599314	-2.19573	5e-05	0.000641079	yes
Rnd2	Rnd2	Rnd2	chr11:101468337-101471306	CTR	EAE	OK	457.045	301.715	-0.599151	-2.69494	0.00045	0.00469365	yes
Usmg5	Usmg5	Usmg5	chr19:47067747-47090625	CTR	EAE	OK	713.647	471.564	-0.597755	-2.03514	0.00055	0.00559459	yes
Sema4d	Sema4d	Sema4d	chr13:51701247-51793644	CTR	EAE	OK	39.2067	25.9097	-0.597605	-2.20664	0.00015	0.00177444	yes
Slc6a9	Slc6a9	Slc6a9	chr4:117835257-117872470	CTR	EAE	OK	92.6608	61.2771	-0.596611	-2.19289	0.0004	0.00422425	yes
Prr5l	Prr5l	Prr5l	chr2:101714284-101838980	CTR	EAE	OK	24.0352	15.8969	-0.596408	-2.21254	0.00015	0.00177444	yes
Ust	Ust	Ust	chr10:8204752-8518825	CTR	EAE	OK	10.2942	6.81398	-0.595259	-2.21262	0.00015	0.00177444	yes
Ldlrad3	Ldlrad3	Ldlrad3	chr2:101950200-102186377	CTR	EAE	OK	9.76615	6.46733	-0.594621	-2.17674	0.0002	0.00229417	yes
Cbx6	Cbx6	Cbx6	chr15:79786350-79834333	CTR	EAE	OK	75.3937	49.9474	-0.594035	-1.74062	0.0024	0.0202913	yes
Pcp4	Pcp4	Pcp4	chr16:96467605-96525793	CTR	EAE	OK	209.946	139.12	-0.593687	-2.90164	0.00015	0.00177444	yes
Cdc42ep2	Cdc42ep2	Cdc42ep2	chr19:5917555-5924816	CTR	EAE	OK	37.7723	25.0386	-0.593174	-2.36647	0.00035	0.00374019	yes
Acyp2	Acyp2	Acyp2	chr11:30505991-30649396	CTR	EAE	OK	176.167	116.976	-0.590728	-2.77681	0.0004	0.00422425	yes
Rpl22l1	Rpl22l1	Rpl22l1	chr3:28805510-28807415	CTR	EAE	OK	167.677	111.387	-0.590098	-3.05753	0.00055	0.00559459	yes
Trim59	Trim59	Trim59	chr3:69035293-69044742	CTR	EAE	OK	13.6985	9.10393	-0.589453	-2.16166	0.00045	0.00469365	yes
Fnbp1	Fnbp1	Fnbp1	chr2:31026205-31142008	CTR	EAE	OK	86.0366	57.1823	-0.589383	-1.96593	0.0006	0.00605179	yes
Tmem159	Tmem159	Tmem159	chr7:120102425-120120986	CTR	EAE	OK	12.5466	8.3423	-0.588778	-2.0432	0.0018	0.0159111	yes
Grm8	Grm8	Grm8	chr6:27275120-28134369	CTR	EAE	OK	3.32211	2.20936	-0.58847	-1.69262	0.0034	0.0267185	yes
Rasgrp2	Rasgrp2	Rasgrp2	chr19:6400582-6415216	CTR	EAE	OK	12.3734	8.2329	-0.587771	-2.11955	0.0006	0.00605179	yes
2610017I09Rik	2610017I09Rik	2610017I09Rik	chr1:42648199-42694825	CTR	EAE	OK	27.3205	18.1994	-0.58609	-2.30624	0.00465	0.0348278	yes
Tmem229a	Tmem229a	Tmem229a	chr6:24951140-24956125	CTR	EAE	OK	59.305	39.5096	-0.585949	-2.08518	0.0005	0.00515531	yes
S100a16	S100a16	S100a16	chr3:90541222-90543151	CTR	EAE	OK	197.802	131.809	-0.585611	-2.42872	0.0004	0.00422425	yes
Nts	Nts	Nts	chr10:102481755-102490418	CTR	EAE	OK	21.6193	14.412	-0.585046	-2.18449	0.00075	0.00736825	yes
Atp5e	Atp5e	Atp5e	chr2:174461074-174464101	CTR	EAE	OK	499.57	333.061	-0.5849	-3.32889	0.0005	0.00515531	yes
Gnai1	Gnai1	Gnai1	chr5:18265134-18360413	CTR	EAE	OK	71.6653	47.7864	-0.584675	-2.20133	0.0002	0.00229417	yes
Slc25a27	Slc25a27	Slc25a27	chr17:43641899-43667015	CTR	EAE	OK	22.5834	15.0704	-0.583551	-2.27016	0.0003	0.00326412	yes
Slc4a2	Slc4a2	Slc4a2	chr5:24425231-24440947	CTR	EAE	OK	32.8421	21.9205	-0.583268	-2.13678	0.0002	0.00229417	yes
Tmem41b	Tmem41b	Tmem41b	chr7:109972186-109986230	CTR	EAE	OK	29.136	19.454	-0.582735	-2.26058	5e-05	0.000641079	yes
1700047M11Rik	1700047M11Rik	1700047M11Rik	chr1:182300833-182303289	CTR	EAE	OK	22.0951	14.758	-0.582228	-2.17802	0.00375	0.029009	yes
4833424O15Rik	4833424O15Rik	4833424O15Rik	chr3:117575460-117689506	CTR	EAE	OK	6.98654	4.66743	-0.581951	-2.04791	0.00055	0.00559459	yes
Mgat4c	Mgat4c	Mgat4c	chr10:101681486-102391468	CTR	EAE	OK	4.58287	3.06524	-0.580253	-1.81633	0.00205	0.0177284	yes
Fntb	Fntb	Fntb	chr12:76837466-76921412	CTR	EAE	OK	33.1787	22.1971	-0.579885	-2.23712	0.0002	0.00229417	yes
H2afj	H2afj	H2afj	chr6:136808247-136810074	CTR	EAE	OK	18.2014	12.1906	-0.578282	-2.17283	0.0003	0.00326412	yes
Acsl1	Acsl1	Acsl1	chr8:46471041-46536050	CTR	EAE	OK	18.9132	12.6716	-0.577797	-2.19526	0.00035	0.00374019	yes
Klhl5	Klhl5	Klhl5	chr5:65131230-65168142	CTR	EAE	OK	26.3801	17.6902	-0.576499	-2.23481	0.00015	0.00177444	yes
Adra1b	Adra1b	Adra1b	chr11:43774605-43836332	CTR	EAE	OK	7.81692	5.24429	-0.575853	-2.00042	0.0012	0.0111131	yes
Tgfa	Tgfa	Tgfa	chr6:86195250-86275449	CTR	EAE	OK	25.6181	17.1897	-0.575619	-2.20712	0.00035	0.00374019	yes
Atp5j2	Atp5j2	Atp5j2	chr5:145183705-145191592	CTR	EAE	OK	612.365	412.142	-0.571252	-2.93386	0.0008	0.00777444	yes
Plxnb3	Plxnb3	Plxnb3	chrX:73757102-73772510	CTR	EAE	OK	18.2401	12.2899	-0.569636	-2.15909	0.0003	0.00326412	yes
Glra2	Glra2	Glra2	chrX:165129016-165326981	CTR	EAE	OK	6.04008	4.07106	-0.569163	-1.85836	0.0025	0.0209153	yes
Pigq	Pigq	Pigq	chr17:25926423-25941962	CTR	EAE	OK	58.8203	39.6457	-0.569149	-2.18741	0.00045	0.00469365	yes
Grb14	Grb14	Grb14	chr2:64912481-65022766	CTR	EAE	OK	32.6479	22.0667	-0.565117	-2.23856	0.00025	0.00280942	yes
Nrn1	Nrn1	Nrn1	chr13:36725624-36734454	CTR	EAE	OK	70.6068	47.7725	-0.563628	-2.31344	0.0002	0.00229417	yes
C1d	C1d	C1d	chr11:17257617-17269176	CTR	EAE	OK	23.48	15.8968	-0.562701	-2.14035	0.001	0.00949967	yes
Sepw1	Sepw1	Sepw1	chr7:15917207-15922371	CTR	EAE	OK	469.632	318.043	-0.56231	-2.47539	0.0008	0.00777444	yes
Acyp1	Acyp1	Acyp1	chr12:85272397-85280435	CTR	EAE	OK	44.6922	30.2674	-0.562255	-2.41459	0.0011	0.0102798	yes
Stmn1	Stmn1	Stmn1	chr4:134468319-134473843	CTR	EAE	OK	515.468	349.345	-0.561229	-2.18539	0.0012	0.0111131	yes
Tspan17	Tspan17	Tspan17	chr13:54789404-54796775	CTR	EAE	OK	39.1841	26.5607	-0.560971	-2.28142	0.00025	0.00280942	yes
Ctxn2	Ctxn2	Ctxn2	chr2:125136691-125147841	CTR	EAE	OK	14.9438	10.1616	-0.556416	-1.9355	0.0051	0.0375717	yes
Qdpr	Qdpr	Qdpr	chr5:45434031-45450229	CTR	EAE	OK	500.574	340.641	-0.555332	-1.93913	0.0032	0.0253968	yes
Igsf8	Igsf8	Igsf8	chr1:172312406-172319835	CTR	EAE	OK	62.8078	42.7606	-0.554661	-2.15507	0.0003	0.00326412	yes
Bcas1	Bcas1	Bcas1	chr2:170346990-170427845	CTR	EAE	OK	308.503	210.044	-0.554598	-1.65685	0.00665	0.0468302	yes
Atxn7l3b	Atxn7l3b	Atxn7l3b	chr10:112925427-112929026	CTR	EAE	OK	82.9872	56.5555	-0.553222	-2.02743	0.00075	0.00736825	yes
Beta-s	Beta-s	Beta-s	chr7:103826522-103827928	CTR	EAE	OK	247.717	169.111	-0.550717	-2.49289	0.00135	0.0123119	yes
Atat1	Atat1	Atat1	chr17:35897597-35910068	CTR	EAE	OK	24.6343	16.8207	-0.550433	-1.9543	0.00045	0.00469365	yes
Tmem151a	Tmem151a	Tmem151a	chr19:5079336-5085477	CTR	EAE	OK	84.6022	57.7681	-0.550423	-1.97566	0.00105	0.00989616	yes
Sccpdh	Sccpdh	Sccpdh	chr1:179668230-179687184	CTR	EAE	OK	152.44	104.092	-0.550379	-2.10095	0.00095	0.0091029	yes
Egfl6	Egfl6	Egfl6	chrX:166523006-166585716	CTR	EAE	OK	5.51096	3.76779	-0.548585	-1.75198	0.0044	0.0333199	yes
Fbxo27	Fbxo27	Fbxo27	chr7:28692848-28699337	CTR	EAE	OK	8.37223	5.72668	-0.547913	-1.67277	0.00315	0.0251109	yes
Cdh20	Cdh20	Cdh20	chr1:104768818-104995481	CTR	EAE	OK	19.3703	13.252	-0.547634	-2.11232	0.00055	0.00559459	yes
Pcdh19	Pcdh19	Pcdh19	chrX:133582860-133688993	CTR	EAE	OK	2.72493	1.86506	-0.546996	-1.86326	0.00125	0.0115094	yes
Tjap1	Tjap1	Tjap1	chr17:46257850-46283026	CTR	EAE	OK	20.1828	13.8152	-0.546868	-1.95776	0.0008	0.00777444	yes
Hnrpdl	Hnrpdl	Hnrpdl	chr5:100033578-100039222	CTR	EAE	OK	55.0825	37.7319	-0.54581	-2.12596	0.00075	0.00736825	yes
Fkbp1a	Fkbp1a	Fkbp1a	chr2:151542498-151561691	CTR	EAE	OK	173.463	118.863	-0.545334	-2.13228	0.00055	0.00559459	yes
Ndufc1	Ndufc1	Ndufc1	chr3:51405478-51408955	CTR	EAE	OK	245.438	168.29	-0.54441	-3.17362	0.0007	0.00694348	yes
Ndufa4	Ndufa4	Ndufa4	chr6:11900372-11907446	CTR	EAE	OK	1108.54	760.383	-0.543862	-2.60973	0.0027	0.0222009	yes
Olfm3	Olfm3	Olfm3	chr3:114863252-115125256	CTR	EAE	OK	16.0755	11.0278	-0.543713	-2.00197	0.0004	0.00422425	yes
Nt5c3l	Nt5c3l	Nt5c3l	chr11:100415693-100441089	CTR	EAE	OK	31.9443	21.9168	-0.543523	-1.8195	0.0014	0.0127436	yes
Btd	Btd	Btd	chr14:31641056-31668197	CTR	EAE	OK	9.75603	6.69402	-0.543423	-1.86892	0.00245	0.0205929	yes
Srsf12	Srsf12	Srsf12	chr4:33208990-33233340	CTR	EAE	OK	5.8142	3.99119	-0.542762	-1.78048	0.0036	0.0279994	yes
Zfp579	Zfp579	Zfp579	chr7:4992851-4996101	CTR	EAE	OK	8.31908	5.71331	-0.542096	-1.82799	0.00335	0.0263978	yes
Ndufb6	Ndufb6	Ndufb6	chr4:40270662-40279368	CTR	EAE	OK	215.579	148.275	-0.539939	-2.79349	0.0006	0.00605179	yes
Sh3d19	Sh3d19	Sh3d19	chr3:86084433-86130521	CTR	EAE	OK	4.04065	2.77996	-0.539523	-1.86057	0.0015	0.0135339	yes
Zdhhc15	Zdhhc15	Zdhhc15	chrX:104536969-104671064	CTR	EAE	OK	2.30005	1.58328	-0.53875	-1.63795	0.00565	0.0408283	yes
Fam108a	Fam108a	Fam108a	chr10:80583648-80590341	CTR	EAE	OK	101.077	69.5796	-0.538714	-2.20663	0.0006	0.00605179	yes
Zfp651	Zfp651	Zfp651	chr9:121760032-121771742	CTR	EAE	OK	19.721	13.5858	-0.537632	-2.02259	0.00065	0.00650136	yes
Hsd17b12	Hsd17b12	Hsd17b12	chr2:94032696-94157909	CTR	EAE	OK	102.531	70.6403	-0.537501	-2.13145	0.0006	0.00605179	yes
Sema4a	Sema4a	Sema4a	chr3:88435961-88461182	CTR	EAE	OK	13.4543	9.27046	-0.537359	-1.90316	0.001	0.00949967	yes
Cox7a2	Cox7a2	Cox7a2	chr9:79755240-79759853	CTR	EAE	OK	354.693	244.805	-0.534939	-2.31824	0.00165	0.0147301	yes
Ptprd	Ptprd	Ptprd	chr4:75941236-78211895	CTR	EAE	OK	55.3877	38.2336	-0.534724	-1.75976	0.00185	0.0162531	yes
Tmem125	Tmem125	Tmem125	chr4:118540940-118543726	CTR	EAE	OK	40.143	27.7165	-0.534404	-2.15378	0.00065	0.00650136	yes
Rnf138	Rnf138	Rnf138	chr18:21001340-21028223	CTR	EAE	OK	6.35922	4.39237	-0.53385	-1.71348	0.0027	0.0222009	yes
Galnt13	Galnt13	Galnt13	chr2:54436386-55117744	CTR	EAE	OK	6.7909	4.69108	-0.533682	-1.9641	0.00095	0.0091029	yes
Atp5k	Atp5k	Atp5k	chr5:108433252-108434378	CTR	EAE	OK	866.28	599.11	-0.532013	-4.082	0.0009	0.00867586	yes
Ypel2	Ypel2	Ypel2	chr11:86936424-86993762	CTR	EAE	OK	15.0352	10.3986	-0.531956	-2.00856	0.00065	0.00650136	yes
Cdh6	Cdh6	Cdh6	chr15:13034199-13173639	CTR	EAE	OK	4.9283	3.41111	-0.53085	-1.65059	0.0071	0.0493464	yes
Fez1	Fez1	Fez1	chr9:36843658-36878640	CTR	EAE	OK	357.836	247.702	-0.530693	-2.04096	0.00175	0.0155456	yes
Gm13363	Gm13363	Gm13363	chr1:30940302-30949755	CTR	EAE	OK	70.9434	49.1664	-0.528996	-1.62407	0.0053	0.0386293	yes
Cdk5r2	Cdk5r2	Cdk5r2	chr1:74855028-74857732	CTR	EAE	OK	34.7027	24.067	-0.527993	-2.07297	0.0009	0.00867586	yes
C1ql3	C1ql3	C1ql3	chr2:12924040-13010864	CTR	EAE	OK	17.0959	11.8588	-0.527692	-1.74457	0.0034	0.0267185	yes
Atpif1	Atpif1	Atpif1	chr4:132530554-132533659	CTR	EAE	OK	369.603	256.624	-0.526321	-2.69271	0.00095	0.0091029	yes
Tmem240	Tmem240	Tmem240	chr4:155734803-155740564	CTR	EAE	OK	15.0007	10.4316	-0.524071	-1.89043	0.00375	0.029009	yes
Stx1a	Stx1a	Stx1a	chr5:135023571-135051099	CTR	EAE	OK	9.68876	6.74114	-0.523319	-1.79118	0.0045	0.0338986	yes
Cdc42ep1	Cdc42ep1	Cdc42ep1	chr15:78842646-78855529	CTR	EAE	OK	35.7514	24.8847	-0.522741	-2.0313	0.00075	0.00736825	yes
Adamts2	Adamts2	Adamts2	chr11:50602084-50804049	CTR	EAE	OK	5.29688	3.68759	-0.522464	-1.73875	0.0036	0.0279994	yes
Fam57b	Fam57b	Fam57b	chr7:126816884-126830219	CTR	EAE	OK	60.2456	41.9519	-0.52212	-1.92136	0.001	0.00949967	yes
Mpzl1	Mpzl1	Mpzl1	chr1:165592180-165634541	CTR	EAE	OK	20.307	14.1528	-0.520891	-1.86	0.0011	0.0102798	yes
H1f0	H1f0	H1f0	chr15:79028211-79030500	CTR	EAE	OK	76.6517	53.4456	-0.520245	-2.03588	0.00075	0.00736825	yes
2810468N07Rik	2810468N07Rik	2810468N07Rik	chr17:25570810-25575043	CTR	EAE	OK	73.7248	51.4229	-0.51974	-2.17664	0.00105	0.00989616	yes
Pcdh20	Pcdh20	Pcdh20	chr14:88464746-88471396	CTR	EAE	OK	2.80418	1.95683	-0.519059	-1.63019	0.0069	0.0482362	yes
Abtb2	Abtb2	Abtb2	chr2:103566309-103718423	CTR	EAE	OK	9.73232	6.79181	-0.518987	-1.92599	0.00145	0.0131405	yes
Sptssa	Sptssa	Sptssa	chr12:54645373-54656572	CTR	EAE	OK	52.5862	36.7018	-0.518833	-1.85265	0.00125	0.0115094	yes
Cycs	Cycs	Cycs	chr6:50562562-50566474	CTR	EAE	OK	107.527	75.078	-0.518239	-1.87192	0.00225	0.0191924	yes
Clic4	Clic4	Clic4	chr4:135213969-135272760	CTR	EAE	OK	95.4841	66.6937	-0.51771	-1.83105	0.0022	0.0188218	yes
Rap2a	Rap2a	Rap2a	chr14:120478460-120507192	CTR	EAE	OK	31.1585	21.7682	-0.517402	-1.9893	0.00085	0.00823251	yes
2010107E04Rik	2010107E04Rik	2010107E04Rik	chr12:111961375-111966977	CTR	EAE	OK	638.744	446.586	-0.516299	-3.20384	0.00145	0.0131405	yes
Il1rap	Il1rap	Il1rap	chr16:26581704-26725147	CTR	EAE	OK	22.7093	15.8817	-0.515924	-1.86462	0.0012	0.0111131	yes
Cxxc4	Cxxc4	Cxxc4	chr3:134236494-134262089	CTR	EAE	OK	8.60237	6.01863	-0.5153	-1.89073	0.00125	0.0115094	yes
Cdh11	Cdh11	Cdh11	chr8:102632994-102785111	CTR	EAE	OK	16.4268	11.4998	-0.514444	-1.9747	0.0012	0.0111131	yes
Arxes2	Arxes2	Arxes2	chrX:135993819-135995359	CTR	EAE	OK	42.58	29.8321	-0.513311	-2.10575	0.00155	0.0139413	yes
Slc35b2	Slc35b2	Slc35b2	chr17:45564151-45567669	CTR	EAE	OK	23.2797	16.3175	-0.512648	-2.00114	0.0014	0.0127436	yes
Reep3	Reep3	Reep3	chr10:67009188-67096988	CTR	EAE	OK	28.6399	20.0769	-0.512495	-1.87223	0.00095	0.0091029	yes
Polb	Polb	Polb	chr8:22628118-22653437	CTR	EAE	OK	38.0537	26.6819	-0.512171	-1.91999	0.00355	0.0277004	yes
Hoxb8	Hoxb8	Hoxb8	chr11:96281904-96285325	CTR	EAE	OK	65.4622	45.9041	-0.512037	-1.942	0.0015	0.0135339	yes
Nxpe4	Nxpe4	Nxpe4	chr9:48362040-48400025	CTR	EAE	OK	5.58283	3.91601	-0.511613	-1.69106	0.0056	0.0405281	yes
Kcnq5	Kcnq5	Kcnq5	chr1:21398402-21961942	CTR	EAE	OK	2.32015	1.62874	-0.510464	-1.57294	0.00675	0.0473488	yes
Rgs5	Rgs5	Rgs5	chr1:169655500-169693526	CTR	EAE	OK	21.6268	15.1821	-0.510451	-1.9515	0.00255	0.0212841	yes
Dact3	Dact3	Dact3	chr7:16875316-16887301	CTR	EAE	OK	38.7299	27.1987	-0.509912	-1.99766	0.0007	0.00694348	yes
Apcdd1	Apcdd1	Apcdd1	chr18:62922326-62953195	CTR	EAE	OK	10.2613	7.20654	-0.509837	-1.84282	0.00315	0.0251109	yes
Jph1	Jph1	Jph1	chr1:16994939-17097889	CTR	EAE	OK	3.28544	2.30741	-0.509814	-1.62904	0.0058	0.0417652	yes
Myo16	Myo16	Myo16	chr8:10153922-10633950	CTR	EAE	OK	3.3219	2.33311	-0.509754	-1.68731	0.00445	0.0336277	yes
Ccnyl1	Ccnyl1	Ccnyl1	chr1:64691344-64725642	CTR	EAE	OK	9.15339	6.43084	-0.5093	-1.81791	0.00235	0.0199625	yes
Fyn	Fyn	Fyn	chr10:39369798-39565374	CTR	EAE	OK	53.5414	37.6562	-0.507767	-1.85606	0.0011	0.0102798	yes
1500011K16Rik	1500011K16Rik	1500011K16Rik	chr2:127791376-127792488	CTR	EAE	OK	44.1412	31.0872	-0.505806	-2.1054	0.00305	0.0244766	yes
Sox12	Sox12	Sox12	chr2:152393611-152398046	CTR	EAE	OK	4.20439	2.96477	-0.503979	-1.66701	0.00385	0.029639	yes
Pomgnt1	Pomgnt1	Pomgnt1	chr4:116150517-116159844	CTR	EAE	OK	32.0781	22.6241	-0.50373	-1.88251	0.001	0.00949967	yes
Neu4	Neu4	Neu4	chr1:94020492-94028330	CTR	EAE	OK	6.82696	4.8179	-0.502837	-1.79989	0.0024	0.0202913	yes
Klhl2	Klhl2	Klhl2	chr8:64739861-64779865	CTR	EAE	OK	69.3605	48.9562	-0.502622	-1.95117	0.00145	0.0131405	yes
Rasl10b	Rasl10b	Rasl10b	chr11:83410071-83421038	CTR	EAE	OK	47.9566	33.8527	-0.502458	-1.84918	0.00225	0.0191924	yes
Atp5l	Atp5l	Atp5l	chr9:44913247-44920742	CTR	EAE	OK	577.502	407.794	-0.501984	-2.50644	0.0022	0.0188218	yes
Dnmt3a	Dnmt3a	Dnmt3a	chr12:3806979-3914443	CTR	EAE	OK	12.7465	9.00144	-0.501877	-1.83813	0.00105	0.00989616	yes
Kirrel3	Kirrel3	Kirrel3	chr9:34488730-35036307	CTR	EAE	OK	13.491	9.53693	-0.500405	-1.80897	0.00155	0.0139413	yes
Mblac2	Mblac2	Mblac2	chr13:81711416-81753275	CTR	EAE	OK	10.5601	7.46794	-0.499839	-1.85468	0.00155	0.0139413	yes
Camk4	Camk4	Camk4	chr18:32939040-33195767	CTR	EAE	OK	4.86704	3.44597	-0.498134	-1.84573	0.00185	0.0162531	yes
Tmem121	Tmem121	Tmem121	chr12:113185902-113189522	CTR	EAE	OK	10.37	7.34541	-0.497505	-1.69462	0.007	0.0487929	yes
Cmpk1	Cmpk1	Cmpk1	chr4:114960612-114987228	CTR	EAE	OK	68.941	48.8362	-0.497411	-1.99361	0.0011	0.0102798	yes
Tmem117	Tmem117	Tmem117	chr15:94629184-95096097	CTR	EAE	OK	26.9352	19.0818	-0.497295	-1.94948	0.00175	0.0155456	yes
Epha10	Epha10	Epha10	chr4:124881784-124917800	CTR	EAE	OK	11.4858	8.14335	-0.496154	-1.76989	0.0029	0.0234694	yes
Hiat1	Hiat1	Hiat1	chr3:116631166-116662677	CTR	EAE	OK	40.4547	28.6866	-0.49593	-1.94901	0.00115	0.0107192	yes
Urm1	Urm1	Urm1	chr2:29827388-29844996	CTR	EAE	OK	41.1372	29.1847	-0.495233	-1.96486	0.0016	0.0143461	yes
Zdhhc2	Zdhhc2	Zdhhc2	chr8:40423814-40484842	CTR	EAE	OK	21.2571	15.0855	-0.494785	-1.91523	0.0017	0.0151482	yes
Pik3c2b	Pik3c2b	Pik3c2b	chr1:133046011-133108688	CTR	EAE	OK	8.71688	6.19125	-0.493579	-1.85342	0.0018	0.0159111	yes
Trnp1	Trnp1	Trnp1	chr4:133491099-133498550	CTR	EAE	OK	96.544	68.5815	-0.493368	-1.99793	0.00175	0.0155456	yes
Ndufb2	Ndufb2	Ndufb2	chr6:39592582-39599471	CTR	EAE	OK	273.033	194.109	-0.492207	-2.73171	0.00205	0.0177284	yes
Shroom2	Shroom2	Shroom2	chrX:152609508-152769461	CTR	EAE	OK	20.6804	14.7029	-0.492164	-1.83826	0.00165	0.0147301	yes
1110008J03Rik	1110008J03Rik	1110008J03Rik	chr5:120609059-120612589	CTR	EAE	OK	12.3706	8.79719	-0.491796	-1.56146	0.007	0.0487929	yes
Vbp1	Vbp1	Vbp1	chrX:75514296-75534946	CTR	EAE	OK	78.9581	56.1696	-0.491298	-2.00258	0.0022	0.0188218	yes
Arsg	Arsg	Arsg	chr11:109440077-109573329	CTR	EAE	OK	41.4786	29.5101	-0.491158	-1.58628	0.0052	0.0380354	yes
Tmcc2	Tmcc2	Tmcc2	chr1:132356314-132391281	CTR	EAE	OK	95.7051	68.1929	-0.488976	-1.75965	0.00385	0.029639	yes
Panx2	Panx2	Panx2	chr15:89059725-89070907	CTR	EAE	OK	68.4946	48.8326	-0.488147	-1.78601	0.0031	0.024781	yes
Sst	Sst	Sst	chr16:23889580-23890844	CTR	EAE	OK	173.872	124.015	-0.487505	-2.38984	0.0031	0.024781	yes
Rtn2	Rtn2	Rtn2	chr7:19282623-19296164	CTR	EAE	OK	62.109	44.3209	-0.486815	-1.72834	0.00285	0.0231823	yes
Chfr	Chfr	Chfr	chr5:110135839-110176504	CTR	EAE	OK	12.4269	8.86873	-0.486668	-1.80167	0.0028	0.0228791	yes
Vkorc1l1	Vkorc1l1	Vkorc1l1	chr5:129942112-129982890	CTR	EAE	OK	27.0049	19.2733	-0.486616	-1.6569	0.0047	0.035129	yes
Dpysl5	Dpysl5	Dpysl5	chr5:30711894-30799369	CTR	EAE	OK	14.0365	10.0189	-0.486461	-1.81235	0.00245	0.0205929	yes
Fbxw7	Fbxw7	Fbxw7	chr3:84815576-84979198	CTR	EAE	OK	26.3677	18.8273	-0.485946	-1.8729	0.00185	0.0162531	yes
Rmdn3	Rmdn3	Rmdn3	chr2:119136997-119157034	CTR	EAE	OK	29.196	20.8507	-0.485676	-1.91895	0.0018	0.0159111	yes
Hdac9	Hdac9	Hdac9	chr12:34047581-34917095	CTR	EAE	OK	5.72449	4.08976	-0.485129	-1.57304	0.00635	0.0451378	yes
Dlgap3	Dlgap3	Dlgap3	chr4:127169270-127237022	CTR	EAE	OK	23.0433	16.4651	-0.484937	-1.85264	0.0018	0.0159111	yes
Sytl2	Sytl2	Sytl2	chr7:90348698-90410439	CTR	EAE	OK	32.046	22.9051	-0.484475	-1.70829	0.0024	0.0202913	yes
Thoc7	Thoc7	Thoc7	chr14:13949013-13961225	CTR	EAE	OK	89.4858	63.9727	-0.484203	-1.75343	0.00205	0.0177284	yes
Kit	Kit	Kit	chr5:75574986-75656721	CTR	EAE	OK	4.69617	3.36097	-0.482608	-1.58207	0.00585	0.0420621	yes
Clec2l	Clec2l	Clec2l	chr6:38663068-38680865	CTR	EAE	OK	45.1895	32.352	-0.482135	-1.98846	0.00195	0.0169863	yes
Gltp	Gltp	Gltp	chr5:114669499-114690935	CTR	EAE	OK	125.429	89.927	-0.480043	-1.91458	0.0032	0.0253968	yes
Rab37	Rab37	Rab37	chr11:115091430-115162240	CTR	EAE	OK	44.609	31.9842	-0.479977	-1.67189	0.0048	0.0356724	yes
Lynx1	Lynx1	Lynx1	chr15:74747855-74752979	CTR	EAE	OK	153.179	109.88	-0.47929	-1.6056	0.0072	0.0499448	yes
Uqcrh	Uqcrh	Uqcrh	chr4:116066964-116075070	CTR	EAE	OK	660.636	474.113	-0.478625	-2.27661	0.0058	0.0417652	yes
Lrrn3	Lrrn3	Lrrn3	chr12:41451667-41486057	CTR	EAE	OK	10.575	7.59509	-0.477523	-1.68361	0.0039	0.0299437	yes
Fabp3	Fabp3	Fabp3	chr4:130308777-130315463	CTR	EAE	OK	78.3836	56.3644	-0.475766	-2.23832	0.0043	0.0327005	yes
Elovl5	Elovl5	Elovl5	chr9:77917364-77984519	CTR	EAE	OK	100.683	72.401	-0.475733	-1.7662	0.00335	0.0263978	yes
1810037I17Rik	1810037I17Rik	1810037I17Rik	chr3:122924396-122926194	CTR	EAE	OK	84.2318	60.5739	-0.475669	-2.05989	0.0026	0.0215264	yes
Mzt1	Mzt1	Mzt1	chr14:99034543-99046136	CTR	EAE	OK	43.5339	31.3174	-0.475177	-1.86696	0.003	0.0241158	yes
B3gat1	B3gat1	B3gat1	chr9:26751561-26761338	CTR	EAE	OK	36.6136	26.3685	-0.473564	-1.81877	0.00275	0.0225475	yes
Col4a1	Col4a1	Col4a1	chr8:11198422-11312826	CTR	EAE	OK	4.61276	3.32213	-0.473522	-1.66971	0.00395	0.0302953	yes
Slc30a1	Slc30a1	Slc30a1	chr1:191894071-191913247	CTR	EAE	OK	8.41658	6.06214	-0.473407	-1.65544	0.0036	0.0279994	yes
Hoxb9	Hoxb9	Hoxb9	chr11:96271329-96276593	CTR	EAE	OK	27.7728	20.0054	-0.473286	-1.77398	0.00335	0.0263978	yes
Zdhhc14	Zdhhc14	Zdhhc14	chr17:5492599-5753891	CTR	EAE	OK	9.72381	7.00514	-0.473107	-1.70396	0.00565	0.0408283	yes
Sbf1	Sbf1	Sbf1	chr15:89288235-89315311	CTR	EAE	OK	40.0773	28.8874	-0.472341	-1.67458	0.00455	0.0341857	yes
Map3k10	Map3k10	Map3k10	chr7:27656376-27674598	CTR	EAE	OK	31.1042	22.4217	-0.472216	-1.81407	0.003	0.0241158	yes
Stox2	Stox2	Stox2	chr8:47180047-47352348	CTR	EAE	OK	19.8181	14.288	-0.472013	-1.70246	0.00295	0.0238338	yes
Tmem183a	Tmem183a	Tmem183a	chr1:134346096-134361999	CTR	EAE	OK	25.0636	18.0728	-0.471772	-1.73443	0.0029	0.0234694	yes
Ank3	Ank3	Ank3	chr10:69533707-70027436	CTR	EAE	OK	40.2649	29.068	-0.470093	-1.57479	0.0052	0.0380354	yes
Rnpepl1	Rnpepl1	Rnpepl1	chr1:92910824-92920585	CTR	EAE	OK	18.3512	13.2572	-0.469091	-1.80625	0.00285	0.0231823	yes
Slc27a4	Slc27a4	Slc27a4	chr2:29802679-29817522	CTR	EAE	OK	33.022	23.8566	-0.469038	-1.77484	0.00285	0.0231823	yes
Negr1	Negr1	Negr1	chr3:156561793-157316447	CTR	EAE	OK	31.8324	23.0106	-0.468198	-1.70293	0.0028	0.0228791	yes
Cdk16	Cdk16	Cdk16	chrX:20688492-20699877	CTR	EAE	OK	116.604	84.3009	-0.467999	-1.5974	0.0049	0.0363029	yes
Bpgm	Bpgm	Bpgm	chr6:34476355-34505610	CTR	EAE	OK	68.2494	49.3514	-0.467725	-1.86186	0.0032	0.0253968	yes
Trappc2	Trappc2	Trappc2	chrX:166440824-166452543	CTR	EAE	OK	64.1206	46.3777	-0.467356	-2.09655	0.0039	0.0299437	yes
Cisd2	Cisd2	Cisd2	chr3:135406411-135423433	CTR	EAE	OK	24.9906	18.0785	-0.467108	-1.82957	0.00315	0.0251109	yes
Mrps33	Mrps33	Mrps33	chr6:39801806-39810936	CTR	EAE	OK	82.3111	59.5558	-0.466845	-1.68838	0.00335	0.0263978	yes
Tomm5	Tomm5	Tomm5	chr4:45105209-45108113	CTR	EAE	OK	101.454	73.4108	-0.466756	-1.65615	0.00335	0.0263978	yes
Plekha1	Plekha1	Plekha1	chr7:130865909-130913302	CTR	EAE	OK	39.1156	28.305	-0.466689	-1.81032	0.00335	0.0263978	yes
Hpcal4	Hpcal4	Hpcal4	chr4:123183503-123194699	CTR	EAE	OK	25.676	18.5882	-0.466031	-1.72024	0.0038	0.0293012	yes
Gpr85	Gpr85	Gpr85	chr6:13835073-13839848	CTR	EAE	OK	8.69989	6.30019	-0.465601	-1.6521	0.0063	0.0448934	yes
Rnf141	Rnf141	Rnf141	chr7:110816534-110844381	CTR	EAE	OK	47.4217	34.3511	-0.465192	-1.95935	0.0038	0.0293012	yes
Smim13	Smim13	Smim13	chr13:41249843-41276577	CTR	EAE	OK	55.978	40.5653	-0.464615	-1.70815	0.0044	0.0333199	yes
Dcc	Dcc	Dcc	chr18:71253631-72351069	CTR	EAE	OK	2.27335	1.64826	-0.463881	-1.566	0.0072	0.0499448	yes
1700066M21Rik	1700066M21Rik	1700066M21Rik	chr1:57377619-57385422	CTR	EAE	OK	17.8895	12.9736	-0.463536	-1.77754	0.0028	0.0228791	yes
D17Wsu92e	D17Wsu92e	D17Wsu92e	chr17:27751231-27820542	CTR	EAE	OK	88.5819	64.2563	-0.463174	-1.58813	0.0056	0.0405281	yes
Rgs4	Rgs4	Rgs4	chr1:169741476-169747642	CTR	EAE	OK	48.9071	35.4858	-0.462802	-1.78187	0.00365	0.0283269	yes
Sox8	Sox8	Sox8	chr17:25565892-25570686	CTR	EAE	OK	32.0556	23.2895	-0.460896	-1.79908	0.0036	0.0279994	yes
Rnf7	Rnf7	Rnf7	chr9:96470956-96478595	CTR	EAE	OK	145.067	105.405	-0.46077	-1.92093	0.0035	0.0273846	yes
Micall1	Micall1	Micall1	chr15:79108982-79141251	CTR	EAE	OK	30.3816	22.0782	-0.460574	-1.57741	0.00675	0.0473488	yes
D7Ertd715e	D7Ertd715e	D7Ertd715e	chr7:59969576-59974431	CTR	EAE	OK	15.7186	11.423	-0.460525	-1.71128	0.00515	0.0377851	yes
Far1	Far1	Far1	chr7:113513861-113570458	CTR	EAE	OK	36.0189	26.1787	-0.460359	-1.6975	0.002	0.0173797	yes
9830001H06Rik	9830001H06Rik	9830001H06Rik	chr2:157010441-157079265	CTR	EAE	OK	11.7826	8.56411	-0.460281	-1.68006	0.00365	0.0283269	yes
Slc17a6	Slc17a6	Slc17a6	chr7:51621829-51671126	CTR	EAE	OK	67.0871	48.7632	-0.460244	-1.66706	0.00545	0.039582	yes
Plekhg3	Plekhg3	Plekhg3	chr12:76533559-76579039	CTR	EAE	OK	12.4524	9.05669	-0.459365	-1.74126	0.00345	0.0270523	yes
Pgp	Pgp	Pgp	chr17:24470472-24471596	CTR	EAE	OK	78.5408	57.1364	-0.45903	-2.00384	0.0038	0.0293012	yes
BC002163	BC002163	BC002163	chr4:123712709-123718186	CTR	EAE	OK	108.693	79.0847	-0.458781	-2.3512	0.0048	0.0356724	yes
Htr7	Htr7	Htr7	chr19:35958728-36057360	CTR	EAE	OK	13.5084	9.83467	-0.457907	-1.72505	0.005	0.0369106	yes
Sbk1	Sbk1	Sbk1	chr7:126272618-126294999	CTR	EAE	OK	17.0591	12.422	-0.457641	-1.76222	0.0032	0.0253968	yes
Ndufa5	Ndufa5	Ndufa5	chr6:24518665-24527687	CTR	EAE	OK	239.434	174.4	-0.457233	-2.31108	0.00515	0.0377851	yes
Fgfr2	Fgfr2	Fgfr2	chr7:130162450-130266808	CTR	EAE	OK	33.9427	24.7301	-0.456833	-1.64523	0.0041	0.0313121	yes
Unc13a	Unc13a	Unc13a	chr8:71626711-71671757	CTR	EAE	OK	15.8997	11.5848	-0.456773	-1.68355	0.0047	0.035129	yes
Hras1	Hras1	Hras1	chr7:141189933-141194004	CTR	EAE	OK	48.469	35.3167	-0.456714	-1.67161	0.0034	0.0267185	yes
Sox10	Sox10	Sox10	chr15:79154912-79164490	CTR	EAE	OK	46.3439	33.7733	-0.456496	-1.76236	0.0044	0.0333199	yes
Gm14295	Gm14295	Gm14295	chr2:176798599-176808704	CTR	EAE	OK	186.702	136.084	-0.45624	-1.76759	0.00675	0.0473488	yes
Ndufa1	Ndufa1	Ndufa1	chrX:37187588-37191238	CTR	EAE	OK	200.321	146.048	-0.455865	-2.41993	0.004	0.0306624	yes
Kcmf1	Kcmf1	Kcmf1	chr6:72841113-72899979	CTR	EAE	OK	28.1607	20.5464	-0.454797	-1.77818	0.0027	0.0222009	yes
Tm2d1	Tm2d1	Tm2d1	chr4:98355369-98383265	CTR	EAE	OK	47.2731	34.5284	-0.453236	-1.89785	0.00625	0.0446256	yes
Mal2	Mal2	Mal2	chr15:54571365-54602846	CTR	EAE	OK	13.235	9.66951	-0.452845	-1.68093	0.00565	0.0408283	yes
Klhl23	Klhl23	Klhl23	chr2:69822369-69836651	CTR	EAE	OK	7.68806	5.62071	-0.451868	-1.64451	0.00515	0.0377851	yes
Sgsm2	Sgsm2	Sgsm2	chr11:74849263-74897080	CTR	EAE	OK	16.913	12.3756	-0.450631	-1.70536	0.00445	0.0336277	yes
6330403M23Rik	6330403M23Rik	6330403M23Rik	chr18:36300100-36301478	CTR	EAE	OK	69.4924	50.8504	-0.450596	-1.88954	0.00355	0.0277004	yes
Mnf1	Mnf1	Mnf1	chr17:27122664-27133891	CTR	EAE	OK	199.811	146.257	-0.450124	-2.40506	0.00595	0.0427383	yes
Mageh1	Mageh1	Mageh1	chrX:153036165-153037563	CTR	EAE	OK	29.8101	21.826	-0.449752	-1.80178	0.00645	0.0456679	yes
Fgd3	Fgd3	Fgd3	chr13:49263109-49309208	CTR	EAE	OK	11.6107	8.50269	-0.449458	-1.66669	0.0064	0.045381	yes
Tango2	Tango2	Tango2	chr16:18300824-18343932	CTR	EAE	OK	78.2916	57.3596	-0.448821	-1.66285	0.0031	0.024781	yes
Gabra2	Gabra2	Gabra2	chr5:70961056-71095849	CTR	EAE	OK	77.27	56.6364	-0.448178	-1.7232	0.00605	0.0433483	yes
Cdk2ap1	Cdk2ap1	Cdk2ap1	chr5:124345438-124354628	CTR	EAE	OK	128.333	94.0891	-0.447791	-1.87651	0.0048	0.0356724	yes
Coprs	Coprs	Coprs	chr8:13884787-13890271	CTR	EAE	OK	65.8721	48.3244	-0.446915	-1.98044	0.0053	0.0386293	yes
Mgll	Mgll	Mgll	chr6:88724411-88828360	CTR	EAE	OK	25.053	18.3801	-0.44684	-1.651	0.00375	0.029009	yes
Tbc1d22b	Tbc1d22b	Tbc1d22b	chr17:29549801-29606808	CTR	EAE	OK	15.8231	11.6135	-0.446227	-1.70715	0.00485	0.0359882	yes
Ano4	Ano4	Ano4	chr10:88948993-89257790	CTR	EAE	OK	19.6236	14.4081	-0.445708	-1.71666	0.0043	0.0327005	yes
Prkcz	Prkcz	Prkcz	chr4:155260119-155361391	CTR	EAE	OK	54.0025	39.6539	-0.445562	-1.60305	0.0054	0.0392387	yes
Spryd7	Spryd7	Spryd7	chr14:61534304-61556886	CTR	EAE	OK	44.8337	32.9284	-0.445251	-1.81837	0.00455	0.0341857	yes
Magt1	Magt1	Magt1	chrX:105968084-106011899	CTR	EAE	OK	23.9183	17.5825	-0.443979	-1.62884	0.0052	0.0380354	yes
Cdh10	Cdh10	Cdh10	chr15:18820328-19014234	CTR	EAE	OK	16.2241	11.929	-0.443665	-1.70059	0.00505	0.0372606	yes
Dock10	Dock10	Dock10	chr1:80501072-80758553	CTR	EAE	OK	22.0042	16.1914	-0.442559	-1.64309	0.0057	0.0411689	yes
Pvalb	Pvalb	Pvalb	chr15:78191117-78206351	CTR	EAE	OK	175.793	129.373	-0.442343	-1.92777	0.00625	0.0446256	yes
Fam19a2	Fam19a2	Fam19a2	chr10:123264075-123741204	CTR	EAE	OK	7.63679	5.6214	-0.442038	-1.54889	0.00665	0.0468302	yes
Rab9b	Rab9b	Rab9b	chrX:136858150-136868540	CTR	EAE	OK	22.5854	16.6259	-0.441954	-1.70817	0.005	0.0369106	yes
Tmx3	Tmx3	Tmx3	chr18:90510153-90543267	CTR	EAE	OK	32.341	23.8378	-0.44011	-1.66679	0.00485	0.0359882	yes
Mcam	Mcam	Mcam	chr9:44134657-44142726	CTR	EAE	OK	39.692	29.283	-0.438782	-1.68788	0.0053	0.0386293	yes
Gucy1a2	Gucy1a2	Gucy1a2	chr9:3532348-3905787	CTR	EAE	OK	10.316	7.61284	-0.438377	-1.62949	0.0053	0.0386293	yes
Grm5	Grm5	Grm5	chr7:87584167-88135063	CTR	EAE	OK	15.86	11.7064	-0.438101	-1.57519	0.0059	0.0424003	yes
Diras1	Diras1	Diras1	chr10:81019589-81025377	CTR	EAE	OK	50.3937	37.2072	-0.437661	-1.6979	0.00435	0.0330283	yes
Glrx5	Glrx5	Glrx5	chr12:105032688-105040910	CTR	EAE	OK	84.3263	62.2624	-0.437622	-1.93048	0.00515	0.0377851	yes
Zcchc17	Zcchc17	Zcchc17	chr4:130316084-130359943	CTR	EAE	OK	67.4507	49.8498	-0.436246	-1.81894	0.00535	0.0389345	yes
Exd2	Exd2	Exd2	chr12:80463094-80498135	CTR	EAE	OK	15.4182	11.3969	-0.435992	-1.66614	0.00625	0.0446256	yes
Fkbp1b	Fkbp1b	Fkbp1b	chr12:4833173-4841595	CTR	EAE	OK	42.685	31.5692	-0.435215	-1.83437	0.00705	0.04907	yes
Slc25a51	Slc25a51	Slc25a51	chr4:45395923-45408766	CTR	EAE	OK	23.8836	17.6702	-0.434701	-1.67172	0.00525	0.0383816	yes
Car10	Car10	Car10	chr11:93099289-93601751	CTR	EAE	OK	29.0396	21.4859	-0.43463	-1.67864	0.0058	0.0417652	yes
Nkain2	Nkain2	Nkain2	chr10:31689318-32889915	CTR	EAE	OK	42.7487	31.6317	-0.434508	-1.58557	0.00575	0.0414883	yes
Rnf144a	Rnf144a	Rnf144a	chr12:26306797-26415256	CTR	EAE	OK	8.56859	6.34802	-0.432751	-1.56058	0.00675	0.0473488	yes
Dzip1	Dzip1	Dzip1	chr14:118875519-118923167	CTR	EAE	OK	28.7554	21.314	-0.432035	-1.6188	0.00675	0.0473488	yes
Acsl4	Acsl4	Acsl4	chrX:142317992-142390535	CTR	EAE	OK	12.3054	9.12794	-0.430933	-1.57094	0.00585	0.0420621	yes
Slc22a23	Slc22a23	Slc22a23	chr13:34179157-34345182	CTR	EAE	OK	23.8458	17.6961	-0.430311	-1.60103	0.00695	0.048515	yes
Gm996	Gm996	Gm996	chr2:25575415-25580099	CTR	EAE	OK	16.2005	12.0383	-0.428408	-1.63165	0.0063	0.0448934	yes
Spast	Spast	Spast	chr17:74338986-74391113	CTR	EAE	OK	14.9714	11.1313	-0.427588	-1.57943	0.0063	0.0448934	yes
Prkar2b	Prkar2b	Prkar2b	chr12:31958478-32061279	CTR	EAE	OK	16.1951	12.0542	-0.42603	-1.63369	0.00665	0.0468302	yes
Vwa5b2	Vwa5b2	Vwa5b2	chr16:20589581-20605377	CTR	EAE	OK	16.2542	12.1149	-0.424033	-1.53539	0.00645	0.0456679	yes
Cox14	Cox14	Cox14	chr15:99725617-99728136	CTR	EAE	OK	122.838	91.5559	-0.424028	-1.97203	0.00685	0.04798	yes
Vldlr	Vldlr	Vldlr	chr19:27217019-27254231	CTR	EAE	OK	14.6538	10.9264	-0.423453	-1.55891	0.0062	0.0443788	yes
Ube2g1	Ube2g1	Ube2g1	chr11:72607260-72686481	CTR	EAE	OK	24.1567	18.0355	-0.421584	-1.63062	0.0056	0.0405281	yes
Wasf3	Wasf3	Wasf3	chr5:146385005-146471125	CTR	EAE	OK	32.7214	24.4388	-0.421061	-1.65955	0.0071	0.0493464	yes
Mpc2	Mpc2	Mpc2	chr1:165461207-165481214	CTR	EAE	OK	124.113	92.8072	-0.419348	-1.9015	0.00715	0.0496459	yes
Kcnd2	Kcnd2	Kcnd2	chr6:21216108-21729805	CTR	EAE	OK	15.8245	11.8392	-0.418585	-1.59942	0.0068	0.0476763	yes
Tspan15	Tspan15	Tspan15	chr10:62185395-62231218	CTR	EAE	OK	19.4299	14.5507	-0.417188	-1.6114	0.006	0.0430759	yes
Fam3c	Fam3c	Fam3c	chr6:22306521-22356081	CTR	EAE	OK	26.6422	19.9565	-0.416853	-1.6355	0.00705	0.04907	yes
