# Supplementary material for: Characterisation of Transcriptional Changes in the Spinal Cord of the Progressive Experimental Autoimmune Encephalomyelitis Biozzi ABH Mouse Model by RNA Sequencing
Source: PLoS One. 2016 Jun 29;11(6):e0157754. doi: 10.1371/journal.pone.0157754 (PMC4927105; doi:10.1371/journal.pone.0157754)
Supplement: S3 Table — (XLSX) [file pone.0157754.s004.xlsx]

## Sheet: Acute vs pEAE
				Upregulated genes						Downregulated genes
Monocyte derived macrophages in pre-symptomatic EAE	UniGeneID (Rattus norvegicus)	Gene Symbol (Rattus norvegicus)	GeneTitle (Rattus norvegicus)	438 elements included exclusively in "Acute EAE":	333 common elements in "Acute EAE" and "Upregulated genes":	1064 elements included exclusively in "Upregulated genes":				456 elements included exclusively in "Acute EAE":	75 common elements in "Acute EAE" and "Downregulated genes":	600 elements included exclusively in "Downregulated genes":
rc_AI136662_at	Rn.18560	Slpi	secretory leukocyte peptidase inhibitor	SLPI	RT1-BB = H2-Ab1	ATP6V0D2				MRF	LSS	TTR
rc_AA851814_at	Rn.13778	Gpnmb	glycoprotein (transmembrane) nmb	MGC105649	RT1-BA = H2-Aa	CCL8				ENPP4	TRAK2	SLC17A7
rc_AI232295_at	Rn.24628	Lilrb4	leukocyte immunoglobulin-like receptor, subfamily B, member 4	NAPSA	RT1-DB1 = H2-Eb1	MCOLN3				RGD1563510	VLDLR	A930006I01RIK
rc_AI231805_at	Rn.106101	MGC105649	hypothetical LOC302884	ASS1	RT1-S3 = H2-T23	MMP12				GPLD1	SCCPDH	FAM216B
rc_AI233817_at	Rn.17097	Napsa	napsin A aspartic peptidase	RT1-DA	GPNMB	SAA3				SMARCD3	ANO4	UGT8A
rc_AI071264_at	Rn.19770	Bcl2a1d	B-cell leukemia/lymphoma 2 related protein A1d	CCL2	LILRB4	WISP2				IMPACT	KIF5A	DEPDC1B
X14254cds_at	Rn.33804	Cd74	Cd74 molecule, major histocompatibility complex, class II invariant chain	RT1-DMB	BCL2A1D	ITGAX				RGD1561367	MCF2L	IL23A
rc_AI228153_s_at	Rn.202964	LOC688090 /// RT1-Bb	RT1 class II, locus Bb	CXCL11	CD74	HPSE				PRNP	IDI1	9630013A20RIK
rc_AI045955_at	Rn.15743	Clec7a	C-type lectin domain family 7, member a	KLRA17	CLEC7A	MSR1				PGBD5	ACSS2	MVD
X12459_at	Rn.5078	Ass1	argininosuccinate synthetase 1	FCGR2A	LCN2	PLIN4				DOS	HMGCR	SC4MOL
X07551cds_s_at	Rn.25717	RT1-Ba	RT1 class II, locus Ba	TIMP1	CTSC	LY9				ZFP462	SLC22A8	SLC5A11
M15562_at	Rn.103146	RT1-Da	RT1 class II, locus Da	PLAC8	CD300A	SIGLEC1				NRXN1	BMP4	LDLR
X17053mRNA_s_at	Rn.4772	Ccl2	chemokine (C-C motif) ligand 2	ENPP3	CLEC4A3	LYZ1				LRSAM1	NRGN	AQP6
rc_AA946503_at	Rn.11303	Lcn2	lipocalin 2	CD36	CD68	MS4A7				JAKMIP1	RAPGEF4	SMYD1
rc_AI171966_at	Rn.5892	RT1-DMb	RT1 class II, locus DMb	IGSF6	IFI47	GM4841				AUH	PPFIA3	4930452G13RIK
rc_AA926360_at	Rn.203177	Ctsc	---	CCR1	GLIPR1	GPR65				EIF4A2	HPCAL4	COL2A1
rc_AI010468_at	Rn.11988	Cd300a	---	MT2A	TYROBP	CH25H				GOT1	SQLE	FDPS
rc_AI012235_at	Rn.13664	Cxcl11	chemokine (C-X-C motif) ligand 11	CXCL1	ARL11	IFI202B				USP46	MAL	SMTNL2
rc_AI177403_at	Rn.160080	Klra17 /// LOC497796 /// LOC690097 /// Ly49i9 /// RGD1561306	killer cell lectin-like receptor, subfamily A, member 17 /// hypothetical protein LOC497796 /// similar to immunoreceptor Ly49si3	UBD	LGALS3	C3AR1				AOX1	KIRREL3	AK7
M32062_at	Rn.6050	Fcgr2a /// LOC498276 /// LOC498277	Fc fragment of IgG, low affinity IIa, receptor (CD32) /// Fc gamma receptor II beta	MT1A /// TTR	CD53	C1RA				GDI1	ELOVL6	DHCR24
rc_AI169327_g_at	Rn.25754	Timp1	TIMP metallopeptidase inhibitor 1	CLEC10A	CYBB	NLRC5				AGL	MAL2	FA2H
X53054_at	Rn.33311	RT1-Db1	RT1 class II, locus Db1	FCGR3A	LYZ2	SPRR1A				LDB2	STMN1	NID1
M32062_g_at	Rn.212551	Fcgr2a /// LOC100362543 /// LOC498276 /// LOC498277	Fc fragment of IgG, low affinity IIa, receptor (CD32) /// Low affinity immunoglobulin gamma Fc region receptor III-like /// Fc gamma receptor II beta	IFI204	PSMB9	SERPINA3H				MPP5	FGFR2	ETV4
rc_AI230142_at	Rn.137522	Clec4a3	C-type lectin domain family 4, member a3	TNC	CEBPB	PPL				EFCAB1	PLEKHG3	STARD4
rc_AI103098_at	Rn.2649	Plac8	placenta-specific 8	CCL9	S100A11	CD22				ARHGEF26	TGFA	CD248
rc_AI177761_at	Rn.12478	Cd68	Cd68 molecule	LOC100362733	XDH	IGJ				DCUN1D4	INSIG1	XLR3A
X73371_at	Rn.33323	Fcgr2a /// Fcgr2b /// LOC498276 /// LOC498277	Fc fragment of IgG, low affinity IIa, receptor (CD32) /// Fc fragment of IgG, low affinity IIb, receptor (CD32)	LOC685067	IFITM1	LILRB3				SSPN	NRN1	ZMYND10
rc_AA924082_at	Rn.134208	---	---	MS4A11	CHI3L1	WFDC17				RGD1309762	PLLP	SPINK10
D30649mRNA_s_at	Rn.44	Enpp3	ectonucleotide pyrophosphatase/phosphodiesterase 3	LRRFIP1	HMOX1	OSM				NECAB3	SLC22A23	CCDC153
rc_AA955246_at	Rn.8717	Ifi47	interferon gamma inducible protein 47	MGC108823	STAT1	PDCD1				RGD1312005	PVALB	TM7SF2
rc_AA819081_at	Rn.65764	Glipr1	GLI pathogenesis-related 1	GDA	SERPINA3N	MPEG1				CLMP	SHISA4	FAM227B
AF072411_g_at	Rn.102418	Cd36 /// LOC100365047 /// LOC685953 /// RGD1562323 /// RGD1565355	CD36 molecule (thrombospondin receptor)	SDC1	IRF1	MS4A6D				ZCCHC12	ACYP2	NSDHL
AJ223184_at	Rn.204094	Igsf6	immunoglobulin superfamily, member 6	IL1B	LSP1	CD300LB				ENTPD5	SLC13A3	SC5D
rc_AI102519_at	Rn.11534	Tyrobp	Tyro protein tyrosine kinase binding protein	CXCL10	PTPRC	RNF186				ARHGEF9	LPAR1	ENPP3
rc_AA894029_at	Rn.164234	---	---	CD163	CTSZ	GPR114				LAMP5	KCND2	NRARP
rc_AI639107_at	Rn.23090	Arl11	ADP-ribosylation factor-like 11	CST7	APOC1	TNFSF11				ARHGAP35	ACSL3	CDH15
J02962_at	Rn.764	Lgals3	lectin, galactoside-binding, soluble, 3	DUSP6	GBP2	SERPINA3I				PFKP	CHN2	SRD5A1
M57276_at	Rn.31988	Cd53	Cd53 molecule	ANGPTL4	TSPO	B430306N03RIK				PCSK1N	GNAI1	SLPI
rc_AI237698_at	Rn.25444	---	---	FOLR2	FCER1G	CSF2RB2				CD99L2	PCP4	GAL3ST1
rc_AI176057_at	Rn.98491	Cybb	---	RGD1359349	CP	CCL4				RNF14	KCTD4	AACS
rc_AA892775_at	Rn.2283	Lyz2	lysozyme 2	FCGR1A	CSF2RA	HCST				GLUD1	DHCR7	MYOC
rc_AI012340_s_at	Rn.13686	Psmb9	proteasome (prosome, macropain) subunit, beta type 9 (large multifunctional peptidase 2)	RT1-DMA	RAC2	CSF2RB				SCN2A1	NKD1	LGR6
X60769mRNA_at	Rn.6479	Cebpb	CCAAT/enhancer binding protein (C/EBP), beta	MKI67	PTAFR	FCGR2B				SYNE1	GRB14	FBN2
rc_AI170353_at	Rn.104930	S100a11	S100 calcium binding protein A11 (calizzarin)	MAP4K1	PSMB8	SLC43A3				ALDH1L1	ANK3	DMRTB1
rc_AI172247_at	Rn.202951	Xdh	xanthine dehydrogenase	RRM2	IL2RG	C4B				ATP6V0E2	CDKN1C	BTBD16
E13732cds_at	Rn.34673	Ccr1	chemokine (C-C motif) receptor 1	NAMPT	CCL3	UGT1A7C				RGD1305645	PTN	THBS4
rc_AI237586_at	Rn.22087	Ifitm1	interferon induced transmembrane protein 1	SMPDL3A	IL18BP	AI427809				RBM9	EML1	ATP10B
rc_AA944209_at	Rn.129615	---	---	RIPK3	CCL6	CCL5				MYH10	GNG8	HSD17B7
rc_AA945643_at	Rn.68940	Chi3l1	chitinase 3-like 1	CKS2	CD14	AF251705				ARAF	FNDC5	GSN
J02722cds_at	Rn.3160	Hmox1	heme oxygenase (decycling) 1	LOC100364956 /// LOC100365176 /// RT1-A2 /// RT1-A3 /// RT1-CE10 /// RT1-CE5 /// RT1-EC2 /// RT1.AA	MS4A6B	TREML2				MAPK8IP2	CCP110	NPB
rc_AI176456_at	Rn.115549	Mt2A	metallothionein 2A	PSMB10	C2	CTLA2B				RGD1559545	DZIP1	NINJ2
rc_AA892553_at	Rn.33229	Stat1	signal transducer and activator of transcription 1	RNASET2	CYBA	TFCP2L1				CADPS2	TMEM163	KIF19A
D00753_at	Rn.202939	Serpina3n	serine (or cysteine) peptidase inhibitor, clade A, member 3N	TOP2A	FN1	TMEM154				GABRG2	CNP	RASSF10
M34253_g_at	Rn.6396	Irf1	interferon regulatory factor 1	TFPI2	IFI30	BCL2A1B				DNAJC27	CMTM5	RXFP1
rc_AI012109_at	Rn.101608	Lsp1	lymphocyte-specific protein 1	KNG1	PLIN2	CD48				DDC	CYP51	HOXD10
rc_AI177752_at	Rn.90166	Ptprc	protein tyrosine phosphatase, receptor type, C	SLC28A2	PYGL	MS4A6C				RGD1560755	NREP	MYCN
rc_AA817726_at	Rn.24783	---	---	PF4	SERPINE1	TNFSF8				VEGP2	QDPR	EFCAB10
D11445exon#1-4_s_at	Rn.10907	Cxcl1	chemokine (C-X-C motif) ligand 1 (melanoma growth stimulating activity, alpha)	CCNB2	LCP1	EMR1				RNF128	MAG	LMO7
rc_AI030354_at	Rn.18473	Ubd	ubiquitin D	RGD1309362	LCP2	ABCC3				LOC691995	BAALC	CHST3
rc_AA851184_s_at	Rn.1475	Ctsz	cathepsin Z	RT1-EC2	CXCL16	FAM46C				TNK2	TMCC2	ENPP6
rc_AI102562_at	Rn.54397	Mt1a /// Ttr	metallothionein 1a	PRG4	TGIF1	GBP10				TMEM98	DACT3	BCHE
rc_AA964755_at	Rn.225959	---	---	HMGB2	LRG1	MYZAP				PPP1R3C	TSPAN2	MVK
J05495_at	Rn.779	Clec10a	C-type lectin domain family 10, member A	CDK1	S100A9	ITGB2				AGTPBP1	RND2	6530411M01RIK
X15512_at	Rn.8887	Apoc1	apolipoprotein C-I	LY96	NFKBIZ	GPR84				RGD1563072	TMEFF1	RAB33A
M80367_at	Rn.25736	Gbp2	guanylate binding protein 2	CYTIP	APOBEC1	LAG3				GUCY1B3	SLC6A9	ANKS1B
rc_AI011757_at	Rn.23977	Fcgr3a	Fc fragment of IgG, low affinity IIIa, receptor	UHRF1	GMFG	ATF3				PNCK	PTPRD	MLF1
rc_AI169152_at	Rn.164638	---	---	PSME2	TAP1	4930486L24RIK				CIT	HMGCS1	NKX2-2AS
J05122_at	Rn.1820	Tspo	translocator protein	OLR1	C1QC	AGXT2L1				ISOC1	CHODL	PKD1L2
rc_AA957422_at	Rn.201810	Fcer1g	Fc fragment of IgE, high affinity I, receptor for; gamma polypeptide	RGS1	PLP2	TREM2				TSPAN7	PPP1R14A	HOXD1
rc_AA901151_at	Rn.15194	Ifi204	interferon activated gene 204	DUSP2	C1QB	H2-K1				RAB3C	MOG	CLRN1
rc_AA942770_at	Rn.164677	---	---	ICOS	FAM105A	AB124611				NDUFA9	OPALIN	TUBB2A-PS2
rc_AI010612_at	Rn.12723	Tnc	Tenascin C	CCL20	AIF1	C920025E04RIK				GNAS	FEZ1	TUBB2B
L33869_at	Rn.32777	Cp	ceruloplasmin	IRGM	CEBPD	FMO2				ACTR10	TUBB4A	PTP4A1
rc_AI177280_at	Rn.216620	Csf2ra	granulocyte-macrophage colony stimulating receptor alpha	CCNA2	UNC93B1	TMEM106A				SEC14L2	MOBP	HEYL
rc_AI010476_at	Rn.2863	Rac2	ras-related C3 botulinum toxin substrate 2 (rho family, small GTP binding protein Rac2)	AK2	CLIC1	RUNX1				CD24	GRM3	PTPLA
rc_AI175087_at	Rn.10137	Ptafr	platelet-activating factor receptor	TLR8	MRC1	SLC37A2				RGD1565496		MKRN3
rc_AI178629_s_at	Rn.203098	Psmb8	proteasome (prosome, macropain) subunit, beta type 8 (large multifunctional peptidase 7)	NS5ATP9	ITGAL	H2-K2				SF3B4		UTS2D
rc_AI172304_at	Rn.14508	Il2rg	interleukin 2 receptor, gamma	STK17B	CORO1A	IIGP1				GAB1		GNG11
U22414_at	Rn.10139	Ccl3	chemokine (C-C motif) ligand 3	TES	CASP1	IL21R				SEZ6L2		CAR8
rc_AA925116_g_at	Rn.20083	Il18bp	interleukin 18 binding protein	CTSK	HCK	RIPK4				RGD1310773		1110015O18RIK
rc_AI170394_at	Rn.4301	---	---	RNLS	LAPTM5	NCF4				PRKAA2		AIF1L
rc_AA924105_at	Rn.7857	Ccl6	chemokine (C-C motif) ligand 6	SAT1	PYCARD	C130026I21RIK				TTYH2		ELOVL7
AF087943_s_at	Rn.42942	Cd14	CD14 molecule	HEBP1	BST1	TLR13				PGM2L1		SH3GL3
AB005743_at	Rn.164817	Cd36	CD36 molecule (thrombospondin receptor)	LOC685045	LYN	EPSTI1				RABL2A		HHIP
rc_AI169984_at	Rn.145427	Ccl9	chemokine (C-C motif) ligand 9	TGFBI	ARPC1B	H2-DMB1				WNK2		SLC30A10
rc_AI012739_at	Rn.17885	Ms4a6b	membrane-spanning 4-domains, subfamily A, member 6B	KPNA2	PSME1	IGTP				GABRG1		GJC2
rc_AI072392_at	Rn.98333	C2	complement component 2	SHC1	IFNGR1	GIMAP3				AFF3		BARX2
U18729_at	Rn.5856	Cyba	cytochrome b-245, alpha polypeptide	GM2A	LGALS3BP	TLR2				TMEM38A		HOXA10
U82612cds_g_at	Rn.1604	Fn1	fibronectin 1	ARG1	LBP	SERPINA3G				FAM13C		FAM57A
rc_AA852018_at	Rn.3370	Ifi30	interferon gamma inducible protein 30	TCRB	ANPEP	MYO1G				PRKCE		CAR4
rc_AA891944_at	Rn.113342	LOC100362733	rCG32755-like	37499	FERMT3	HAVCR2				LPHN3		KCNK5
rc_AA901350_at	Rn.15220	LOC685067	---	STAT1 /// STAT4	RBM3	CD86				BEND6		GM10863
rc_AI030932_at	Rn.101967	Plin2	adipose differentiation related protein	NINJ1	KLHL6	CRLF1				SLC22A17		CML5
rc_AI009669_at	Rn.101878	Ms4a11	membrane-spanning 4-domains, subfamily A, member 11	NPM1	VAV1	SULT1A1				GAD1		PIGA
M59460mRNA#2_at	Rn.21399	Pygl	phosphorylase, glycogen, liver	MMP14	LY86	HIF3A				HSPB6		SGK2
rc_AI009752_at	Rn.153995	Lrrfip1	leucine rich repeat (in FLII) interacting protein 1	PSTPIP1	CXCR4	FCGR3				CAMKK1		EMID1
rc_AA998506_at	Rn.201788	MGC108823 /// RGD1559715	similar to interferon-inducible GTPase	VCAN	AKR1B8	H2-Q7				MLC1		AKR1C14
M24067_at	Rn.29367	Serpine1	serine (or cysteine) peptidase inhibitor, clade E, member 1	ACP5	TLR1	NUPR1				TESC		HIST3H2BA
rc_AI071727_at	Rn.149075	---	---	CXCL13	COTL1	2410017I17RIK				TUBB3		TMEFF2
rc_AI012958_at	Rn.14256	Lcp1	lymphocyte cytosolic protein 1	HOPX	SLFN2	MILR1				ELMOD1		SLC34A3
rc_AA859837_at	Rn.161897	Gda	guanine deaminase	TNFSF13	PTPN6	ELF4				MT3		HIST1H1E
rc_AI060017_at	Rn.1057	Lcp2	lymphocyte cytosolic protein 2	PLA2G2D	ALOX5AP	NCF1				BAI3		CYP2J12
S61865_s_at	Rn.11176	Sdc1	syndecan 1	SLC7A7	DTX3L	PRRX2				PAK3		FAM194A
M98820_at	Rn.9869	Il1b	interleukin 1 beta	PLD1	PLEK	MPZ				ATP2A2		LPAR4
U17035_s_at	Rn.10584	Cxcl10	chemokine (C-X-C motif) ligand 10	RGD1310788	ARHGDIB	BTK				DNAJB2		GJC3
rc_AA956555_at	Rn.231683	---	---	C5AR1	CAPG	H2-D1				IRGQ		4930503E14RIK
rc_AI233696_at	Rn.7070	Cxcl16	chemokine (C-X-C motif) ligand 16	CFD	P2RY6	RAB20				FUNDC1		TMEM97
rc_AI178025_at	Rn.154349	Tgif1	TGFB-induced factor homeobox 1	LMNB1	STEAP4	C4A				S1PR1		FABP7
rc_AI137468_at	Rn.17847	Lrg1	leucine-rich alpha-2-glycoprotein 1	ASF1B	CCR5	MYO1F				FAM84A		RNF122
rc_AI010226_at	Rn.164402	---	---	IL6R	ANXA1	SLC22A18				FAM19A5		MYCBPAP
rc_AA901107_at	Rn.203204	Cd163	CD163 molecule	TAGLN	SASH3	H2-Q10				NACC2		KLHL4
rc_AA859348_at	Rn.225897	---	---	FBL	FXYD5	TEX11				SNHG11		5430435G22RIK
L18948_at	Rn.6703	S100a9	S100 calcium binding protein A9	NMI	MCM3	MS4A4D				PIP4K2A		PLA2G4A
rc_AI170805_at	Rn.24282	Cst7	cystatin F (leukocystatin)	PRDX5	CD44	5430427O19RIK				SRPK2		PRSS35
rc_AA964962_at	Rn.228855	---	ATP-binding cassette, sub-family A (ABC1), member 1	RGD1562655	B2M	GGT5				RGS7		KDR
rc_AI231350_at	Rn.4313	Dusp6	Dual specificity phosphatase 6	CD38	NFKBIA	FYB				METTL7A		ACAT2
rc_AI176265_at	Rn.58420	Nfkbiz	nuclear factor of kappa light polypeptide gene enhancer in B-cells inhibitor, zeta	LOC684871	MGP	ZMYND15				NACAD		MASP1
rc_AA944481_at	Rn.119611	Angptl4	angiopoietin-like 4	UPP1	LY6E	OSMR				RGD1566215		PACS2
L07114_at	Rn.10002	Apobec1	apolipoprotein B mRNA editing enzyme, catalytic polypeptide 1	RPS24	S100A4	LRRC25				HSPA4		CENPW
rc_AA955042_at	Rn.8801	Folr2	folate receptor 2 (fetal)	TNFRSF12A	GRN	FAM167B				MLLT11		SERPINB1A
rc_AI070179_at	Rn.15333	Gmfg	glia maturation factor, gamma	CHSY1	TNFAIP2	WAS				SERPINE2		HES5
rc_AI233552_at	Rn.156470	---	---	KIF20A	TGM2	SFPI1				RGD1310348		TNFRSF22
X57523_g_at	Rn.10763	Tap1	transporter 1, ATP-binding cassette, sub-family B (MDR/TAP)	EIF4E2	PLBD1	GBP6				SYNJ2BP		DLK2
rc_AI169311_at	Rn.23870	RGD1359349	similar to hypothetical protein MGC34760	RNF149	CFB	THEMIS2				SCN1B		GM2897
rc_AA848930_at	Rn.16643	Fcgr1a	Fc fragment of IgG, high affinity Ia, receptor (CD64)	GLRX	MYD88	BLNK				LIMK1		HIST1H1C
rc_AI177119_at	Rn.2393	C1qc	complement component 1, q subcomponent, C chain	FCRLA	IFITM3	CSF3R				ANKRD34B		PRR18
rc_AI013740_at	Rn.96974	LOC685108 /// Plp2	proteolipid protein 2 (colonic epithelium-enriched)	RNF19B	CRYM	TRPV4				CHGB		SLC45A3
U31598_s_at	Rn.35809	RT1-DMa	RT1 class II, locus DMa	OBFC2A	SLC11A1	LRMP				INADL2		RAP1A
X71127_g_at	Rn.6702	C1qb	complement component 1, q subcomponent, B chain	CTGF	GCH1	MFSD7A				LOC690217		SLC7A10
rc_AA817708_at	Rn.162566	Fam105a	family with sequence similarity 105, member A	DRAM2	CSF1R	H2-DMB2				LOC689176		UNC5B
rc_AA997800_at	Rn.73551	Mki67	antigen identified by monoclonal antibody Ki-67	C1R	IQGAP1	H2-Q5				GRIA3		ATP8B1
rc_AA891302_g_at	Rn.137063	Map4k1	mitogen activated protein kinase kinase kinase kinase 1	PNP	ELK3	CD180				SLC18A3		TTPA
rc_AA899590_at	Rn.144946	Rrm2	ribonucleotide reductase M2	ESM1	PTPN18	1810011H11RIK				LRRC4C		CCDC13
rc_AA964627_at	Rn.96000	---	---	CXCL9	CTSB	CNR2				CORO2B		AGPAT4
U10894_s_at	Rn.32080	Aif1	allograft inflammatory factor 1	TXN1	PLD4	MMP19				CHGA		KCNK13
rc_AI177755_at	Rn.203508	Nampt	nicotinamide phosphoribosyltransferase	FAM65B	SKAP2	CD109				ADARB1		GAS7
M65149_at	Rn.6975	Cebpd	CCAAT/enhancer binding protein (C/EBP), delta	CDKN3	DAB2	TMEM37				RALYL		SEMA5A
rc_AI234533_at	Rn.204473	Unc93b1	unc-93 homolog B1 (C. elegans)	SLCO2A1	CYP1B1	RASAL3				RGD1565616		IGF2BP2
rc_AI012221_at	Rn.203139	Clic1	chloride intracellular channel 1	MGC112715	PARP9	GM5077				TTC3		IGFBP2
rc_AI234748_at	Rn.9197	Mrc1	mannose receptor, C type 1	COMT	IL17RA	SIGLEC5				DPP6		SECISBP2L
rc_AI045476_at	Rn.164418	---	---	ABI3	MSN	H2-Q4				STAU2		MEOX1
rc_AI177804_at	Rn.8142	Smpdl3a	sphingomyelin phosphodiesterase, acid-like 3A	RTP4	TTC7	FMOD				APOA1		LRRC10B
rc_AA858880_at	Rn.14655	Itgal	integrin, alpha L	MMP7	PLA1A	GCNT1				DYNLL2		TTC9B
rc_AA892506_at	Rn.6990	Coro1a	coronin, actin binding protein 1A	IQGAP3	HK2	LUM				RGD1305664		A230001M10RIK
U14647_at	Rn.37508	Casp1	caspase 1	PTPN2	CD37	APOE				DMRTA1		ERBB3
S74141_s_at	Rn.10945	Hck	hemopoietic cell kinase	PION	JUNB	LPL				RGD1310444		DPY19L1
AF036537_g_at	Rn.7110	Ripk3	receptor-interacting serine-threonine kinase 3	MCM6	IL13RA1	NAIP2				PDHB		GPR176
rc_AI234133_at	Rn.24799	Laptm5	lysosomal protein transmembrane 5	RGD1309537	PIK3AP1	NAALAD2				JPH3		PCYT2
rc_AI168981_at	Rn.146252	---	---	TUBA1C	IL4RA	SOCS3				CAMK2N1		GOLGA7
rc_AA851245_at	Rn.7817	Pycard	PYD and CARD domain containing	DDX39A	FLI1	GM8909				GMPR		ARHGAP33
rc_AA944180_at	Rn.6116	Cks2	CDC28 protein kinase regulatory subunit 2	CSTB	VASP	CD52				ACSBG1		SCD1
rc_AI103500_f_at	Rn.231519	LOC100364956 /// LOC100365176 /// RT1-A2 /// RT1-A3 /// RT1-CE10 /// RT1-CE5 /// RT1-EC2 /// Rt1.aa	RT1 class Ia, locus A2 /// RT1 class I, locus A3 /// RT1 class I, locus CE10 /// RT1 class I, locus CE5 /// RT1 class Ib, locus EC2 /// MHC class I RT1.Aa alpha-chain	PTGS2	GPSM3	AW112010				RGD1559896		VIP
rc_AI009427_at	Rn.24968	Psmb10	proteasome (prosome, macropain) subunit, beta type 10	LYVE1	DNASE2A	CCDC3				PDK2		GM10364
D49955_at	Rn.10728	Bst1	bone marrow stromal cell antigen 1	IGFBP3	DOCK8	SLAMF9				PAK1		VEGFA
rc_AI013541_at	Rn.18019	Rnaset2	ribonuclease T2	GGTA1P	MAN2A1	ADA				GAS6		MOB3B
rc_AA946044_s_at	Rn.4338	Lyn	v-yes-1 Yamaguchi sarcoma viral related oncogene homolog	GPX1	FBLIM1	KCNK6				ATP9A		EBP
rc_AA899854_at	Rn.90996	Top2a	topoisomerase (DNA) II alpha	CBLB	ARHGAP9	DOCK2				LRP11		RNASE1
rc_AA893579_at	Rn.148291	---	---	TNFAIP8	PTPN1	IKZF1				CLASP2		RDH11
AF083269_g_at	Rn.2090	Arpc1b	actin related protein 2/3 complex, subunit 1B	TPM4	LOX	CLEC5A				HHATL		GPR15
rc_AA848487_s_at	Rn.2742	Psme1	proteasome (prosome, macropain) activator subunit 1	ALDH16A1	TNFRSF1B	SERPINA3K				NETO2		GRP
rc_AI233970_at	Rn.19927	Ifngr1	interferon gamma receptor 1	PLA2G4A	SERPING1	DRAM1				ANK1		VASH1
AF065438_at	Rn.3251	Lgals3bp	lectin, galactoside-binding, soluble, 3 binding protein	LOC100363332	SP110	IGF1				EPB41L1		HN1L
L32132_at	Rn.48863	Lbp	lipopolysaccharide binding protein	LDHA	NEK6	PRSS23				LCAT		ZDHHC9
rc_AI045321_at	Rn.16740	---	---	IER3	NCKAP1L	CMKLR1				LOC498662		5730508B09RIK
M25073_at	Rn.11132	Anpep	alanyl (membrane) aminopeptidase	TMEM140	IRF5	XLR				HTR2C		TMEM132D
rc_AI177645_at	Rn.105838	Fermt3	fermitin family homolog 3 (Drosophila)	SLC31A2	ARHGAP30	H2-OB				THRA		ZFP41
rc_AI013911_at	Rn.18057	Rbm3	RNA binding motif (RNP1, RRM) protein 3	ADAMTS1	FGR	GBP1				SUSD2		ITGB3
rc_AI179507_at	Rn.15776	Tfpi2	tissue factor pathway inhibitor 2	RBPSUH	HCLS1	H2-Q2				FAM123A		KCNIP3
rc_AI178384_at	Rn.229155	Klhl6	kelch-like 6 (Drosophila)	LOC100360180	SRGN	FAM180A				SYNGR3		TRP53INP2
K02814_g_at	Rn.44576	Kng1 /// Kng1l1 /// Kng2	kininogen 1 /// kininogen 1-like 1 /// kininogen 2	TTK	POSTN	SAMSN1				MAPK9		CLDN11
U39476_at	Rn.48861	Vav1	vav 1 guanine nucleotide exchange factor	COL4A1	CRIP1	PRICKLE3				KCNC2		SAPCD2
rc_AA874924_at	Rn.3176	Ly86	lymphocyte antigen 86	CDCA8	LYL1	ICOSL				TAGLN3		MAGEL2
U66723_s_at	Rn.10140	Slc28a2	solute carrier family 28 (sodium-coupled nucleoside transporter), member 2	MAN1A1	IFITM2	SLAMF8				POU3F3		GPR17
rc_AA945737_at	Rn.44431	Cxcr4	chemokine (C-X-C motif) receptor 4	THBS4	ABCA1	EYA4				RGD1560394		GM15663
rc_AI169104_at	Rn.6800	Pf4	platelet factor 4	EMB	SPP1	CD84				NALCN		HSPG2
rc_AI008203_at	Rn.6743	Ccnb2	cyclin B2	GLS	ZFP36L2	IRGM2				CCDC92		PROM1
rc_AI233740_at	Rn.23676	Akr1b8	aldo-keto reductase family 1, member B8	CLEC4A	C1QA	DOK1				APBA2		4930506M07RIK
rc_AI070419_at	Rn.107212	Tlr1	toll-like receptor 1	PAK1IP1	CMTM7	NEURL3				FGF12		HMGCS2
rc_AI045440_at	Rn.226922	---	sialophorin	KIF22	EMP3	LTC4S				STMN2		ENPP2
rc_AI230951_at	Rn.98506	Cotl1	coactosin-like 1 (Dictyostelium)	ARPC3	MYOF	IL1A				PAMR1		KY
rc_AA955213_at	Rn.160023	RGD1309362	similar to interferon-inducible GTPase	CFHL1	RBPMS	CCRL2				LOC365985		TRIM36
M31038_at	Rn.40130	RT1-EC2	RT1 class Ib, locus EC2	ARHGAP15	UCP2	COLEC12				TPD52L1		ADAM12
rc_AI113008_at	Rn.198420	Prg4	proteoglycan 4, (megakaryocyte stimulating factor, articular superficial zone protein, camptodactyly, arthropathy, coxa vara, pericarditis syndrome)	IL18	TGFB1	TXNIP				CLTA		SLC25A1
rc_AA926129_at	Rn.105052	Slfn2	schlafen 2	RNF213	SLC7A8	AI662270				STMN3		PRICKLE1
U77038_at	Rn.18985	Ptpn6	protein tyrosine phosphatase, non-receptor type 6	BID	SYK	ABCA8A				PURA		MCF2
rc_AI104781_at	Rn.18399	Alox5ap	arachidonate 5-lipoxygenase activating protein	IL1R2	MVP	IL1R1				PCP4L1		COL11A2
rc_AA945915_at	Rn.1971	Dtx3l	deltex 3-like (Drosophila)	TUBB5	EDEM1	AHNAK				NAP1L5		SLCO3A1
rc_AA799323_at	Rn.6178	Plek	pleckstrin	LOC100359875	NPL	H2-BL				TPPP3		FBLN7
rc_AI101270_at	Rn.15842	Arhgdib	Rho, GDP dissociation inhibitor (GDI) beta	CLEC9A	CD63	ITGAD				EPHA4		HS3ST1
rc_AA894004_at	Rn.8945	Capg	capping protein (actin filament), gelsolin-like	FOS	EMP1	NAIP6				SUB1		JOSD2
rc_AI008836_s_at	Rn.224513	Hmgb2 /// RGD1559962 /// RGD1561694 /// RGD1564519	high mobility group box 2 /// similar to High mobility group protein 2 (HMG-2) /// similar to High mobility group protein 2 (HMG-2)	IAH1	ADAM8	CEBPA				FAH		NIPAL4
rc_AA964364_at	Rn.12095	---	---	PRR13	ENTPD1	H2-Q1				RGD1311899		IGFBP4
D63665_at	Rn.10671	P2ry6	pyrimidinergic receptor P2Y, G-protein coupled, 6	TMEM123	CTSS	EFEMP1				GLS2		1700003M07RIK
X60767mRNA_s_at	Rn.6934	Cdk1	cyclin-dependent kinase 1	LIMD2	DAPP1	ARL4D				NEFM		HSBP1L1
rc_AI178187_at	Rn.199231	---	---	PABPC4	CFH	GGTA1				GSTA3		ICK
rc_AA859085_at	Rn.16959	Steap4	STEAP family member 4	IGF2R	ITGAM	WDFY4				NDRG3		TMEM141
Y12009_at	Rn.10736	Ccr5	chemokine (C-C motif) receptor 5	OSTF1	RBP1	HGF				DLGAP1		TFRC
rc_AI171962_s_at	Rn.1792	Anxa1	annexin A1	SPPL2A	ATP10D	SERPINA3B				PPP1R1A		PRKCQ
rc_AA851218_g_at	Rn.15328	Sash3	SAM and SH3 domain containing 3	SEMA4A	FURIN	SERPINA3F				ELAVL4		NKX2-2
rc_AI169903_at	Rn.141496	Ly96	lymphocyte antigen 96	CR1L	TAGLN2	BCL3				MAP7D2		NKX2-9
rc_AI012428_at	Rn.23425	Cytip	cytohesin 1 interacting protein	TK1	MOB1A	FCGR1				ENO2		LYPD1
rc_AI178719_at	Rn.24997	Fxyd5	FXYD domain-containing ion transport regulator 5	IL2RA	SGK1	TNFAIP8L2				SNCB		SREBF2
rc_AA956638_at	Rn.54318	Uhrf1	ubiquitin-like with PHD and ring finger domains 1	LTA4H	IKBKE	NFAM1				BAI2		C1QL1
rc_AI011981_g_at	Rn.127779	LOC100362709 /// LOC100364216 /// Psme2	proteasome (prosome, macropain) activator subunit 2	FABP5	ZFP36	BST2				NTRK2		TMEM88B
rc_AI071531_s_at	Rn.87449	Olr1	oxidized low density lipoprotein (lectin-like) receptor 1	ACSL5	GCNT2	SFRP5				RYR2		ITGB4
rc_AA892750_at	Rn.14787	Rgs1	regulator of G-protein signaling 1	SHISA5	ERAP1	PIK3CG				S100A1		FOXO6
rc_AI178684_at	Rn.154788	Mcm3	minichromosome maintenance complex component 3	NPC2	CASP4	MLPH				DIP2A		MAP4K4
rc_AI145051_at	Rn.136933	Dusp2	dual specificity phosphatase 2	FAM129B	TMEM86A	ITGA5				LHPP		9330117O12RIK
M61875_s_at	Rn.1120	Cd44	Cd44 molecule	MYC	TIFAB	CRYBB1				STX1B		PRRG1
rc_AA996552_at	Rn.168816	Icos	---	TRAF4AF1	PDPN	IL6RA				SLC6A15		TLCD1
AF053312_s_at	Rn.10722	Ccl20	chemokine (C-C motif) ligand 20	RPS4X	C3	CD80				PFKM		RNF32
rc_AA848811_at	Rn.1868	B2m	---	EHBP1L1	SOAT1	HPGDS				CASKIN1		TSPAN9
rc_AI172447_at	Rn.12550	Nfkbia	nuclear factor of kappa light polypeptide gene enhancer in B-cells inhibitor, alpha	ARPC5	MAP3K1	DPT				AHCYL1		GJB1
rc_AI639103_s_at	Rn.105775	---	---	RPS2	NHLRC3	HEXB				EVI2A		5330426P16RIK
rc_AI012030_at	Rn.2379	Mgp	matrix Gla protein	TMOD3	PABPC1	PIK3R5				SGSM1		HOXC10
rc_AI073106_at	Rn.20356	Irgm	immunity-related GTPase family, M	RAP1B	IER2	IGF2				AAK1		CTNNBIP1
AF074608mRNA_f_at	Rn.224465	RT1-EC2	RT1 class Ib, locus EC2	ARF6	PSD4	SLFN8				CYP3A9		ENOPH1
rc_AA998516_at	Rn.13094	Ccna2	cyclin A2	FBN1	PLIN3	SLA				SYP		ELOVL1
rc_AI071185_at	Rn.20457	---	---	FAM20C	FBLN2	CD33				PEX19		FSCN1
rc_AI233210_at	Rn.3321	Ly6e	lymphocyte antigen 6 complex, locus E	ATP6V0E1	INPP5D	PARP14				DNM1		2310014L17RIK
M24324_f_at	Rn.216323	RT1-EC2	RT1 class Ib, locus EC2	FAM60A	CTLA2A	GBP5				SV2A		CACNG4
rc_AI009194_at	Rn.3421	Ak2 /// RGD1562178	adenylate kinase 2	LACTB	PLXNB2	ZFP185				NSG1		E330009J07RIK
X06916_at	Rn.504	S100a4	S100 calcium-binding protein A4	REG3B	MAFB	STAT6				NDUFAB1		PMVK
X62322_g_at	Rn.5820	Grn	granulin	SLC31A1	PROCR	ZBTB16				RGD1310686		HOXD9
rc_AI102578_g_at	Rn.34387	Tnfaip2	tumor necrosis factor, alpha-induced protein 2	FAM96A	MAP3K6	FAM26F				SV2B		SERF1
rc_AI009426_at	Rn.10	Tgm2	transglutaminase 2, C polypeptide	APRT	RHOH	SLC25A43				CALM3		LPO
rc_AI009581_at	Rn.216383	Tlr8	---	FAM38A	EIF4EBP1	ISLR				SLC12A5		EPHB1
rc_AI011203_at	Rn.3413	Plbd1	phospholipase B domain containing 1	VPS54	C1S	STRA6				ABCA2		PPIL6
rc_AA955600_at	Rn.217989	---	---	TMEM179B	SDF2L1	NCF2				KLC2		SYNPR
rc_AI071570_at	Rn.109148	Cfb	complement factor B	OGFRL1	MKNK2	A630001G21RIK				CA2		TMEM200A
rc_AI236590_at	Rn.37341	Myd88	myeloid differentiation primary response gene 88	IFNGR2	BTG1	A2M				B3GALT5		DESI1
rc_AI010584_f_at	Rn.145191	Ifitm3	interferon induced transmembrane protein 3	FNDC3B	GNS	RNASE4				SLC25A23		GNG13
rc_AI233209_at	Rn.24561	Crym	crystallin, mu	LASP1	CMTM3	ABCA9				DNAJA4		GM16702
rc_AI044644_at	Rn.204040	---	---	MAP2K3	BTG2	B4GALT1				LOC100360334		OLIG1
L40362_f_at	Rn.116785	RT1-EC2	RT1 class Ib, locus EC2	PFN1	RIN3	PADI1				MPPED1		DACT1
rc_AI104173_at	Rn.105919	Slc11a1	solute carrier family 11 (proton-coupled divalent metal ion transporters), member 1	MCL1	STK10	1810011O10RIK				OLFML1		FREM1
M58364_at	Rn.28195	Gch1	GTP cyclohydrolase 1	BATF	SCAMP2	IFITM6				CELF4		NCAN
rc_AA943028_at	Rn.72599	Csf1r	colony stimulating factor 1 receptor	TMEM14C	P2RX4	APOBR				SULT1D1		HS3ST2
rc_AI237713_at	Rn.7233	Ns5atp9	PCNA-associated factor-like /// NS5A (hepatitis C virus) transactivated protein 9	SLC6A6	BAZ1A	ITIH2				STXBP1		SOX1
rc_AI177796_at	Rn.106939	Iqgap1	IQ motif containing GTPase activating protein 1	MCM4	ICAM1	CRISPLD2				RNF112		ASPA
rc_AI012590_at	Rn.163064	Stk17b	---	ETS1	ANXA2	LPXN				ATP1B1		DHRS13
rc_AI072476_at	Rn.21771	---	---	OLR1496	PLAUR	GNA15				SORT1		0610007P14RIK
rc_AA925514_at	Rn.196088	Elk3	ELK3, member of ETS oncogene family	HNRNPF	CYP4V3	CCL12				EFHD1		HIST2H3C1
rc_AI177869_at	Rn.44847	Tes	testis derived transcript	SLC10A3	TIFA	PLCB2				TRIM37		VAMP3
rc_AI177910_at	Rn.9310	Ptpn18	protein tyrosine phosphatase, non-receptor type 18	CLDN7	KLF6	ATOH8				KCNJ10		PVRL1
rc_AA925246_at	Rn.5598	Ctsk	cathepsin K	SSR4	PLAU	LRRK1				SPOCK2		SRCIN1
rc_AI044348_at	Rn.15885	Rnls	renalase, FAD-dependent amine oxidase	ZC3H7A	CTSA	ITPRIPL1				DVL1		ITM2A
rc_AI236332_at	Rn.107986	Sat1	spermidine/spermine N1-acetyl transferase 1	ETS2	LHFPL2	CALHM2				GABBR2		ARXES1
rc_AA892259_at	Rn.3765	---	---	DSC2	TLN1	PLCG2				WASF1		CLGN
rc_AI178631_at	Rn.22530	---	---	ENG	SCPEP1	FES				AES		BMP2
rc_AI176592_at	Rn.121260	---	---	RPL18	CMTM6	GM12250				SC5DL		PDZRN3
X82396_at	Rn.100909	Ctsb	cathepsin B	CD3E	ST14	CDKN1A				TMEM59L		KCNQ4
rc_AA848738_at	Rn.6379	Pld4	phospholipase D family, member 4	EGR2	SLC15A3	MT2				ITFG1		INSC
rc_AI010351_at	Rn.162747	Skap2	src kinase associated phosphoprotein 2	SLC30A7	ANO6	ABHD15				PPP2R2B		MMP15
U95178_s_at	Rn.161784	Dab2	disabled homolog 2 (Drosophila)	KLF10	LCK	SCTR				KLC1		ADO
rc_AI176856_at	Rn.10125	Cyp1b1	cytochrome P450, family 1, subfamily b, polypeptide 1	BNIP2	ZC3H12A	ACSS3				TECR		1810041L15RIK
rc_AI102065_at	Rn.231663	Hebp1	heme binding protein 1	RGD1562502	ANXA4	VWF				BCAT1		HAPLN1
rc_AA819679_at	Rn.2158	Parp9	poly (ADP-ribose) polymerase family, member 9	TRIM5	XBP1	SERPINA3C				RGD1562101		TMSB10
rc_AA963477_at	Rn.13859	---	---	TALDO1	DAP	AKR1C13				CEND1		IDH1
rc_AI012049_at	Rn.13650	---	---	LOC684838 /// RGD1562409 /// RGD1563045 /// RPL7A	VIM	IL1RL2				NSG2		CTSK
rc_AA851044_s_at	Rn.106209	Il17ra	interleukin 17 receptor A	SERBP1	TLR4	MAFF				GNAO1		ENPP1
rc_AI010104_at	Rn.2762	Msn	---	CITED2	FLNA	RAPSN				ATP2B3		TUBA1A
rc_AA891725_at	Rn.22702	LOC685045	similar to Protein C6orf115	MMP9	CTSD	BC061194				OPCML		PPP1R14C
rc_AA851345_at	Rn.6731	---	---	UBE2C	PARVG	FLNC				LINGO1		COX7C
rc_AI235223_at	Rn.203868	---	---	ACTN1	F13A1	BMP6				GAMT		METRN
rc_AA819451_at	Rn.16768	Ttc7	tetratricopeptide repeat domain 7	CAP1	LTB	CASP12				VAMP2		ABHD5
rc_AI231127_at	Rn.1046	Tgfbi	transforming growth factor, beta induced	CD3G	MDFIC	LRRC33				FASN		GPR26
rc_AA818937_at	Rn.203008	---	---	STX3	TNIP2	PI16				NPTX1		AFAP1L1
D88666_at	Rn.10696	Pla1a	phospholipase A1 member A	PELI1	IL33	MYO7A				ABAT		NCRNA00086
rc_AI231497_at	Rn.202891	Kpna2 /// LOC100359600 /// LOC100362732 /// LOC100363737	karyopherin alpha 2	TREX1	HSPB1	UCMA				CPD		C630043F03RIK
rc_AI012418_at	Rn.203184	---	---	SIN3B	MAN2B1	SLC2A10				PLCD4		TRIB2
D26393exon_s_at	Rn.91375	Hk2	hexokinase 2	ELF1	SLC16A3	MRGPRF				GABARAPL1		SNCA
X53517_at	Rn.2357	Cd37	CD37 molecule	G0S2	PQLC3	COL13A1				PRPH		FGFRL1
rc_AA899410_at	Rn.138818	Shc1	SHC (Src homology 2 domain containing) transforming protein 1	PTBP1	LIPA	PRELP				DYNC1I1		CECR6
rc_AA891041_at	Rn.15806	Junb	jun B proto-oncogene	B3GALNT1	ARHGAP25	LIPH				CAMK2B		PHLDB1
rc_AA998345_f_at	Rn.98783	Gm2a	GM2 ganglioside activator	FUT4	RHOJ	NAIP5				C1QTNF4		NIPA1
J02720_at	Rn.9857	Arg1	arginase, liver	SERP1	DNASE1L1	ZC3HAV1				DISP2		FAM212B
M10094_g_at	Rn.116787	RT1-EC2	RT1 class Ib, locus EC2	KRCC1	IRF7	DHRS3				HOXB6		ADAM19
rc_AI233743_at	Rn.14763	---	---	ANGPT2	RREB1	IGFBP5				SH3GL2		GPR37
rc_AI229545_at	Rn.34871	LOC100912777 /// Tcrb	T-cell receptor beta chain	LITAF	CTSH	TGFBR2				NCDN		THRSP
rc_AI072432_at	Rn.48945	Sept6	septin 6	ECE1	MYLIP	PHYHD1				RBFOX1		BTBD17
rc_AI009602_at	Rn.81210	Il13ra1 /// LOC100360218	interleukin 13 receptor, alpha 1	LOC100360679 /// LOC100362298 /// LOC100912024 /// RPS18	SLC38A6	B3GNT7				FAM155A		C130074G19RIK
rc_AI237855_at	Rn.225143	LOC100361758 /// Pik3ap1	phosphoinositide-3-kinase adaptor protein 1	PPAPDC1B	EZR	PDK4				ABLIM1		POLR2K
rc_AI010262_at	Rn.10471	Il4ra	interleukin 4 receptor, alpha	LOC100360491 /// LOC100361259 /// RPL13	IRF8	PLSCR2				FDFT1		GUCY2E
rc_AA999171_at	Rn.137580	Stat1 /// Stat4	signal transducer and activator of transcription 1 /// signal transducer and activator of transcription 4	RAB27A	FKBP5	PDLIM1				SCOC		RAB40B
rc_AI235890_s_at	Rn.196348	RT1-S3	RT1 class Ib, locus S3	LOC100359969 /// LOC100912231 /// RPSA	GUSB	GBP9				AGPAT3		HS3ST4
U72660_at	Rn.11245	Ninj1	ninjurin 1	RARRES2	PLSCR1	UBA7				PLEKHA6		CCK
J04943_at	Rn.54537	LOC300303 /// Npm1	nucleophosmin (nucleolar phosphoprotein B23, numatrin)	FAM49B	AKNA	RHBDF2				DNAJC6		NDNF
rc_AI070584_at	Rn.10371	Mmp14	matrix metallopeptidase 14 (membrane-inserted)	SEC61B	ANXA3	GBGT1				PHGDH		ACVR1C
rc_AA893267_at	Rn.6937	Pstpip1	proline-serine-threonine phosphatase-interacting protein 1	NUP205	TLR3	AGPAT2				ASRGL1		MMP9
AF072892_s_at	Rn.35666	Vcan	versican	CITED4	PXN	ITIH5				FBXO2		JPH4
rc_AI071474_at	Rn.203677	Fli1	Friend leukemia virus integration 1	SH2B3	P2RY2	LPAR5				EFHA2		MAP6D1
M76110_s_at	Rn.171928	Acp5	acid phosphatase 5, tartrate resistant	RPL15	TBXAS1	FRRS1				MGST3		CPOX
rc_AA892854_at	Rn.6917	Cxcl13	chemokine (C-X-C motif) ligand 13	NIPA2	PTPRJ	LAIR1				DNAH2		CERS2
rc_AA956278_g_at	Rn.98750	Vasp	vasodilator-stimulated phosphoprotein	LOC100302372	ANXA11	HSPA1A				MAP7		HOXA9
rc_AI102739_at	Rn.2989	Hopx	HOP homeobox	CCNL1	PROS1	MERTK				RTN1		USP6NL
rc_AA891690_g_at	Rn.19955	Tnfsf13	tumor necrosis factor (ligand) superfamily, member 13	IRF2BPL	PLEKHO1	B3GNT8				SCN1A		UQCR11
rc_AI044869_at	Rn.109549	Pla2g2d	phospholipase A2, group IID	JAK2	NFATC1	CAPN3				REEP1		PDE6D
rc_AA942958_at	Rn.7475	Gpsm3	G-protein signaling modulator 3 (AGS3-like, C. elegans)	NUBP1	MGST1	STAB1				TPM1		GNG4
rc_AI008629_at	Rn.203276	---	---	C6	FHOD1	GSDMD				MAGI2		PANK3
rc_AA955948_at	Rn.9509	Dnase2a	deoxyribonuclease II alpha	CCNB1	TGFBR1	SULF1				PPM1B		SYT16
rc_AI639255_at	Rn.164225	Dock8	dedicator of cytokinesis 8	LOC308990	CSRNP1	RAB32				LRRC4B		RPA3
rc_AI169077_at	Rn.163294	Slc7a7	solute carrier family 7 (cationic amino acid transporter, y+ system), member 7	EIF4A1 /// LOC500654	COL18A1	TRIM30A				SLC25A33		ELOVL2
rc_AA858815_at	Rn.122504	---	---	SEC61A1	FGL2	PTK2B				ART3		CARTPT
AB000778_s_at	Rn.11130	Pld1	phospholipase D1	LOC100361311 /// LOC100363123 /// LOC100364491 /// LOC366469 /// LOC680161 /// LOC684838 /// RGD1562409 /// RGD1562953 /// RGD1563220 /// RPL7A /// RSL1D1	USP18	AGER				NCALD		TPPP
rc_AI045939_i_at	Rn.163804	Man2a1	mannosidase, alpha, class 2A, member 1	CKAP4	SH2B2	BIN2				CNTN6		TMPRSS5
rc_AA996856_f_at	Rn.2851	Fblim1	filamin binding LIM protein 1	RGD1303130	RSAD2	GALNT15				ATRN		GRAMD3
rc_AA893963_at	Rn.98338	---	---	CNTNAP5A	RNF125	CX3CR1				GSTM7		NRAS
rc_AI237283_at	Rn.14833	Arhgap9	Rho GTPase activating protein 9	NOP58	NFE2L2	FCRLS				CMBL		SERINC5
rc_AA998209_at	Rn.196112	RGD1310788	similar to RIKEN cDNA 0610039P13	DDX21	TNFRSF14	ITGB5				CHCHD10		GJD2
rc_AI113289_s_at	Rn.11317	Ptpn1	protein tyrosine phosphatase, non-receptor type 1	CASP7	TAP2	IRGM1				LDHB		SPOCK3
AB003042_at	Rn.10680	C5ar1	complement component 5a receptor 1	IFI44L	DPP7	RENBP				CSDC2		SERP2
M92059_s_at	Rn.16172	Cfd	complement factor D (adipsin)	REXO2	TLE3	BC026585				KCNC3		DGKK
rc_AI103106_at	Rn.11362	Lmnb1	Lamin B1	RPS5	IRF9	HVCN1				CDS1		FOXN2
rc_AA860055_at	Rn.899	Asf1b	ASF1 anti-silencing function 1 homolog B (S. cerevisiae)	HSD11B1	RCSD1	ADORA3				COL14A1		TEX15
M58587_at	Rn.1716	Il6r	interleukin 6 receptor, alpha	CELF2	SNAP23	MDFI				CABP1		OLFR287
S66184_s_at	Rn.11372	Lox	lysyl oxidase	SEPX1	PRKCD	9930111J21RIK1				MAP1B		TET1
rc_AI030587_at	Rn.83633	Tnfrsf1b	tumor necrosis factor receptor superfamily, member 1b	P4HB	STAT3	GPX3				ABCD2		NTN1
rc_AI104443_s_at	Rn.34397	Tagln	transgelin	NID67	OMA1	TMEM119				SCG5		C230004F18RIK
rc_AA800318_at	Rn.100285	Serping1	serine (or cysteine) peptidase inhibitor, clade G, member 1	NFKB1	ABCG1	TLR9				TYRO3		FAM108B
rc_AI070313_at	Rn.6459	Sp110	SP110 nuclear body protein	LOC100360582	FUCA1	SLC1A5				PLCL1		PCDH9
rc_AI179750_at	Rn.18744	Nek6	NIMA (never in mitosis gene a)-related kinase 6	PTPRO	RAI14	ARRDC2				PODXL2		PAK7
rc_AI072104_at	Rn.149002	Nckap1l	NCK associated protein 1 like	MAP3K3	NRP1	H2-M3				APLP1		EYA2
rc_AA998071_at	Rn.203787	Irf5	interferon regulatory factor 5	CEACAM10	TNFRSF1A	IQGAP2				RAB6B		NRSN1
rc_AA955914_s_at	Rn.98803	Fbl	fibrillarin	CKS1B	NAAA	FAM107A				NDUFA8		DEB1
rc_AA866265_s_at	Rn.131539	Arhgap30	---	ORM1	IL16	BDKRB2				SLC32A1		PLEKHG1
rc_AI103032_at	Rn.18496	Nmi	N-myc (and STAT) interactor	PTPN7	TLR7	GLIS3				SCN4B		FANCC
rc_AI105266_at	Rn.2944	Prdx5	peroxiredoxin 5	VPS36	NAGLU	GBP4				LGI3		APLN
AA848555_at	Rn.199133	RGD1562655	similar to toll-like receptor 13	CUEDC2	MFSD1	PPP1R3B				DENND5A		ASIC1
X57018_at	Rn.11309	Fgr	Gardner-Rasheed feline sarcoma viral (v-fgr) oncogene homolog	GMNN	SQRDL	FAM111A				GSTM1		COX6C
rc_AA925692_at	Rn.15578	Hcls1	hematopoietic cell specific Lyn substrate 1	TMEM100	IDH2	ADAP2				CHN1		DCX
D29646_at	Rn.11414	Cd38	CD38 molecule	APOL3	MAP3K8	PNPLA7				PBX3		SH3TC2
rc_AA818894_at	Rn.40122	Srgn	serglycin	CIB1	SUSD3	APBB1IP				VSNL1		RIAN
rc_AI230625_at	Rn.216648	LOC684871	similar to Protein C8orf4 (Thyroid cancer protein 1) (TC-1)	SLC43A2		SSC5D				RIT2		WSCD1
rc_AA894092_at	Rn.30516	Postn	periostin, osteoblast specific factor	RPL10A		IL10RA				CRTAC1		LRRN1
rc_AA925057_at	Rn.8405	Crip1	cysteine-rich intestinal protein	RAB13		SLC2A4				RGD1309676		TOMM40L
rc_AA957333_at	Rn.17352	Lyl1	protein lyl-1-like /// lymphoblastic leukemia derived sequence 1	GNB1		STON1				LGI1		MYEOV2
rc_AA849718_g_at	Rn.108174	Ifitm2	interferon induced transmembrane protein 2	COL4A2		EVA1C				NDRG4		KIF26A
rc_AA848829_g_at	Rn.148916	Abca1	---	ANXA7		DENND1C				TSPYL4		D430019H16RIK
M14656_at	Rn.8871	Spp1	secreted phosphoprotein 1	LY6C		CYBRD1				FGFR3		CCDC28B
rc_AA964871_at	Rn.165322	---	---	HBEGF		PMAIP1				CKB		ARC
rc_AI112636_at	Rn.101932	Upp1	uridine phosphorylase 1	MBD2		CYTH4				SNRPN		GM16532
M89646_at	Rn.979	Rps24	Ribosomal protein S24	CD69		DCN				ACHE		CLDN14
rc_AA957270_at	Rn.105040	Tnfrsf12a	tumor necrosis factor receptor superfamily, member 12a	ZYX		LAT2				GNG3		SEMA6A
rc_AA997302_at	Rn.22055	Zfp36l2	---	SMC4		HHEX				MFSD6		TMEM151B
rc_AI101451_at	Rn.13788	Chsy1	chondroitin sulfate synthase 1	ITGA4		FAM167A				FAM171B		TMEM91
rc_AA996499_at	Rn.105647	C1qa	complement component 1, q subcomponent, A chain	RGD1309621		EBI3				CKMT1B		NR1D1
rc_AI030921_i_at	Rn.12081	Cmtm7	CKLF-like MARVEL transmembrane domain containing 7	ANP32B		OSGIN1				SPARCL1		OLIG2
rc_AA851618_at	Rn.6782	Emp3	epithelial membrane protein 3	BAK1		MYLK				PJA2		NDUFAF2
rc_AA818016_at	Rn.101107	Kif20a	kinesin family member 20A	MAPKAPK2		CD274				PLEKHB1		MAZ
rc_AA859804_at	Rn.11732	Eif4e2	eukaryotic translation initiation factor 4E family member 2	H2AFZ		PRELID2				UBE2QL1		PHLDA1
rc_AA924560_at	Rn.73651	Myof	myoferlin	RAN		CRH				PHYHIPL		EHD1
rc_AA859519_g_at	Rn.8565	Rbpms	similar to RNA binding protein gene with multiple splicing	CAST		HLX				CALM1		2610524H06RIK
rc_AI171788_at	Rn.28251	Rnf149	ring finger protein 149	MANF		ASB10				36769		SCHIP1
AB010743_at	Rn.13333	Ucp2	uncoupling protein 2 (mitochondrial, proton carrier)	LMCD1		CASP8				EEF1A2		JAM3
X52498cds_at	Rn.40136	Tgfb1	transforming growth factor, beta 1	NADK		PARP10				NNAT		UBE2V2
rc_AI102927_at	Rn.1484	Glrx	glutaredoxin 1	SNRPB		FAS				OGN		TIMM8B
rc_AI013278_at	Rn.144949	Fcrla	Fc receptor-like A	METRNL		SLC12A7				SUSD4		TRAF3
rc_AI029608_at	Rn.229171	Rnf19b	ring finger protein 19B	GMPS		HEXA				KCNC1		USMG5
rc_AA899235_at	Rn.82734	Slc7a8	solute carrier family 7 (cationic amino acid transporter, y+ system), member 8	PTTG1		TMEM173				RAB4A		SEMA4D
AA801255_at	Rn.21433	Obfc2a	oligonucleotide/oligosaccharide-binding fold containing 2A	RACGAP1		CLCF1				SRGAP3		PRR5L
rc_AI070318_at	Rn.17145	Ctgf	connective tissue growth factor	DERA-PS1		AIM2				APBB1		UST
rc_AA818113_at	Rn.1279	Dram2	DNA-damage regulated autophagy modulator 2	PTPN12		IGFBP7				GSTM5		LDLRAD3
U21683_at	Rn.87407	Syk	spleen tyrosine kinase	DYNLT1		HSPB2				ME1		CBX6
rc_AA799803_at	Rn.70397	C1r	complement component 1, r subcomponent	NIPSNAP3B		RORC				RASGRP3		CDC42EP2
rc_AI059238_at	Rn.153469	---	---	ETF1		PLA2G5				DIXDC1		RPL22L1
U09870_at	Rn.10028	Mvp	major vault protein	RPS13		GOLM1				TTYH1		TRIM59
rc_AI012222_at	Rn.155647	---	---	FMO5		AI467606				CALB2		FNBP1
rc_AI175790_at	Rn.8162	Edem1	ER degradation enhancer, mannosidase alpha-like 1	MYL12B		IL10RB				GABBR1		TMEM159
rc_AA818158_at	Rn.16467	---	---	CSDA		PRDX6				TIMP4		GRM8
rc_AA956832_at	Rn.114492	Npl	N-acetylneuraminate pyruvate lyase	SYNGR2		MT1				PLP1		RASGRP2
X61654_at	Rn.11068	Cd63	Cd63 molecule	CORO1C		MRC2				RGD1308626		2610017I09RIK
rc_AI102495_at	Rn.2738	Pnp	nucleoside phosphorylase	RIL		HFE				MAP1A		TMEM229A
rc_AI070336_at	Rn.19723	Emp1	epithelial membrane protein 1	RPS28		STOM				RASGRF1		S100A16
rc_AA859593_at	Rn.203055	---	---	EEF1B2		4632428N05RIK				MSMO1		NTS
rc_AI137211_at	Rn.106061	Adam8	ADAM metallopeptidase domain 8	ACSL4		BIRC3				TST		ATP5E
rc_AI233219_at	Rn.6376	Esm1	endothelial cell-specific molecule 1	FHL3		S100A6				MBP		SLC25A27
rc_AA946476_at	Rn.7391	Cxcl9	chemokine (C-X-C motif) ligand 9	CNOT6L		GPR179				CADPS		SLC4A2
rc_AA944316_at	Rn.29777	Txn1	thioredoxin 1	SEC23B		MAMDC2				FGF13		TMEM41B
rc_AI231807_g_at	Rn.161321	Fam65b /// Ftl /// LOC100359668 /// LOC100360087 /// LOC100362384 /// LOC100363177 /// LOC100364138 /// LOC100365139 /// LOC680217 /// LOC682465 /// LOC687101 /// RGD1560687 /// RGD1561055 /// RGD1566189	family with sequence similarity 65, member B /// ferritin, light polypeptide /// similar to Ferritin light chain 1 (Ferritin L subunit 1)	LOC100362108		GM5086				SNAP25		1700047M11RIK
rc_AI136665_at	Rn.17491	Entpd1	ectonucleoside triphosphate diphosphohydrolase 1	RGD1563348		TMEM52				CDK18		4833424O15RIK
rc_AI230798_at	Rn.229034	Cdkn3	cyclin-dependent kinase inhibitor 3	MGAT2		5033411D12RIK				TRIM2		MGAT4C
rc_AA800797_at	Rn.9671	Slco2a1	---	NUDT21		GADL1				UCHL1		FNTB
L03201_at	Rn.11347	Ctss	cathepsin S	RPL41		PON3				LOC100360464 /// MGC109340		H2AFJ
rc_AA893180_at	Rn.19946	MGC112715	platelet receptor Gi24	NCK1		1700017B05RIK				INA		ACSL1
M93257_s_at	Rn.220	Comt	catechol-O-methyltransferase	CXCR3		IP6K3				ITIH3		KLHL5
rc_AI012085_at	Rn.95169	Abi3	ABI family, member 3	RBMS1		SLC2A9				UGT8		ADRA1B
rc_AA819134_at	Rn.16615	Dapp1	dual adaptor of phosphotyrosine and 3-phosphoinositides	RRM1		SELENBP1				SNCG		ATP5J2
rc_AI058761_at	Rn.199300	---	---	EIF3C		E230029C05RIK				S100B		PLXNB3
rc_AA819788_at	Rn.4244	Rtp4	receptor (chemosensory) transporter protein 4	BCL2L12		BC096441				NDRG2		GLRA2
rc_AI170314_at	Rn.228884	Cfh	complement factor H	LPCAT2		HOGA1				SCG3		PIGQ
L24374_at	Rn.10282	Mmp7	matrix metallopeptidase 7	EGR1		GPR160				DBNDD2		C1D
U59801_at	Rn.54465	Itgam	integrin, alpha M	MCM2		IFI35				BIN1		SEPW1
rc_AI010211_at	Rn.17539	Iqgap3	IQ motif containing GTPase activating protein 3	CYP2D1		SH3TC1				ATP2B2		ACYP1
X58828_at	Rn.33497	Ptpn2	protein tyrosine phosphatase, non-receptor type 2	EDEM2		TRIM47				SLC15A2		TSPAN17
rc_AI013657_at	Rn.17968	Pion	pigeon homolog (Drosophila)	RARS		F830016B08RIK				KCNJ16		CTXN2
U17565_g_at	Rn.33226	Mcm6	minichromosome maintenance complex component 6	RPL11		NQO1				STMN4		IGSF8
M19257_at	Rn.902	Rbp1	retinol binding protein 1, cellular	MAPK1IP1L		ECM1				NEFH		BCAS1
X54617mRNA_s_at	Rn.103179	RGD1309537	similar to Myosin regulatory light chain 2-A, smooth muscle isoform (Myosin RLC-A)	HP		ZFAND4				LOC361016		ATXN7L3B
rc_AA850290_at	Rn.8188	Atp10d	---	RPS19		ZFP217				HAPLN2		BETA-S
rc_AA892333_at	Rn.154526	Tuba1c	tubulin, alpha 1C	TOR1B		OASL2				PADI2		ATAT1
AF063447_at	Rn.161716	Ddx39a	DEAD (Asp-Glu-Ala-Asp) box polypeptide 39	CALU		APOBEC3				EPB4.1L4B		TMEM151A
rc_AI008888_at	Rn.1233	Cstb	cystatin B (stefin B)	SWI5		CCDC88B				SYN2		EGFL6
S67722_s_at	Rn.44369	Ptgs2	prostaglandin-endoperoxide synthase 2	USP1		KLRG2				SYT11		FBXO27
X55660_g_at	Rn.3220	Furin	furin (paired basic amino acid cleaving enzyme)	LOC100360501		NLRP3				PYGB		CDH20
rc_AI235919_at	Rn.205024	---	---	ATIC		ITPRIPL2				ACSL6		PCDH19
rc_AI179260_at	Rn.22111	Lyve1	lymphatic vessel endothelial hyaluronan receptor 1	CTSL1		LRRC3				CAMK2G		TJAP1
M31837_at	Rn.26369	Igfbp3	insulin-like growth factor binding protein 3	RPL22		ASPG				FAIM2		HNRPDL
rc_AI013247_at	Rn.104497	Tagln2	transgelin 2	ENPEP		LGALS9				ATP1A3		FKBP1A
rc_AA851682_at	Rn.164558	---	---	IMPDH2		SLC24A4				THY1		NDUFC1
rc_AI176611_at	Rn.225157	LOC680562 /// LOC690779 /// Mob1a	MOB1, Mps One Binder kinase activator-like 1B (yeast)	SNRPGL2		TLR6				NTM		NDUFA4
rc_AI178222_at	Rn.916	Ggta1p	glycoprotein, alpha-galactosyltransferase 1	EHD4		FGD2				ADAM11		OLFM3
rc_AA899814_at	Rn.203299	---	---	CAPRIN1		MOCOS				MAPT		NT5C3L
X12367cds_s_at	Rn.11323	Gpx1	glutathione peroxidase 1	DUSP11		TMEM176A				AQP4		BTD
L01624_at	Rn.4636	Sgk1	serum/glucocorticoid regulated kinase 1	CORO1B		ENDOU				NSF		SRSF12
rc_AI072631_at	Rn.21799	Cblb	Cas-Br-M (murine) ecotropic retroviral transforming sequence b	RPS12		TRIM14				PYGM		ZFP579
rc_AI229843_at	Rn.116157	Tnfaip8	tumor necrosis factor, alpha-induced protein 8	FPGS		GSTP2				CPLX1		NDUFB6
rc_AI030681_at	Rn.18567	Ikbke	inhibitor of kappa light polypeptide gene enhancer in B-cells, kinase epsilon	CD8A		PLCE1				GPC5		SH3D19
rc_AI230716_at	Rn.108199	Tpm4	---	STAT2		KLF2				ADHFE1		ZDHHC15
rc_AA800613_at	Rn.82737	Zfp36	zinc finger protein 36	SYNCRIP		HERC6				TTLL7		FAM108A
rc_AI234819_at	Rn.8807	Gcnt2 /// LOC100363624 /// LOC689092	glucosaminyl (N-acetyl) transferase 2, I-branching enzyme	TRADD		BDH2				ALDOC		ZFP651
rc_AI044567_g_at	Rn.22516	Erap1	endoplasmic reticulum aminopeptidase 1	PAPD4		ARHGAP19				ALDH1A1		HSD17B12
rc_AI029499_at	Rn.44200	Aldh16a1	aldehyde dehydrogenase 16 family, member A1	SNX12		TSPAN4				GSTT1		SEMA4A
U38376_s_at	Rn.10162	Pla2g4a	phospholipase A2, group IVA (cytosolic, calcium-dependent)	RGD1560871		ADIPOR2				CNTN1		COX7A2
rc_AA945727_at	Rn.7904	LOC100363332	caspase recruitment domain family, member 11	ADCY4		STK32A				VAMP1		TMEM125
M54926_at	Rn.107896	Ldha	lactate dehydrogenase A /// lactate dehydrogenase A-like	FHL2		SNAI2				PSAT1		RNF138
rc_AI146119_at	Rn.16195	Casp4	caspase 4, apoptosis-related cysteine peptidase	HN1		ARL5C				SLC6A1		GALNT13
rc_AI169177_s_at	Rn.23638	Ier3	immediate early response 3	NUSAP1		FGF2				GPRC5B		ATP5K
rc_AI013671_at	Rn.165814	---	---	CDC42EP3		SLCO2B1				38230		YPEL2
rc_AI071166_at	Rn.203463	Tmem140	transmembrane protein 140	USP3		SYNPO2				RAB3A		CDH6
rc_AA925662_at	Rn.15570	Slc31a2	solute carrier family 31 (copper transporters), member 2	HNRNPAB		COL5A1				ATP1A2		GM13363
rc_AI112462_at	Rn.229053	---	Nuclear factor of kappa light polypeptide gene enhancer in B-cells inhibitor, epsilon	NCAPD2		AGT				SCD		CDK5R2
rc_AI072866_at	Rn.203844	---	---	RGD1309759		H2-DMA				PPP1R1B		C1QL3
rc_AA944803_at	Rn.167560	---	---	PA2G4		SNX20				MAPRE3		ATPIF1
rc_AA859114_at	Rn.23056	Tmem86a	transmembrane protein 86A	TPMT		S100A8				MMD2		TMEM240
rc_AI171159_at	Rn.7897	Adamts1	ADAM metallopeptidase with thrombospondin type 1 motif, 1	RGD1307752		4930556M19RIK				TNNC2		STX1A
rc_AI060183_at	Rn.160910	Tifab	TRAF-interacting protein with forkhead-associated domain, family member B	FILIP1L		CRYBA4				PTGDS		CDC42EP1
U92081mRNA_s_at	Rn.794	Pdpn	podoplanin	LOC100359865		CYR61				PDIA4		ADAMTS2
rc_AI011606_at	Rn.58803	Rbpsuh	---			FMO1				SLCO1C1		FAM57B
rc_AI008441_at	Rn.915	LOC100360180	6-phosphogluconate dehydrogenase, decarboxylating-like			PLXND1				ABHD3		MPZL1
rc_AA963073_at	Rn.107533	Ttk	Ttk protein kinase			APOD				IGF2		H1F0
rc_AA800908_at	Rn.166706	---	---			SMAD6				CLDN10		2810468N07RIK
X52477_at	Rn.11378	C3	complement component 3			NUAK2				SLC24A2		PCDH20
rc_AI236053_at	Rn.59	Soat1	Sterol O-acyltransferase 1			DNA2				PSD2		ABTB2
rc_AI175875_s_at	Rn.53801	Col4a1	collagen, type IV, alpha 1			CDO1				NEFL		SPTSSA
rc_AI230215_at	Rn.14970	Cdca8	cell division cycle associated 8			TRIM21				NTSR2		CYCS
rc_AI180373_at	Rn.11081	Map3k1	mitogen activated protein kinase kinase kinase 1			MXRA8				TRIL		CLIC4
rc_AI180113_at	Rn.11681	Nhlrc3	NHL repeat containing 3			PAQR5				OMG		RAP2A
rc_AA899197_at	Rn.127813	Pabpc1	poly(A) binding protein, cytoplasmic 1			PTX3				ATP1B2		2010107E04RIK
rc_AI236200_at	Rn.3576	Man1a1	mannosidase, alpha, class 1A, member 1			CYSLTR1				CAR14		IL1RAP
X89963_at	Rn.11207	Thbs4	thrombospondin 4			ABCC4				GJB6		CXXC4
rc_AA818761_at	Rn.4298	Ier2	immediate early response 2			GALM				BCAN		CDH11
AJ009698_g_at	Rn.16221	Emb	embigin homolog (mouse)			FIBIN				ERMN		ARXES2
rc_AA875059_at	Rn.51103	---	---			SH3BP2				DAO		SLC35B2
rc_AA925755_at	Rn.5762	Gls	glutaminase			MN1				SLC4A4		REEP3
rc_AI029511_at	Rn.18242	Psd4	pleckstrin and Sec7 domain containing 4			NLRC3				AGT		POLB
rc_AI171821_at	Rn.24032	Clec4a	C-type (calcium dependent, carbohydrate recognition domain) lectin, superfamily member 6			GFAP						HOXB8
rc_AI230758_at	Rn.9506	Plin3	---			SCNN1A						NXPE4
rc_AA944398_at	Rn.7350	Fbln2	fibulin 2			HSPA1B						KCNQ5
rc_AI236989_at	Rn.115052	Pak1ip1	PAK1 interacting protein 1			RAB3IL1						RGS5
rc_AA851392_at	Rn.8601	Kif22	kinesin family member 22			TNFAIP3						APCDD1
rc_AI010354_at	Rn.164421	---	---			MAP3K14						JPH1
rc_AI011984_at	Rn.128939	RT1-EC2	---			ABCB1B						MYO16
U55192_at	Rn.10659	Inpp5d	inositol polyphosphate-5-phosphatase D			ID4						CCNYL1
rc_AA946275_at	Rn.4233	Arpc3	actin related protein 2/3 complex, subunit 3			GIPR						FYN
rc_AI230591_at	Rn.7778	Ctla2a	cytotoxic T lymphocyte-associated protein 2 alpha			ART3						1500011K16RIK
rc_AI136372_at	Rn.22051	Plxnb2	plexin B2			TRIM34A						SOX12
rc_AA945278_f_at	Rn.203038	Cfhl1	complement component factor h-like 1			IL12RB1						POMGNT1
U56241_at	Rn.10725	Mafb	v-maf musculoaponeurotic fibrosarcoma oncogene homolog B (avian)			VAMP8						NEU4
rc_AI137406_at	Rn.144312	Procr	protein C receptor, endothelial			ARHGEF37						KLHL2
rc_AI178168_at	Rn.15607	Arhgap15	Rho GTPase activating protein 15 /// rho GTPase-activating protein 15-like			HDC						RASL10B
U77777_s_at	Rn.11118	Il18	interleukin 18			DHRS1						ATP5L
rc_AI028831_at	Rn.106759	Map3k6	mitogen-activated protein kinase kinase kinase 6			FXYD1						DNMT3A
rc_AA899109_at	Rn.67402	Rnf213	ring finger protein 213			TM4SF1						MBLAC2
rc_AA800808_at	Rn.31142	Bid	BH3 interacting domain death agonist			DPYD						CAMK4
Z22812_at	Rn.10758	Il1r2	interleukin 1 receptor, type II			TMIE						TMEM121
rc_AA997518_at	Rn.203766	---	---			PGLYRP1						CMPK1
rc_AI012081_at	Rn.20618	Rhoh	ras homolog gene family, member H			TCIRG1						TMEM117
rc_AI229707_s_at	Rn.2458	Tubb5	tubulin, beta 5			TEC						EPHA10
rc_AI058707_at	Rn.204120	LOC100359875	---			KLF15						HIAT1
rc_AA893691_at	Rn.14822	Clec9a	C-type lectin domain family 9, member a			PLSCR4						URM1
rc_AI176185_at	Rn.103750	Fos	FBJ osteosarcoma oncogene			POU2F2						ZDHHC2
rc_AA894292_at	Rn.19450	---	---			IFIT3						PIK3C2B
U05014_at	Rn.11161	Eif4ebp1	eukaryotic translation initiation factor 4E binding protein 1			TFPI						TRNP1
rc_AI232319_at	Rn.16958	---	Stomatin			PLA2G15						NDUFB2
rc_AA851861_at	Rn.8209	Iah1	isoamyl acetate-hydrolyzing esterase 1 homolog (S. cerevisiae)			CCL19						SHROOM2
rc_AA800199_at	Rn.2990	Prr13	proline rich 13			TOR4A						1110008J03RIK
rc_AA944413_at	Rn.7947	---	---			GBP7						VBP1
rc_AI171651_at	Rn.12767	Tmem123	transmembrane protein 123			SLC6A13						ARSG
rc_AI008930_g_at	Rn.112761	Limd2	LIM domain containing 2			CTF1						PANX2
rc_AA946486_at	Rn.23625	---	---			IFIT1						SST
D88250_at	Rn.4037	C1s	complement component 1, s subcomponent			SLC7A2						RTN2
rc_AA945591_at	Rn.1414	Sdf2l1	stromal cell-derived factor 2-like 1			CXCL12						CHFR
rc_AI176721_at	Rn.17666	---	---			PDLIM4						VKORC1L1
rc_AI137941_at	Rn.6769	Mknk2	MAP kinase-interacting serine/threonine kinase 2			PIEZO1						DPYSL5
L26268_at	Rn.1000	Btg1	B-cell translocation gene 1, anti-proliferative			IL3RA						FBXW7
rc_AI233870_at	Rn.201330	Pabpc4	poly(A) binding protein, cytoplasmic 4			SLC35D2						RMDN3
rc_AA892086_at	Rn.228654	Gns	Glucosamine (N-acetyl)-6-sulfatase			EDN1						HDAC9
U59809_s_at	Rn.270	Igf2r	insulin-like growth factor 2 receptor			RIN2						DLGAP3
rc_AI176368_at	Rn.108470	Ostf1	osteoclast stimulating factor 1			GBP3						SYTL2
rc_AI012333_at	Rn.8666	Sppl2a	---			RINL						THOC7
rc_AA924503_at	Rn.15332	Cmtm3	CKLF-like MARVEL transmembrane domain containing 3			4933430I17RIK						KIT
rc_AI070233_at	Rn.54039	Sema4a	sema domain, immunoglobulin domain (Ig), transmembrane domain (TM) and short cytoplasmic domain, (semaphorin) 4A			PPP1R18						CLEC2L
M60921_g_at	Rn.27923	Btg2	BTG family, member 2			FTL1						GLTP
rc_AI178368_s_at	Rn.5825	Cr1l	complement component (3b/4b) receptor 1-like			LEFTY1						RAB37
rc_AA997773_at	Rn.37826	Rin3	Ras and Rab interactor 3			CRLF2						LYNX1
U33472_at	Rn.4190	Stk10	serine/threonine kinase 10			DOK3						UQCRH
rc_AA800665_at	Rn.3752	Scamp2	secretory carrier membrane protein 2			PTPN22						LRRN3
U47031_at	Rn.7176	P2rx4	purinergic receptor P2X, ligand-gated ion channel 4			GIMAP4						FABP3
rc_AA818421_at	Rn.1864	Baz1a	bromodomain adjacent to zinc finger domain, 1A			LRGUK						ELOVL5
rc_AI229638_at	Rn.147549	Tk1	thymidine kinase 1, soluble			DNAAF3						1810037I17RIK
rc_AI059735_at	Rn.9872	Il2ra	---			C1QTNF3						MZT1
rc_AI146226_at	Rn.6734	---	CD86 molecule			COL23A1						B3GAT1
rc_AA858804_s_at	Rn.104990	Lta4h	leukotriene A4 hydrolase			GIMAP9						COL4A1
S69874_s_at	Rn.98269	Fabp5	fatty acid binding protein 5, epidermal			SELPLG						SLC30A1
rc_AI044390_s_at	Rn.2874	Hmgb2	High mobility group box 2			SREBF1						HOXB9
rc_AA893663_at	Rn.13170	---	---			ECHDC3						ZDHHC14
AB012933_g_at	Rn.105862	Acsl5	acyl-CoA synthetase long-chain family member 5			SGPL1						SBF1
rc_AI169176_at	Rn.102027	Shisa5	shisa homolog 5 (Xenopus laevis)			TXLNB						MAP3K10
rc_AI009261_at	Rn.13585	---	---			CAR3						STOX2
rc_AI231785_at	Rn.3491	Npc2	Niemann-Pick disease, type C2			S1PR3						TMEM183A
rc_AI072183_at	Rn.228934	---	FBJ osteosarcoma oncogene			SLC25A24						RNPEPL1
rc_AA800235_at	Rn.48679	---	---			CREG1						SLC27A4
D00913_g_at	Rn.12	Icam1	intercellular adhesion molecule 1			TMEM176B						NEGR1
rc_AA851759_at	Rn.4205	Fam129b	family with sequence similarity 129, member B			PLA2G3						CDK16
rc_AI029975_at	Rn.3724	---	---			FZD7						BPGM
L13039_s_at	Rn.90546	Anxa2	annexin A2			NXN						TRAPPC2
X71898_at	Rn.82711	Plaur	plasminogen activator, urokinase receptor			KLF4						CISD2
rc_AA946300_at	Rn.201722	Cyp4v3	cytochrome P450, family 4, subfamily v, polypeptide 3			SP100						MRPS33
rc_AI236947_at	Rn.136924	Tifa	TRAF-interacting protein with forkhead-associated domain			GALNS						TOMM5
rc_AI009843_at	Rn.165344	---	---			HSPB8						PLEKHA1
Y00396mRNA_g_at	Rn.12072	Myc	myelocytomatosis oncogene			PRODH						GPR85
AF001417_s_at	Rn.163355	Klf6	Kruppel-like factor 6			TMCO4						RNF141
rc_AI072698_at	Rn.20235	Traf4af1	TRAF4 associated factor 1			VAMP5						SMIM13
rc_AI177415_at	Rn.203219	---	---			BCL2L11						DCC
X63434_at	Rn.6064	Plau	plasminogen activator, urokinase			PYROXD2						1700066M21RIK
rc_AI175515_at	Rn.104631	Ctsa	cathepsin A			TCEA3						D17WSU92E
rc_AA799501_at	Rn.40171	Rps4x	ribosomal protein S4, X-linked			SGK3						RGS4
rc_AI105105_at	Rn.103357	Ehbp1l1	EH domain binding protein 1-like 1			ANTXR2						SOX8
rc_AI169266_at	Rn.1639	Arpc5	actin related protein 2/3 complex, subunit 5			NBL1						RNF7
rc_AI229919_s_at	Rn.2115	LOC687872 /// LOC688473 /// RGD1562399 /// Rps2	ribosomal protein S2-like /// similar to 40S ribosomal protein S2 /// similar to 40S ribosomal protein S2 /// ribosomal protein S2			METTL20						MICALL1
rc_AI009774_at	Rn.146101	Tmod3	tropomodulin 3			GMIP						D7ERTD715E
rc_AA944856_at	Rn.95071	Rap1b	RAP1B, member of RAS oncogene family			OLFML3						FAR1
rc_AI013502_at	Rn.203042	Lhfpl2	lipoma HMGIC fusion partner-like 2			SLC14A1						9830001H06RIK
rc_AA944324_at	Rn.6993	Arf6	ADP-ribosylation factor 6			GM19522						SLC17A6
rc_AA800962_at	Rn.7715	Tln1	talin 1			LACC1						PGP
rc_AA926316_at	Rn.19802	---	---			PLEKHA4						BC002163
rc_AA819533_at	Rn.2108	Scpep1	serine carboxypeptidase 1			STEAP3						HTR7
rc_AA859321_at	Rn.12759	Fbn1	fibrillin 1			P4HA3						SBK1
rc_AI178361_at	Rn.16181	Fam20c	family with sequence similarity 20, member C			IKZF2						NDUFA5
rc_AI013039_at	Rn.789	Atp6v0e1	ATPase, H+ transporting, lysosomal 9kDa, V0 subunit e1			ID1						UNC13A
rc_AA892557_g_at	Rn.98431	Cmtm6	CKLF-like MARVEL transmembrane domain containing 6			SHMT1						HRAS1
rc_AI176129_at	Rn.9154	Fam60a	family with sequence similarity 60, member A			GSTA3						SOX10
rc_AI011350_at	Rn.73451	Lactb	lactamase, beta			SLC24A6						GM14295
rc_AI030968_at	Rn.49170	St14	suppression of tumorigenicity 14 (colon carcinoma)			MB21D1						NDUFA1
M98049_s_at	Rn.9727	Reg3b	regenerating islet-derived 3 beta			PTGS1						KCMF1
rc_AI172497_at	Rn.17317	Slc15a3	solute carrier family 15, member 3			SAMD9L						TM2D1
rc_AA957765_at	Rn.2789	Slc31a1	solute carrier family 31 (copper transporters), member 1			NMNAT3						KLHL23
rc_AI175008_at	Rn.8196	Fam96a	family with sequence similarity 96, member A			4833423E24RIK						SGSM2
rc_AI234647_at	Rn.3350	Ano6	anoctamin 6			COL6A3						6330403M23RIK
rc_AI177096_at	Rn.2498	Aprt	adenine phosphoribosyl transferase			NET1						MNF1
rc_AA800684_at	Rn.22791	Lck	lymphocyte-specific protein tyrosine kinase			CCHCR1						MAGEH1
rc_AI045546_at	Rn.20892	Fam38a	family with sequence similarity 38, member A			CRTAP						FGD3
rc_AI137689_at	Rn.107171	Vps54	vacuolar protein sorting 54 homolog (S. cerevisiae)			IFIH1						TANGO2
rc_AA963324_at	Rn.103195	Tmem179b	transmembrane protein 179B			PPP1R1B						GABRA2
rc_AI105154_at	Rn.35627	Ogfrl1	opioid growth factor receptor-like 1			NEAT1						CDK2AP1
rc_AA924993_at	Rn.93819	Zc3h12a	zinc finger CCCH type containing 12A			ATF5						COPRS
rc_AI235611_at	Rn.19270	Anxa4	annexin A4			LRRN4CL						MGLL
rc_AA964866_at	Rn.23305	Ifngr2	interferon gamma receptor 2			TRIM56						TBC1D22B
rc_AI176320_at	Rn.757	Fndc3b	Fibronectin type III domain containing 3B			SLC5A5						PRKCZ
rc_AA901365_g_at	Rn.94195	Lasp1	LIM and SH3 protein 1			TEP1						SPRYD7
rc_AI104897_at	Rn.100064	Map2k3	mitogen activated protein kinase kinase 3			LST1						MAGT1
rc_AA817887_at	Rn.1152	Pfn1	profilin 1			RCN3						CDH10
rc_AI172056_at	Rn.161889	Mcl1	myeloid cell leukemia sequence 1			VIPR2						DOCK10
rc_AI236021_at	Rn.101044	Xbp1	X-box binding protein 1			STARD8						FAM19A2
rc_AA819819_at	Rn.16670	Batf	basic leucine zipper transcription factor, ATF-like			HYAL1						RAB9B
rc_AI233829_at	Rn.114642	Tmem14c	transmembrane protein 14C			MMP11						TMX3
M96601_at	Rn.9968	Slc6a6	solute carrier family 6 (neurotransmitter transporter, taurine), member 6			TRIM12C						MCAM
rc_AI145081_at	Rn.8341	Mcm4	minichromosome maintenance complex component 4			C1QTNF1						GUCY1A2
rc_AA851650_s_at	Rn.1531	Dap	death-associated protein			BATF3						GRM5
L20681_at	Rn.88756	Ets1	v-ets erythroblastosis virus E26 oncogene homolog 1 (avian)			ADRB2						DIRAS1
X62952_at	Rn.2710	Vim	vimentin			5033406O09RIK						GLRX5
AF057025_at	Rn.14534	Tlr4	toll-like receptor 4			ECM2						ZCCHC17
rc_AI009460_at	Rn.4213	Flna	filamin A, alpha			MR1						EXD2
M64385_at	Rn.113469	Olr1496	olfactory receptor 1496			RASL11A						FKBP1B
rc_AI072403_at	Rn.144596	Hnrnpf	heterogeneous nuclear ribonucleoprotein F			PCOLCE2						SLC25A51
X54467_at	Rn.11085	Ctsd	cathepsin D			PARP12						CAR10
rc_AA957554_at	Rn.140462	Slc10a3	solute carrier family 10 (sodium/bile acid cotransporter family), member 3			SDC4						NKAIN2
rc_AI234018_at	Rn.120440	Parvg	parvin, gamma			CYP4F14						RNF144A
rc_AA955162_at	Rn.75037	---	---			AFF1						ACSL4
rc_AI104483_at	Rn.42925	F13a1	coagulation factor XIII, A1 polypeptide			RETSAT						GM996
AJ011811_at	Rn.32259	Cldn7	claudin 7			OGDHL						SPAST
rc_AI102620_at	Rn.165053	---	---			MGMT						PRKAR2B
rc_AA819853_at	Rn.203016	Ltb	lymphotoxin beta (TNF superfamily, member 3)			COPZ2						VWA5B2
rc_AI233857_at	Rn.6397	---	---			MID1						COX14
rc_AA819338_g_at	Rn.1999	Ssr4	signal sequence receptor, delta			I830012O16RIK						UBE2G1
rc_AI176700_at	Rn.15835	Zc3h7a	zinc finger CCCH type containing 7 A			COX6B2						WASF3
rc_AI012859_at	Rn.107928	---	Ribonuclease L (2',5'-oligoisoadenylate synthetase-dependent)			GPR157						MPC2
rc_AI639149_s_at	Rn.18295	Mdfic	MyoD family inhibitor domain containing			USP2						TSPAN15
AA012785_at	Rn.17607	Tnip2	TNFAIP3 interacting protein 2			MYBPC1						FAM3C
rc_AA851620_at	Rn.164554	Ets2	---			PDE3B
rc_AA892986_at	Rn.106849	Il33	interleukin 33			RGS14
rc_AA851963_at	Rn.3954	Dsc2	desmocollin 2			GSTM6
rc_AA997851_at	Rn.187025	Eng	endoglin			PAWR
M20156_at	Rn.484	Rpl18	ribosomal protein L18			PTRF
rc_AA998683_g_at	Rn.3841	Hspb1	heat shock protein 1			ADAMTSL3
rc_AI043716_at	Rn.165974	---	---			RAMP2
rc_AI235600_at	Rn.3052	---	---			A330048O09RIK
rc_AA945909_g_at	Rn.96221	Cd3e	CD3 molecule, epsilon polypeptide			SLC16A10
U78102_at	Rn.89235	Egr2	early growth response 2			TRIB1
rc_AI170279_at	Rn.105204	Slc30a7	solute carrier family 30 (zinc transporter), member 7			GM973
rc_AI172476_at	Rn.2398	Klf10	Kruppel-like factor 10			AEBP1
rc_AI180114_at	Rn.229165	Bnip2	BCL2/adenovirus E1B interacting protein 2			ZBTB42
rc_AA965113_at	Rn.12007	RGD1562502	similar to RIKEN cDNA 2610029G23			NRADD
rc_AI012552_at	Rn.12117	Trim5	tripartite motif-containing 5			GM9895
rc_AA799452_at	Rn.3136	Taldo1	transaldolase 1			ZFP36L1
rc_AA850509_at	Rn.228847	---	Thyroid hormone receptor interactor 13			PPARG
rc_AI172073_i_at	Rn.144857	LOC684838 /// RGD1562409 /// RGD1563045 /// Rpl7a	similar to 60S ribosomal protein L7a /// similar to 60S ribosomal protein L7a /// ribosomal protein L7a			HELZ2
rc_AA957264_at	Rn.203108	Serbp1	---			GALNT12
rc_AI014091_at	Rn.31765	Cited2	Cbp/p300-interacting transactivator, with Glu/Asp-rich carboxy-terminal domain, 2			LEPREL1
U24441_at	Rn.10209	Mmp9	matrix metallopeptidase 9			PTPLAD2
rc_AI103150_at	Rn.3102	Ube2c	ubiquitin-conjugating enzyme E2C			WDR62
rc_AI233828_at	Rn.102840	Man2b1	mannosidase, alpha, class 2B, member 1			GFPT2
rc_AA891220_at	Rn.7264	---	---			DHDH
rc_AA924794_at	Rn.6401	Actn1	actinin, alpha 1			MAPKAPK3
U87627_at	Rn.10826	Slc16a3	solute carrier family 16, member 3 (monocarboxylic acid transporter 4)			BCL6
rc_AA996997_f_at	Rn.112585	Cap1	CAP, adenylate cyclase-associated protein 1 (yeast)			CLIC5
rc_AI044631_at	Rn.106603	Cd3g	CD3 molecule, gamma polypeptide			CASP6
rc_AI012475_at	Rn.12743	Pqlc3	PQ loop repeat containing 3			PARP3
S81497_s_at	Rn.48656	Lipa	lipase A, lysosomal acid, cholesterol esterase			SLC4A5
rc_AA799469_at	Rn.22776	Arhgap25	Rho GTPase activating protein 25			RIPK1
X62951mRNA_s_at	Rn.158704	---	---			TDGF1
rc_AI237399_at	Rn.10951	Stx3	syntaxin 3			CLN3
rc_AA926305_g_at	Rn.163580	---	---			GM10336
rc_AA848897_at	Rn.22814	Peli1	pellino 1			PHF15
rc_AI177962_at	Rn.16368	---	---			SFRP4
rc_AA997077_at	Rn.98617	Trex1	three prime repair exonuclease 1			TCN2
rc_AI009168_at	Rn.228606	Rhoj	ras homolog gene family, member J			FNIP2
rc_AI170911_at	Rn.216472	Sin3b	SIN3 homolog B, transcription regulator (yeast)			FAM115C
rc_AI170606_at	Rn.163455	Dnase1l1	deoxyribonuclease 1-like 1			MUC1
rc_AA818055_at	Rn.98640	Elf1	---			D7ERTD443E
rc_AA799861_g_at	Rn.101159	Irf7	interferon regulatory factor 7			IRAK3
rc_AA893235_at	Rn.1040	G0s2	G0/G1switch 2			ANGPT1
rc_AI103403_s_at	Rn.64440	Ptbp1	polypyrimidine tract binding protein 1			NFYA
rc_AI145396_at	Rn.37	Rreb1	ras responsive element binding protein 1			LAMA3
rc_AI102051_at	Rn.3666	B3galnt1	beta-1,3-N-acetylgalactosaminyltransferase 1			ATP10A
rc_AI232984_at	Rn.230024	---	---			CLU
rc_AI237192_at	Rn.44467	Fut4	fucosyltransferase 4 (alpha (1,3) fucosyltransferase, myeloid-specific)			CD34
rc_AI009415_f_at	Rn.1997	Ctsh	cathepsin H			UAP1L1
rc_AA818380_at	Rn.1844	Mylip	myosin regulatory light chain interacting protein			SEL1L3
rc_AI072555_at	Rn.55589	Slc38a6	solute carrier family 38, member 6			C1QTNF5
X67788_at	Rn.773	Ezr	ezrin			KIRREL2
AF100470_g_at	Rn.2119	Serp1	stress-associated endoplasmic reticulum protein 1			EXD1
rc_AA850480_g_at	Rn.7008	Krcc1	lysine-rich coiled-coil 1			KCNS1
rc_AI113026_at	Rn.138360	Angpt2	angiopoietin 2			TAPBPL
U53184_at	Rn.6940	Litaf	lipopolysaccharide-induced TNF factor			WNT9A
rc_AA956930_s_at	Rn.7000	Ece1	endothelin converting enzyme 1			HSPA2
X57529cds_s_at	Rn.199092	LOC100360679 /// LOC100362298 /// LOC100912024 /// Rps18	ribosomal protein S18-like /// ribosomal protein S18			MTR
rc_AA899685_at	Rn.228738	Irf8	interferon regulatory factor 8			HTRA3
rc_AI029790_at	Rn.46830	---	---			FKBP7
rc_AI009371_at	Rn.199008	Ppapdc1b	phosphatidic acid phosphatase type 2 domain containing 1B			1810020O05RIK
rc_AI111960_at	Rn.144288	Fkbp5	FK506 binding protein 5			SLC44A2
M13962mRNA#2_at	Rn.3692	Gusb	glucuronidase, beta			LAMB2
rc_AA924029_at	Rn.96807	Plscr1	phospholipid scramblase 1			TOB2
X78327_at	Rn.908	LOC100360491 /// LOC100361259 /// Rpl13	60S ribosomal protein L13-like /// 60S ribosomal protein L13-like /// ribosomal protein L13			PGM5
rc_AA957920_at	Rn.98264	Akna	AT-hook transcription factor			CD97
rc_AI237416_at	Rn.37360	Rab27a	RAB27A, member RAS oncogene family			CCDC102A
rc_AA858617_at	Rn.6890	---	Ras homolog gene family, member J			RBM46
AA850219_at	Rn.6589	Anxa3	annexin A3			CSF1
rc_AA924130_at	Rn.15273	Tlr3	toll-like receptor 3			AXL
rc_AA893607_g_at	Rn.75	Pxn	paxillin			BC024139
D25224_at	Rn.999	LOC100359969 /// LOC100912231 /// Rpsa	ribosomal protein SA			TAPBP
rc_AA851273_g_at	Rn.28532	Rarres2	retinoic acid receptor responder (tazarotene induced) 2			PXMP2
U56839_at	Rn.11102	P2ry2	purinergic receptor P2Y, G-protein coupled, 2			EHD2
D28773_s_at	Rn.16283	Tbxas1	thromboxane A synthase 1, platelet			MLXIPL
rc_AI010179_at	Rn.147380	---	---			GLI2
rc_AI230762_at	Rn.43993	---	---			SPON1
rc_AA946479_at	Rn.105890	Fam49b	family with sequence similarity 49, member B			FAM189A2
rc_AI137060_at	Rn.10278	Ptprj	protein tyrosine phosphatase, receptor type, J			DDIT4
rc_AA874999_at	Rn.103030	Sec61b	Sec61 beta subunit			NAT2
rc_AI232030_at	Rn.99763	Anxa11	annexin A11			RFX2
rc_AI013404_at	Rn.231673	---	RAP1B, member of RAS oncogene family			LPIN3
rc_AA851508_at	Rn.23694	Nup205	nucleoporin 205			PNPLA2
rc_AA900875_at	Rn.40380	Cited4	---			SEMA3B
U24652_at	Rn.11228	Sh2b3	SH2B adaptor protein 3			S100A1
X78167_at	Rn.27505	Rpl15	ribosomal protein L15			AMDHD2
rc_AI232332_at	Rn.2757	Nipa2	non imprinted in Prader-Willi/Angelman syndrome 2 homolog (human)			2900052N01RIK
rc_AA894009_g_at	Rn.7864	LOC100302372	hypothetical protein LOC100302372			MICAL1
AF030091UTR#1_g_at	Rn.12962	Ccnl1	cyclin L1			APLNR
rc_AA945724_at	Rn.15682	Irf2bpl	polyglutamine-containing protein			RCBTB2
rc_AI145235_at	Rn.18909	Jak2	Janus kinase 2			THBS2
rc_AA819729_at	Rn.1758	Nubp1	nucleotide binding protein 1			DDX58
rc_AI045144_at	Rn.16145	C6	complement component 6			TPCN2
rc_AI178491_at	Rn.164887	---	---			PALD1
rc_AA998164_s_at	Rn.9232	Ccnb1	cyclin B1			LRRC9
rc_AA866321_at	Rn.3062	---	---			TEAD3
rc_AI059468_at	Rn.98391	LOC308990	hypothetical protein LOC308990			RASA4
rc_AA900863_at	Rn.91523	Eif4a1 /// LOC500654	eukaryotic translation initiation factor 4A1			IRAK4
rc_AI231217_at	Rn.47029	Sec61a1	Sec61 alpha 1 subunit (S. cerevisiae)			OPLAH
X15013cds_at	Rn.154542	LOC100361311 /// LOC100363123 /// LOC100364491 /// LOC366469 /// LOC680161 /// LOC684838 /// RGD1562409 /// RGD1562953 /// RGD1563220 /// Rpl7a /// Rsl1d1	similar to 60S ribosomal protein L7a /// hypothetical protein LOC681517 /// similar to 60S ribosomal protein L7a /// similar to Rpl7a protein /// similar to 60S ribosomal protein L7a /// ribosomal protein L7a /// ribosomal L1 domain containing 1			SIPA1
rc_AA819501_at	Rn.34330	---	---			RGL3
rc_AA956476_at	Rn.99508	Ckap4	cytoskeleton-associated protein 4			PIK3CD
U06230_s_at	Rn.2888	Pros1	protein S (alpha)			CARD6
rc_AI012675_at	Rn.164731	---	---			NAPRT1
rc_AI170530_at	Rn.203164	RGD1303130	kidney predominant protein NCU-G1			SLC16A2
rc_AA925556_at	Rn.21037	Plekho1	pleckstrin homology domain containing, family O member 1			CYP2D22
rc_AI230721_i_at	Rn.105641	Cntnap5a /// Myl6 /// Myl6b /// Myl6l /// RGD1559821	myosin, light chain 6, alkali, smooth muscle and non-muscle /// myosin, light chain 6B, alkali, smooth muscle and non-muscle /// myosin, light polypeptide 6, alkali, smooth muscle and non-muscle-like			LONRF3
rc_AA997933_at	Rn.43930	Nop58	nucleolar protein NOP58			3110062M04RIK
rc_AI178527_at	Rn.162310	Ddx21	DEAD (Asp-Glu-Ala-Asp) box polypeptide 21			ACPL2
rc_AA946088_at	Rn.53995	Casp7	caspase 7			BHLHE41
rc_AA819629_at	Rn.230378	Ifi44l	Interferon-induced protein 44-like			METTL7A1
rc_AI146031_at	Rn.229098	Nfatc1	---			PDGFRL
rc_AA998151_at	Rn.11496	Rexo2	REX2, RNA exonuclease 2 homolog (S. cerevisiae)			AKAP13
X58465mRNA_at	Rn.203028	Rps5	ribosomal protein S5			PAPSS2
rc_AI105448_at	Rn.888	Hsd11b1	hydroxysteroid 11-beta dehydrogenase 1			SEMA3C
AJ010351_s_at	Rn.162247	Celf2	CUG triplet repeat, RNA binding protein 2			MEF2C
rc_AI011843_at	Rn.198860	Sepx1	selenoprotein X, 1			4933426M11RIK
M21476_s_at	Rn.4234	P4hb	prolyl 4-hydroxylase, beta polypeptide			LRRC8A
rc_AI236337_at	Rn.8865	Nid67	putative small membrane protein NID67			EFCAB4A
L26267_at	Rn.2411	Nfkb1	nuclear factor of kappa light polypeptide gene enhancer in B-cells 1			FMNL3
rc_AA851456_at	Rn.199091	LOC100360582	5',3'-nucleotidase, cytosolic /// similar to 5(3)-deoxyribonucleotidase, cytosolic type (Cytosolic 5,3-pyrimidine nucleotidase) (Deoxy-5-nucleotidase 1) (dNT-1)			ELMSAN1
U28938_at	Rn.10163	Ptpro	protein tyrosine phosphatase, receptor type, O			GLIPR2
rc_AI179919_at	Rn.72680	Map3k3	mitogen activated protein kinase kinase kinase 3			IRAK2
U23056_at	Rn.92160	Ceacam10	carcinoembryonic antigen-related cell adhesion molecule 10			LAMC3
rc_AI103556_at	Rn.119060	Cks1b	CDC28 protein kinase regulatory subunit 1B			ZFP808
V01216_at	Rn.10295	Orm1	orosomucoid 1			NOTCH2
J03752_at	Rn.2580	Mgst1	microsomal glutathione S-transferase 1			CARD9
U28356_at	Rn.10160	Ptpn7	protein tyrosine phosphatase, non-receptor type 7			JAK3
rc_AA858649_at	Rn.12707	Vps36	vacuolar protein sorting 36 homolog (S. cerevisiae)			ITGB7
rc_AI073001_at	Rn.20328	---	---			CAR5B
rc_AA818877_at	Rn.105655	Fhod1	formin homology 2 domain containing 1			H6PD
rc_AI236800_at	Rn.44402	Tgfbr1	transforming growth factor, beta receptor 1			CRIP2
rc_AA817876_at	Rn.19673	Cuedc2	CUE domain containing 2			COL1A2
rc_AI178746_at	Rn.8793	Csrnp1	cysteine-serine-rich nuclear protein 1			INCA1
rc_AA925012_at	Rn.15438	Gmnn	geminin			CYP4F15
rc_AI232103_at	Rn.12030	Col18a1	collagen, type XVIII, alpha 1			BAMBI
rc_AI058357_at	Rn.18850	Tmem100	---			GATSL3
rc_AA800319_at	Rn.119914	Apol3 /// LOC681351	apolipoprotein L, 3 /// similar to apolipoprotein L, 3			CHEK2
rc_AA818342_at	Rn.1026	---	---			AASS
rc_AI179426_at	Rn.833	Cib1	calcium and integrin binding 1 (calmyrin)			IGDCC3
rc_AI232440_at	Rn.204988	Slc43a2	solute carrier family 43, member 2			VWA5A
rc_AA924578_at	Rn.954	---	---			SLC37A1
X93352_at	Rn.2262	LOC680700 /// RGD1560124 /// Rpl10a	ribosomal protein L10A			ATP6V0E
M83678_at	Rn.9819	Rab13	RAB13, member RAS oncogene family			LHFP
rc_AI104077_at	Rn.199177	---	---			MAN2B2
AF022083_s_at	Rn.10844	Gnb1 /// Gnb4	guanine nucleotide binding protein (G protein), beta polypeptide 1			TICAM1
rc_AI013912_at	Rn.2237	Col4a2	collagen, type IV, alpha 2			SAP30
rc_AA945765_at	Rn.7910	---	MAP kinase-interacting serine/threonine kinase 1			FREM3
rc_AA955206_at	Rn.64635	Fgl2	fibrinogen-like 2			ID3
rc_AI012789_at	Rn.160948	---	---			TMC6
rc_AI013902_at	Rn.106184	Anxa7	annexin A7			PTPLB
rc_AI229630_at	Rn.104193	---	---			PTGES
K02814_at	Rn.128333	Kng1	kininogen 1			ZFP703
M30691_at	Rn.40119	Ly6c	Ly6-C antigen			RHPN2
rc_AA818658_at	Rn.10148	Hbegf	Heparin-binding EGF-like growth factor			ANO1
rc_AA850378_g_at	Rn.4085	Mbd2	methyl-CpG binding domain protein 2			ANKRD13A
rc_AI137672_at	Rn.23779	Cd69	Cd69 molecule			SAMHD1
rc_AA943537_g_at	Rn.107363	Zyx	zyxin			TOR3A
rc_AA874887_at	Rn.163695	Smc4	structural maintenance of chromosomes 4			VCAM1
rc_AA851237_at	Rn.161758	Usp18	ubiquitin specific peptidase 18			PIK3R6
AF095576_at	Rn.163202	Sh2b2	SH2B adaptor protein 2			PAOX
rc_AA997447_at	Rn.12704	Itga4	integrin, alpha 4			PBXIP1
rc_AI235899_at	Rn.101585	RGD1309621	Similar to hypothetical protein FLJ10652			ADAMTSL1
rc_AI178769_at	Rn.20465	Anp32b	acidic (leucine-rich) nuclear phosphoprotein 32 family, member B			RNF144B
Y07704_g_at	Rn.14882	Rsad2	radical S-adenosyl methionine domain containing 2			SERINC3
rc_AA925710_at	Rn.163367	Rnf125	ring finger protein 125			TBC1D2B
rc_H31839_at	Rn.14598	Bak1	BCL2-antagonist/killer 1			MAPK4
rc_AI072755_at	Rn.20252	---	---			4932438H23RIK
rc_AI237813_at	Rn.6276	Mapkapk2	mitogen-activated protein kinase-activated protein kinase 2			TNFSF12
rc_AI177161_g_at	Rn.10867	Nfe2l2	nuclear factor, erythroid derived 2, like 2			ACACB
M37584_at	Rn.112573	H2afz	H2A histone family, member Z			ACVRL1
rc_AI175528_at	Rn.107698	Ran	RAN, member RAS oncogene family			SCARA3
rc_AA946474_at	Rn.17481	Cast	calpastatin			ST8SIA6
rc_AI170666_at	Rn.229163	Manf	mesencephalic astrocyte-derived neurotrophic factor			NT5DC1
rc_AI169601_at	Rn.14734	Tnfrsf14	tumor necrosis factor receptor superfamily, member 14 (herpesvirus entry mediator)			LCAT
rc_AI071230_at	Rn.20476	Lmcd1	LIM and cysteine-rich domains 1			BCO2
rc_AA945601_g_at	Rn.28371	Nadk	NAD kinase			FAM114A1
rc_AA900619_at	Rn.3437	Snrpb	small nuclear ribonucleoprotein polypeptides B and B1			CPQ
rc_AI639012_at	Rn.64557	Metrnl	meteorin, glial cell differentiation regulator-like			SLC25A34
rc_AI102618_at	Rn.4067	---	---			SIRPA
rc_AA999172_at	Rn.12593	Gmps	guanine monphosphate synthetase			NR4A1
U73030_at	Rn.271	Pttg1	pituitary tumor-transforming 1			SERPINB9
X63854_at	Rn.202962	Tap2	transporter 2, ATP-binding cassette, sub-family B (MDR/TAP)			CAPN2
rc_AA998383_at	Rn.165496	---	---			MET
rc_AI232062_at	Rn.3363	Dpp7	dipeptidylpeptidase 7			XAF1
rc_AA893717_at	Rn.101301	Racgap1	Rac GTPase-activating protein 1			TRIM25
rc_AI230165_at	Rn.17191	Dera-ps1	---			EPHX1
rc_AI012379_at	Rn.10707	Ptpn12	protein tyrosine phosphatase, non-receptor type 12			LRP5
rc_AI175566_at	Rn.29901	Dynlt1	dynein light chain Tctex-type 1			HRSP12
rc_AA963862_at	Rn.231689	Tle3	transducin-like enhancer of split 3 (E(sp1) homolog, Drosophila)			RAB7L1
rc_AI230172_at	Rn.8287	Nipsnap3b	nipsnap homolog 3B (C. elegans)			RAPGEF3
rc_AI180170_at	Rn.228952	Etf1	eukaryotic translation termination factor 1			FAM129A
X53378cds_s_at	Rn.103229	LOC683961 /// LOC684988 /// Rps13	ribosomal protein S13			TNFRSF11A
rc_AI233199_at	Rn.7038	Fmo5	flavin containing monooxygenase 5			GBP11
X52840_r_at	Rn.214633	Myl12b	myosin, light chain 12B, regulatory			RTTN
rc_AI102643_at	Rn.163277	Irf9	interferon regulatory factor 9			SLC22A4
D28557_s_at	Rn.3306	Csda	cold shock domain protein A			MYH9
rc_AI177175_at	Rn.34912	Syngr2	---			AK3
rc_AI011920_at	Rn.99138	Rcsd1	RCSD domain containing 1			YAP1
rc_AI231166_at	Rn.45957	Coro1c	coronin, actin binding protein 1C			TGFB2
rc_AI235337_s_at	Rn.34221	Ril	reversion induced LIM gene			BGN
rc_AA963185_at	Rn.6005	LOC100359503 /// LOC100364368 /// LOC100364471 /// LOC100364844 /// LOC689805 /// LOC690732 /// Rps28	ribosomal protein S28			CETN4
rc_AA892759_at	Rn.14789	Snap23	synaptosomal-associated protein 23			PALLD
rc_AI175551_at	Rn.3910	Eef1b2	eukaryotic translation elongation factor 1 beta 2			DMPK
D85189_at	Rn.87821	Acsl4	acyl-CoA synthetase long-chain family member 4			TUFT1
rc_AI171676_at	Rn.229136	Fhl3	four and a half LIM domains 3			GPT2
rc_AI045762_at	Rn.16306	Cnot6l	CCR4-NOT transcription complex, subunit 6-like			AKIP1
rc_AI179498_at	Rn.8735	Sec23b	Sec23 homolog B (S. cerevisiae)			CD151
rc_AI045789_at	Rn.137552	LOC100362108	poly (ADP-ribose) polymerase family, member 10			PAX6
rc_AA818744_at	Rn.17490	---	---			TGFBR3
rc_AI013890_i_at	Rn.63	RGD1563348	similar to Selenoprotein H			DCXR
M18330_g_at	Rn.98279	Prkcd	protein kinase C, delta			MFNG
rc_AI012882_f_at	Rn.2342	Mgat2	mannosyl (alpha-1,6-)-glycoprotein beta-1,2-N-acetylglucosaminyltransferase			ZNFX1
rc_AI231776_at	Rn.199052	Nudt21	nudix (nucleoside diphosphate linked moiety X)-type motif 21			COL15A1
rc_AI059916_f_at	Rn.10247	Stat3	signal transducer and activator of transcription 3			IL6ST
AA944073_at	Rn.2833	Rpl41	ribosomal protein L41			DDR2
rc_AA891814_at	Rn.14712	Oma1	OMA1 homolog, zinc metallopeptidase (S. cerevisiae)			ARRDC4
U21719mRNA_s_at	Rn.201790	Ddx21 /// Ddx21b	DEAD (Asp-Glu-Ala-Asp) box polypeptide 21 /// DEAD (Asp-Glu-Ala-Asp) box polypeptide 21b			HTRA1
rc_AA955389_at	Rn.8768	Nck1	NCK adaptor protein 1			NUDT6
rc_AI234161_at	Rn.24787	Cxcr3	chemokine (C-X-C motif) receptor 3			CTTNBP2NL
rc_AI179131_at	Rn.8398	Abcg1	ATP-binding cassette, sub-family G (WHITE), member 1			EFEMP2
rc_AI013882_at	Rn.98522	Rbms1	RNA binding motif, single stranded interacting protein 1			COL4A5
rc_AA851352_at	Rn.162454	Rrm1	ribonucleotide reductase M1			DNAJC1
rc_AA851785_at	Rn.4207	Eif3c	eukaryotic translation initiation factor 3, subunit C			TMEM144
rc_AA956550_g_at	Rn.106127	Bcl2l12	BCL2-like 12 (proline rich)			SLC1A3
rc_AA946355_at	Rn.81758	LOC100359680 /// Lpcat2	lysophosphatidylcholine acyltransferase 2			AHR
rc_AA851909_at	Rn.164306	---	---			HSD3B7
AF023087_s_at	Rn.9096	Egr1	early growth response 1			SLC39A14
rc_AI171480_at	Rn.17796	---	---			CTSL
rc_AI230064_at	Rn.3469	Fuca1	Fucosidase, alpha-L- 1, tissue			ATP11A
rc_AI229508_at	Rn.2715	Mcm2	minichromosome maintenance complex component 2			ADORA2B
rc_AI234852_at	Rn.67714	Rai14	retinoic acid induced 14			ABHD14B
J02869mRNA_s_at	Rn.91133	Cyp2d1 /// Cyp2d5	cytochrome P450, family 2, subfamily d, polypeptide 1 /// cytochrome P450, family 2, subfamily d, polypeptide 5			MAFK
rc_AI030929_at	Rn.18635	Edem2	ER degradation enhancer, mannosidase alpha-like 2			RAB3D
rc_AA848457_at	Rn.3287	---	---			LRRC1
rc_AI233583_s_at	Rn.18711	Rars	arginyl-tRNA synthetase			KANK2
rc_AA800787_at	Rn.203168	---	---			PADI2
X62146cds_at	Rn.14687	Rpl11	ribosomal protein L11			LXN
rc_AI031023_at	Rn.22587	Mapk1ip1l	mitogen-activated protein kinase 1 interacting protein 1-like			ALS2CL
K01933_at	Rn.10950	Hp	haptoglobin			DCLRE1B
AF016296_at	Rn.10815	Nrp1	neuropilin 1			ZFP595
rc_AI177042_i_at	Rn.115882	LOC100362339 /// RGD1562153 /// Rps19	ribosomal protein S19			CD9
rc_AA849560_at	Rn.6487	Tor1b	torsin family 1, member B			LOXL2
rc_AA925049_f_at	Rn.143952	---	---			CAR13
rc_AI236039_f_at	Rn.1841	Calu	calumenin			CFLAR
rc_AI236386_f_at	Rn.30992	Swi5	similar to RIKEN cDNA 2900010J23			EIF2AK2
rc_AI010241_at	Rn.155728	Usp1	ubiquitin specific peptidase 1			ITPR3
M63122_at	Rn.11119	Tnfrsf1a	tumor necrosis factor receptor superfamily, member 1a			ARID5B
X62528_at	Rn.3756	LOC100360501	ribonuclease inhibitor-like /// ribonuclease/angiogenin inhibitor 1			STARD13
rc_AI233925_at	Rn.15114	Atic	5-aminoimidazole-4-carboxamide ribonucleotide formyltransferase/IMP cyclohydrolase			UBE2L6
rc_AI010372_at	Rn.101943	Naaa	N-acylethanolamine acid amidase			FOSL2
rc_AI013913_at	Rn.87384	---	---			ADAMTS9
rc_AI176595_s_at	Rn.1294	Ctsl1	cathepsin L1			ABCG2
rc_AI008641_at	Rn.21738	LOC100360057 /// LOC100363800 /// Rpl22	ribosomal protein L22			FKBP14
rc_AI009666_at	Rn.162610	Enpep	glutamyl aminopeptidase			GM4980
rc_AA848315_at	Rn.8093	Impdh2	IMP (inosine monophosphate) dehydrogenase 2			2810474O19RIK
rc_AI137163_at	Rn.104665	Il16	interleukin 16			SLC25A13
rc_AI028953_at	Rn.2397	LOC100360635 /// LOC100364111 /// LOC680394 /// LOC687679 /// Snrpg /// Snrpgl2	similar to small nuclear ribonucleoprotein polypeptide G /// small nuclear ribonucleoprotein polypeptide G			GSTT3
rc_AA998576_at	Rn.199480	---	---			FAM20A
rc_AI233822_at	Rn.7379	Ehd4	EH-domain containing 4			EPHB4
rc_AI008787_at	Rn.22572	Caprin1	Cell cycle associated protein 1			NAGPA
rc_AI232489_at	Rn.24649	Dusp11	dual specificity phosphatase 11 (RNA/RNP complex 1-interacting)			PARP4
AJ006064_at	Rn.2819	Coro1b	coronin, actin-binding protein, 1B			PTBP3
rc_AA893666_at	Rn.14819	Tlr7	toll-like receptor 7			HHATL
rc_AI137176_at	Rn.9000	Naglu	similar to Naglu			MYO1C
rc_AI103074_at	Rn.115713	LOC100359593 /// LOC100360558 /// LOC100360573 /// LOC100360642 /// LOC100363860 /// LOC100364427 /// LOC100364858 /// LOC689481 /// Rps12	ribosomal protein S12			HSPA5
rc_AI232483_at	Rn.24648	Mfsd1	---			CST3
rc_AI072658_at	Rn.216473	Fpgs	---			PLXNC1
rc_AI043611_at	Rn.15769	---	---			MAOB
X03015_at	Rn.10306	Cd8a	CD8a molecule			GLUL
rc_AI013361_at	Rn.1416	Sqrdl	sulfide quinone reductase-like (yeast)			SLC2A1
rc_AI180075_at	Rn.24237	Stat2	signal transducer and activator of transcription 2			RAD50
rc_AI072424_at	Rn.202606	Syncrip	synaptotagmin binding, cytoplasmic RNA interacting protein			DMP1
rc_AI180206_at	Rn.18545	Tradd	TNFRSF1A-associated via death domain			AMZ1
rc_AI179939_at	Rn.107413	---	---			CNN3
rc_AA859141_at	Rn.98477	Papd4	PAP associated domain containing 4			F3
rc_AA819636_at	Rn.2280	Snx12	sorting nexin 12			PML
rc_AI172491_at	Rn.3490	Idh2	isocitrate dehydrogenase 2 (NADP+), mitochondrial			BCAT2
rc_AA997096_at	Rn.91736	RGD1560871	---			CD302
rc_AA925876_at	Rn.224607	---	---			P2RX7
M80633_at	Rn.1904	Adcy4	adenylate cyclase 4			TRAFD1
rc_AA891527_at	Rn.3849	Fhl2	four and a half LIM domains 2			KLF13
rc_AI230702_at	Rn.198910	Hn1	hematological and neurological expressed 1			PER2
rc_AA964152_at	Rn.106933	Nusap1	nucleolar and spindle associated protein 1			NLN
rc_AA874943_at	Rn.4040	Cdc42ep3	CDC42 effector protein (Rho GTPase binding) 3			TBC1D5
rc_AA925744_g_at	Rn.164920	Usp3	ubiquitin specific peptidase 3			ITM2C
rc_AI104524_s_at	Rn.1427	Hnrnpab	heterogeneous nuclear ribonucleoprotein A/B			PLCB3
M94454_at	Rn.9939	Map3k8	mitogen-activated protein kinase kinase kinase 8			CLK1
rc_AA945487_at	Rn.7870	Ncapd2	non-SMC condensin I complex, subunit D2			GPR126
rc_AA799680_at	Rn.224528	RGD1309759	similar to cDNA sequence BC013529			DGKA
rc_AA963703_at	Rn.9485	Pa2g4	proliferation-associated 2G4			MAML2
rc_AI177354_at	Rn.103651	---	---			FOXO1
rc_AI179441_at	Rn.112598	Tpmt	thiopurine S-methyltransferase			TPP1
rc_AI011806_at	Rn.11832	RGD1307752	similar to RIKEN cDNA 1110008F13			HTR3A
rc_AI232874_at	Rn.3005	Susd3	sushi domain containing 3			TTC38
rc_AI013647_at	Rn.8383	Filip1l	similar to 4631422O05Rik protein			GALNT7
rc_AI229596_at	Rn.8985	LOC100359865	rCG54747-like			ADCY7
rc_AI008095_at	Rn.164339	---	---			RCAN2
rc_AA858590_at	Rn.96	Mrf	similar to KIAA0954 protein			TBC1D8B
AA851065_at	Rn.7802	Enpp4	ectonucleotide pyrophosphatase/phosphodiesterase 4			LY6A
rc_AA964339_at	Rn.2561	---	---			P4HA2
rc_AI234660_at	Rn.162697	RGD1563510	---			ITPK1
rc_AI045802_at	Rn.18350	Gpld1	glycosylphosphatidylinositol specific phospholipase D1			SSH2
rc_AI145891_at	Rn.20043	Smarcd3	SWI/SNF related, matrix associated, actin dependent regulator of chromatin, subfamily d, member 3			PSTPIP2
rc_AA850890_at	Rn.190651	Impact	imprinted and ancient			CCBL2
rc_AI144958_at	Rn.18855	---	---			TENC1
rc_AA819292_at	Rn.1973	---	---			TNS3
rc_AI229404_at	Rn.100044	RGD1561367	---			ECEL1
rc_AA997248_at	Rn.203753	---	Guanine nucleotide binding protein, alpha stimulating, olfactory type			PLEKHF1
rc_AI227731_at	Rn.24257	---	---			WFS1
D50093_s_at	Rn.3936	Prnp	prion protein			PLEKHF2
rc_AI228238_at	Rn.23325	Pgbd5	PiggyBac transposable element derived 5			MBD4
rc_AI070240_at	Rn.91597	Dos	downstream of Stk11			PLEKHH2
rc_AI111678_at	Rn.23557	Zfp462	zinc finger protein 462			MAF
M96375_s_at	Rn.54924	Nrxn1	neurexin 1			LGMN
rc_AI234712_at	Rn.58294	---	---			SOX9
rc_AA925448_at	Rn.61607	Lrsam1	leucine rich repeat and sterile alpha motif containing 1			NAGA
rc_AI101952_at	Rn.18970	Jakmip1	janus kinase and microtubule interacting protein 1			SLC41A3
rc_AA859688_at	Rn.50	Auh	AU RNA binding protein/enoyl-coenzyme A hydratase			AMY1
U64705cds_f_at	Rn.143972	Eif4a2	eukaryotic translation initiation factor 4A2			HS3ST3B1
rc_AI170392_at	Rn.199232	---	---			AOX1
J04171_at	Rn.5819	Got1	glutamic-oxaloacetic transaminase 1, soluble (aspartate aminotransferase 1)			HS1BP3
rc_AI228202_at	Rn.12107	Usp46	ubiquitin specific peptidase 46			ADD3
rc_AA818132_at	Rn.21871	---	---			BC022687
rc_AI235051_at	Rn.25296	---	---			DNAJC3
rc_AA926200_at	Rn.15681	Aox1	aldehyde oxidase 1			KLHL36
rc_AI070094_at	Rn.19653	---	---			ANTXR1
rc_AI145819_at	Rn.166885	---	---			CHL1
X74402_at	Rn.4000	Gdi1	GDP dissociation inhibitor 1			D2HGDH
rc_AI111406_at	Rn.146296	---	---			MAP7
rc_AI170763_at	Rn.34559	Agl	amylo-1,6-glucosidase, 4-alpha-glucanotransferase			CNDP2
rc_AI101494_at	Rn.136571	---	---			GADD45G
rc_AI170312_at	Rn.231453	---	---			STXBP2
rc_AA946150_at	Rn.94720	Ldb2	LIM domain binding 2			ARRDC1
rc_AI171769_at	Rn.224696	Mpp5	membrane protein, palmitoylated 5 (MAGUK p55 subfamily member 5)			CCNG1
rc_AI232740_at	Rn.90429	Efcab1	EF hand calcium binding domain 1			RNH1
rc_AI137259_at	Rn.10211	Lss	Lanosterol synthase (2,3-oxidosqualene-lanosterol cyclase)			FMN1
rc_AA944823_at	Rn.7792	Arhgef26	---			GRAP
rc_AI228959_at	Rn.20231	Dcun1d4	DCN1, defective in cullin neddylation 1, domain containing 4 (S. cerevisiae)			ALDH6A1
rc_AA924926_at	Rn.22364	Sspn	sarcospan			A330049N07RIK
rc_AA817753_at	Rn.2635	RGD1309762	similar to KIAA0614 protein			SEC24D
rc_AI227672_at	Rn.1589	---	---			FAM46A
rc_AI060247_at	Rn.19404	Necab3	N-terminal EF-hand calcium binding protein 3			SVIL
rc_AI072965_at	Rn.7600	RGD1312005	similar to DD1			SUMF1
rc_AI008313_at	Rn.163013	Clmp	Adipocyte-specific adhesion molecule			SLC15A4
rc_AI235129_at	Rn.26957	Trak2	trafficking protein, kinesin binding 2			IFIT2
rc_AI101009_at	Rn.23849	Zcchc12	zinc finger, CCHC domain containing 12			SYNM
rc_AI236668_at	Rn.63533	Entpd5	ectonucleoside triphosphate diphosphohydrolase 5			SERPINB6A
rc_AI639196_at	Rn.163449	Arhgef9	Cdc42 guanine nucleotide exchange factor (GEF) 9			DNM2
rc_AI228391_at	Rn.231720	---	---			PRCP
rc_AI171674_at	Rn.9975	Vldlr	very low density lipoprotein receptor			VMAC
rc_AI145830_at	Rn.226009	---	---			GJB6
rc_AI007921_at	Rn.13757	Lamp5	similar to Protein C20orf103 precursor			DDO
rc_AI104394_at	Rn.12950	---	Attractin like 1			CDH19
rc_AI178941_at	Rn.222475	Arhgap35	---			ATAD2
rc_AA850814_at	Rn.23989	Sccpdh	saccharopine dehydrogenase (putative)			PM20D1
rc_AI072247_at	Rn.20101	---	---			LMO2
L25387_at	Rn.2278	Pfkp	phosphofructokinase, platelet			SMARCD2
rc_AI070757_at	Rn.25745	Pcsk1n	proprotein convertase subtilisin/kexin type 1 inhibitor			LPCAT1
rc_AA892805_g_at	Rn.216474	---	---			CRELD2
rc_AI232210_at	Rn.20204	Cd99l2	CD99 molecule-like 2			POLR3E
H32747_at	Rn.115357	Rnf14	ring finger protein 14			HEY2
rc_AI233216_at	Rn.55106	Glud1	glutamate dehydrogenase 1			TRPV2
M22254_at	Rn.89192	Scn2a1	sodium channel, voltage-gated, type II, alpha 1			ANXA5
rc_AI072953_s_at	Rn.226002	Syne1	spectrin repeat containing, nuclear envelope 1			PAMR1
M59861_at	Rn.2328	Aldh1l1	aldehyde dehydrogenase 1 family, member L1			PER1
rc_AI030179_at	Rn.11803	Atp6v0e2	ATPase, H+ transporting V0 subunit e2			ACSF2
rc_AI101381_at	Rn.14639	---	---			TRP53INP1
rc_AI070269_at	Rn.16593	RGD1305645	similar to RIKEN cDNA 1500015O10			PRPS2
rc_AI101446_at	Rn.7530	---	---			TMEM104
rc_AI007953_at	Rn.137551	Rbm9	RNA binding motif protein 9			BMPR1B
rc_AA946377_at	Rn.98166	Myh10	myosin, heavy chain 10, non-muscle			FAM101B
rc_AI227665_s_at	Rn.1714	Araf	v-raf murine sarcoma 3611 viral oncogene homolog			CPNE3
rc_AI145044_at	Rn.91464	Mapk8ip2	mitogen-activated protein kinase 8 interacting protein 2			TSC22D4
rc_AI072393_at	Rn.40381	---	---			BMP2K
rc_AA964859_at	Rn.42633	RGD1559545	similar to ATPase inhibitory factor 1			GSTK1
rc_AI639118_at	Rn.91746	Cadps2	Ca++-dependent secretion activator 2			GPAM
L08497cds_at	Rn.230132	Gabrg2	gamma-aminobutyric acid (GABA) A receptor, gamma 2			SUN2
rc_AI101094_at	Rn.22692	Dnajc27	DnaJ (Hsp40) homolog, subfamily C, member 27			FARP1
rc_AI044610_s_at	Rn.11064	Ddc	dopa decarboxylase (aromatic L-amino acid decarboxylase)			DBI
rc_AI058919_at	Rn.19019	---	---			ERRFI1
rc_AI045217_at	Rn.17086	RGD1560755	similar to D8Ertd354e protein			MLC1
X74806_at	Rn.11217	LOC100911507 /// Vegp2	von Ebners gland protein 2			ACER2
rc_AI233771_at	Rn.18638	---	Carbonic anyhydrase 12			VAT1
rc_AI177360_at	Rn.3093	---	---			CLN5
rc_AI072966_at	Rn.166559	---	---			AGMO
rc_AI113338_at	Rn.162724	---	---			CDK5RAP3
rc_AI169249_at	Rn.7002	Rnf128	---			MTHFD2
rc_AI230470_at	Rn.129490	LOC691995	hypothetical protein LOC691995			LRP1
rc_H31144_at	Rn.98335	Tnk2	tyrosine kinase, non-receptor, 2			SLC39A11
rc_AI012538_at	Rn.222265	---	---			MFSD11
rc_AI176172_at	Rn.7039	---	---			CTSO
rc_AI073086_at	Rn.156065	---	---			NES
rc_AI231388_at	Rn.24570	Tmem98	transmembrane protein 98			DARC
rc_AI102458_at	Rn.23908	Ano4	anoctamin 4			ARAP1
rc_AA963100_at	Rn.162528	Ppp1r3c	protein phosphatase 1, regulatory (inhibitor) subunit 3C			LTBR
rc_AA891864_at	Rn.33035	Agtpbp1	ATP/GTP binding protein 1			DUSP1
rc_AA942924_at	Rn.67079	---	---			SH3PXD2B
rc_AA957753_at	Rn.9381	RGD1563072	similar to hypothetical protein FLJ38984			PPP1R14B
rc_AI070905_at	Rn.19824	---	---			SORBS2
rc_AI233225_at	Rn.87228	Gucy1b3	guanylate cyclase 1, soluble, beta 3			ILDR2
AB004267_g_at	Rn.11178	Pnck	pregnancy upregulated non-ubiquitously expressed CaM kinase			COL16A1
rc_AI059948_s_at	Rn.89069	Cit	citron			LDHD
rc_AI227941_at	Rn.1166	Isoc1	isochorismatase domain containing 1			AMOTL2
rc_AI102070_at	Rn.13685	Tspan7	tetraspanin 7			PLXDC1
U54807_at	Rn.11037	Rab3c	RAB3C, member RAS oncogene family			VCL
rc_AA799525_at	Rn.107963	Ndufa9	NADH dehydrogenase (ubiquinone) 1 alpha subcomplex, 9			DIAP2
rc_AI045069_at	Rn.149042	---	---			HPGD
rc_AA858892_at	Rn.18035	---	---			ARSB
rc_AA925352_at	Rn.9217	---	---			DAAM2
rc_AI103161_at	Rn.163747	---	---			GPS2
L10326_at	Rn.31	Gnas	GNAS complex locus			ST6GAL1
rc_AI012860_at	Rn.63144	Kif5a	---			ITPKB
rc_AI233337_at	Rn.36338	Actr10	---			PKD2
rc_AA901053_at	Rn.15175	---	---			CXCL14
rc_AI008919_at	Rn.46850	Sec14l2	SEC14-like 2 (S. cerevisiae)			ERLIN2
U49062_at	Rn.6007	Cd24	CD24 molecule			MDC1
rc_AA946253_at	Rn.767	RGD1565496	similar to Butyrate-induced transcript 1			ABCB1A
rc_AI176289_at	Rn.116275	Sf3b4	splicing factor 3b, subunit 4			AMPD3
rc_AI137933_at	Rn.8702	---	---			SLC29A3
rc_AA819647_at	Rn.1725	Gab1	GRB2-associated binding protein 1			TNS1
rc_AA964754_at	Rn.11905	---	---			SOCS6
rc_AI228798_at	Rn.30285	Sez6l2	seizure related 6 homolog (mouse)-like 2			MAN1C1
rc_AA859317_at	Rn.16996	RGD1310773	similar to hypothetical protein FLJ31810			RPS6KA1
rc_AA819643_at	Rn.64583	Prkaa2	protein kinase, AMP-activated, alpha 2 catalytic subunit			LYST
Z35654_at	Rn.81062	Mcf2l	MCF.2 cell line derived transforming sequence-like			EML3
rc_AI227738_at	Rn.166138	---	---			PLCL1
rc_AA818774_at	Rn.16666	Ttyh2	---			PDIA4
rc_AA925375_at	Rn.203488	---	---			PLA2G7
M63006_at	Rn.37400	---	---			SFPQ
rc_AI176699_at	Rn.24167	Pgm2l1	phosphoglucomutase 2-like 1			SUCLG2
rc_AA944201_at	Rn.11822	Rabl2a	RAB, member of RAS oncogene family-like 2B			ASAH1
rc_AI045128_at	Rn.204068	Wnk2	WNK lysine deficient protein kinase 2			KCNK9
X57514_at	Rn.10366	Gabrg1	gamma-aminobutyric acid (GABA) A receptor, gamma 1			CAMK1
rc_AA848893_at	Rn.203251	Aff3	AF4/FMR2 family, member 3			VWA1
rc_AI104326_at	Rn.162265	Tmem38a	transmembrane protein 38a			SORBS1
rc_AI044120_at	Rn.32662	---	Sterile alpha motif domain containing 4A			MEF2A
rc_AI070088_at	Rn.1325	Fam13c	---			ADCK4
M18331_g_at	Rn.215207	Prkce	protein kinase C, epsilon			USP53
rc_AA943965_at	Rn.203386	Lphn3	latrophilin 3			RHOU
rc_AI170377_at	Rn.23214	---	---			GAB2
rc_AA943576_at	Rn.214678	Bend6	---			P4HA1
rc_AA850742_at	Rn.7963	---	Nebulette			ADAM15
rc_AI101977_at	Rn.7312	Slc22a17	solute carrier family 22, member 17			CEBPG
X57573_at	Rn.91245	Gad1	glutamate decarboxylase 1			CDK5RAP2
rc_AI137037_at	Rn.22244	---	---			MLXIP
rc_AI103838_g_at	Rn.3201	Hspb6	heat shock protein, alpha-crystallin-related, B6			DENND4C
S83194_s_at	Rn.4851	Camkk1	calcium/calmodulin-dependent protein kinase kinase 1, alpha			CHST11
rc_AA874889_g_at	Rn.163696	---	---			RNPC3
rc_AA997859_at	Rn.98819	Mlc1	megalencephalic leukoencephalopathy with subcortical cysts 1 homolog (human)			SKI
rc_AI101153_at	Rn.23622	---	---			RNPEP
rc_AI137553_at	Rn.12284	---	---			EZH1
rc_AA892511_at	Rn.198314	Tesc	tescalcin			AGTRAP
AF003835_at	Rn.10780	Idi1	isopentenyl-diphosphate delta isomerase 1			NRP2
rc_AI229029_at	Rn.43958	Tubb3	tubulin, beta 3			BCL2
rc_AI231065_at	Rn.204980	---	---			SOWAHC
rc_AI112964_at	Rn.231471	---	---			GSTP1
rc_AA924500_at	Rn.13823	Elmod1	ELMO/CED-12 domain containing 1			TEAD1
rc_AA956757_at	Rn.137820	---	---			OAT
rc_AA849497_at	Rn.3514	Acss2	acyl-CoA synthetase short-chain family member 2			SPG21
rc_AA924772_at	Rn.11325	Mt3	metallothionein 3			PTTG1IP
rc_AA944265_at	Rn.23380	---	---			PHGDH
rc_H31859_at	Rn.22663	---	---			TNPO1
rc_AI228929_at	Rn.204758	Bai3	brain-specific angiogenesis inhibitor 3			ANKS1
M29249cds_at	Rn.9437	Hmgcr	3-hydroxy-3-methylglutaryl-Coenzyme A reductase
rc_AI227641_at	Rn.98220	---	---
U33314_at	Rn.10128	Pak3	p21 protein (Cdc42/Rac)-activated kinase 3
rc_AI169656_at	Rn.23348	Slc22a8	solute carrier family 22 (organic anion transporter), member 8
rc_AI236611_at	Rn.165929	---	---
rc_AA800177_at	Rn.164342	---	---
AA799276_at	Rn.2305	Atp2a2	ATPase, Ca++ transporting, cardiac muscle, slow twitch 2
rc_AA924455_at	Rn.136777	---	---
rc_H33656_at	Rn.14656	---	---
rc_AI228751_at	Rn.204945	---	---
rc_AA850692_at	Rn.7033	---	---
rc_AA924768_at	Rn.40780	Dnajb2	DnaJ (Hsp40) homolog, subfamily B, member 2
rc_AI010580_s_at	Rn.32553	Irgq	immunity-related GTPase family, Q
rc_AI171270_at	Rn.22678	Fundc1	FUN14 domain containing 1
rc_AA943737_at	Rn.109455	S1pr1	sphingosine-1-phosphate receptor 1
rc_AI071861_at	Rn.10318	Bmp4	bone morphogenetic protein 4
rc_AI234753_f_at	Rn.21319	Fam84a	family with sequence similarity 84, member A
rc_AI233227_at	Rn.24708	---	---
rc_AA998598_at	Rn.13126	Fam19a5	family with sequence similarity 19 (chemokine (C-C motif)-like), member A5
rc_AI232700_at	Rn.27698	Nacc2	---
rc_AA817810_at	Rn.9944	Snhg11	small nucleolar RNA host gene 11
rc_AI227892_at	Rn.16382	---	---
rc_AI105451_at	Rn.228910	---	Similar to RIKEN cDNA 6330409N04
rc_AI058767_at	Rn.24177	Pip4k2a	phosphatidylinositol-5-phosphate 4-kinase, type II, alpha
L09119_g_at	Rn.11236	Nrgn	neurogranin
rc_AA891824_at	Rn.138055	Srpk2	SFRS protein kinase 2
rc_AI069964_at	Rn.204219	Rgs7	regulator of G-protein signaling 7
U78517_at	Rn.42890	Rapgef4	Rap guanine nucleotide exchange factor (GEF) 4
rc_AA963891_at	Rn.164956	---	---
rc_AA998677_at	Rn.165520	---	---
rc_AI229073_at	Rn.16640	---	---
rc_AA946029_at	Rn.3341	Mettl7a	methyltransferase like 7A
rc_AA964581_at	Rn.11849	Nacad	NAC alpha domain containing
rc_AA819103_at	Rn.216502	RGD1566215	Similar to Coatomer gamma-2 subunit (Gamma-2 coat protein) (Gamma-2 COP)
rc_AA850058_at	Rn.163092	Hspa4	Heat shock protein 4
rc_AI072778_at	Rn.160009	---	---
rc_AA998957_at	Rn.105437	Ppfia3	Protein tyrosine phosphatase, receptor type, f polypeptide (PTPRF), interacting protein (liprin), alpha 3
rc_AI071949_at	Rn.144837	Mllt11	myeloid/lymphoid or mixed-lineage leukemia (trithorax homolog, Drosophila); translocated to, 11
A03913cds_s_at	Rn.2271	Serpine2	serine (or cysteine) peptidase inhibitor, clade E, member 2
rc_AI010662_at	Rn.101776	RGD1310348	similar to Ser/Thr-rich protein T10 in DGCR region
rc_AA859241_at	Rn.6258	Synj2bp	synaptojanin 2 binding protein
rc_AA957489_at	Rn.224618	---	Kinesin family member 5C
rc_AI170399_at	Rn.9547	---	---
M91808_at	Rn.4958	Scn1b	sodium channel, voltage-gated, type I, beta
D31873_g_at	Rn.11250	Limk1	LIM domain kinase 1
rc_AA964534_at	Rn.165290	---	---
rc_AA924915_at	Rn.203372	Ankrd34b	ankyrin repeat domain 34B
rc_AI044838_at	Rn.34529	Hpcal4	---
AF019974_at	Rn.11090	Chgb	chromogranin B
rc_AI044657_at	Rn.99769	---	---
rc_AA851471_at	Rn.6759	---	---
rc_AI227751_at	Rn.11467	---	---
rc_AI639123_at	Rn.32617	Inadl2	InaD-like 2 (Drosophila)
rc_AI170376_at	Rn.231725	---	---
rc_AI102249_at	Rn.203450	LOC690217	similar to B0511.12
rc_AI101943_at	Rn.129787	---	---
D37920_at	Rn.33239	Sqle	squalene epoxidase
rc_AI175507_at	Rn.162799	LOC689176	---
rc_AI102061_at	Rn.74049	Gria3	glutamate receptor, ionotrophic, AMPA 3
X80395cds_s_at	Rn.9987	Slc18a3	solute carrier family 18 (vesicular acetylcholine), member 3
rc_AI029670_at	Rn.219303	Lrrc4c	leucine rich repeat containing 4C
rc_AA901081_at	Rn.8477	Coro2b	coronin, actin binding protein, 2B
X06832cds#2_s_at	Rn.41024	Chga	chromogranin A
rc_AI069939_at	Rn.89675	Adarb1	adenosine deaminase, RNA-specific, B1
rc_AA926033_at	Rn.15644	---	---
rc_AI045441_at	Rn.204082	---	---
rc_AI112346_at	Rn.24012	Ralyl	RALY RNA binding protein-like
rc_AI073219_s_at	Rn.96943	---	---
rc_AA924607_at	Rn.105782	---	---
rc_AA800202_at	Rn.6943	RGD1565616	RGD1565616
rc_H31610_at	Rn.214632	Ttc3	tetratricopeptide repeat domain 3
M76426_at	Rn.10076	Dpp6	dipeptidylpeptidase 6
rc_AA800549_at	Rn.22957	---	---
rc_AI070598_at	Rn.73714	Stau2	staufen, RNA binding protein, homolog 2 (Drosophila)
U31367_at	Rn.10174	Mal	mal, T-cell differentiation protein
rc_AI178507_at	Rn.167316	---	Hypothetical protein LOC689663
M00001_i_at	Rn.10308	Apoa1	apolipoprotein A-I
rc_AI175114_at	Rn.36362	Dynll2	dynein light chain LC8-type 2
rc_AI101818_at	Rn.15193	---	---
rc_AI228766_at	Rn.24358	---	---
rc_AI073031_at	Rn.166565	---	---
rc_AA943586_at	Rn.7602	Kirrel3	kin of IRRE like 3 (Drosophila)
rc_AI009700_at	Rn.17471	RGD1305664	similar to KIAA0672 gene product
rc_AI639210_at	Rn.43064	Dmrta1	DMRT-like family A1
rc_AI045180_at	Rn.27612	RGD1310444	LOC363015
AA799322_at	Rn.102424	Pdhb	pyruvate dehydrogenase (lipoamide) beta
rc_AI059487_at	Rn.19188	Jph3	junctophilin 3
rc_AA858621_g_at	Rn.12600	Camk2n1	calcium/calmodulin-dependent protein kinase II inhibitor 1
AF090867_at	Rn.3862	Gmpr	guanosine monophosphate reductase
rc_AI011713_at	Rn.17067	---	---
rc_AI101794_at	Rn.17672	Acsbg1	acyl-CoA synthetase bubblegum family member 1
rc_AI103552_at	Rn.6137	RGD1559896	similar to RIKEN cDNA 2310022B05
U10357_g_at	Rn.88597	Pdk2	pyruvate dehydrogenase kinase, isozyme 2
AA851136_g_at	Rn.9149	Pak1	p21 protein (Cdc42/Rac)-activated kinase 1
rc_AI045330_at	Rn.16180	---	---
D42148_at	Rn.52228	Gas6	growth arrest specific 6
U78977_g_at	Rn.40336	Atp9a /// Atp9b	ATPase, class II, type 9A /// ATPase, class II, type 9B
rc_AI179458_at	Rn.40930	Lrp11	low density lipoprotein receptor-related protein 11
rc_AI175481_at	Rn.19943	Clasp2	cytoplasmic linker associated protein 2
rc_AI172352_at	Rn.22829	Hhatl	hedgehog acyltransferase-like
rc_AI144801_at	Rn.222298	Neto2	neuropilin (NRP) and tolloid (TLL)-like 2
rc_AI137502_at	Rn.20868	Ank1	ankyrin 1, erythrocytic
rc_AA955960_at	Rn.203538	---	---
rc_AI231028_at	Rn.20361	Epb41l1	erythrocyte protein band 4.1-like 1
rc_AI145640_at	Rn.46942	Elovl6	ELOVL family member 6, elongation of long chain fatty acids (yeast)
rc_AA859877_at	Rn.801	---	Target of myb1-like 2 (chicken)
rc_AI144824_at	Rn.166847	---	---
rc_AI059345_at	Rn.228981	---	Citron
X54096_at	Rn.10481	Lcat	lecithin cholesterol acyltransferase
rc_AA964146_s_at	Rn.11716	LOC498662	similar to RIKEN cDNA 2610019F03
rc_AA943195_at	Rn.9935	Htr2c	5-hydroxytryptamine (serotonin) receptor 2C
M31174_at	Rn.11307	Thra	thyroid hormone receptor alpha
rc_AA901176_at	Rn.166705	Susd2	sushi domain containing 2
rc_AI111644_at	Rn.20259	Fam123a	family with sequence similarity 123A
rc_AI102269_at	Rn.6497	Syngr3	synaptogyrin 3
L27112_s_at	Rn.9910	Mapk9	mitogen-activated protein kinase 9
rc_AI102972_at	Rn.9470	---	24-dehydrocholesterol reductase
X62839mRNA_s_at	Rn.9733	Kcnc2	potassium voltage gated channel, Shaw-related subfamily, member 2
rc_AI228557_at	Rn.163637	---	---
rc_AI112138_at	Rn.19878	---	---
rc_AI230701_at	Rn.15026	---	---
M84725_at	Rn.10998	Tagln3	transgelin 3
AJ001641_at	Rn.11354	Pou3f3	POU class 3 homeobox 3
rc_H31550_at	Rn.14572	---	Cytoplasmic polyadenylation element binding protein 1
rc_AI145322_at	Rn.101945	RGD1560394	RGD1560394
AF078779_at	Rn.18624	Nalcn	sodium leak channel, non-selective
rc_AI030434_at	Rn.32270	Ccdc92	coiled-coil domain containing 92
AF029107_at	Rn.62687	Apba2	amyloid beta (A4) precursor protein-binding, family A, member 2
rc_AI009372_at	Rn.45965	Fgf12	Fibroblast growth factor 12
rc_AI231349_at	Rn.34335	Stmn2	stathmin-like 2
rc_AI234277_at	Rn.230588	Pamr1	peptidase domain containing associated with muscle regeneration 1
rc_AA996869_at	Rn.39381	---	---
rc_AA817746_at	Rn.16387	LOC365985	similar to adenylate kinase 5 isoform 1
rc_AI102073_at	Rn.103382	Mal2	mal, T-cell differentiation protein 2
rc_AI231999_at	Rn.24825	Tpd52l1	tumor protein D52-like 1
M15882_at	Rn.112599	Clta	clathrin, light chain (Lca)
rc_AA899649_at	Rn.14961	Stmn3	stathmin-like 3
rc_AI229291_at	Rn.41055	Pura	---
rc_AI639435_at	Rn.155340	Pcp4l1	Purkinje cell protein 4-like 1
rc_AI101116_at	Rn.7449	Nap1l5	nucleosome assembly protein 1-like 5
rc_AI171466_at	Rn.196026	Tppp3	tubulin polymerization-promoting protein family member 3
rc_AI072459_at	Rn.6202	Epha4	Eph receptor A4
rc_AI010616_at	Rn.9084	---	---
rc_AI233718_at	Rn.8706	Sub1	---
M77694_at	Rn.9195	Fah	fumarylacetoacetate hydrolase
AA685870_at	Rn.143995	RGD1311899	similar to RIKEN cDNA 2210016L21 gene
J05499_at	Rn.10202	Gls2	glutaminase 2 (liver, mitochondrial)
Z12152_at	Rn.10971	Nefm	neurofilament, medium polypeptide
X78848cds_f_at	Rn.10460	Gsta3	glutathione S-transferase A3
rc_AI230982_at	Rn.93910	Ndrg3	N-myc downstream regulated gene 3
rc_AI071365_at	Rn.90059	Dlgap1	discs, large (Drosophila) homolog-associated protein 1
rc_AI231821_at	Rn.555	Stmn1	stathmin 1
rc_AA956133_at	Rn.9566	---	---
rc_AI235507_at	Rn.101733	---	Homeobox C9
rc_AI112098_at	Rn.129546	---	---
J05592_g_at	Rn.9756	Ppp1r1a	protein phosphatase 1, regulatory (inhibitor) subunit 1A
rc_AI172451_at	Rn.107254	---	---
S83320_at	Rn.134702	Elavl4	ELAV (embryonic lethal, abnormal vision, Drosophila)-like 4 (Hu antigen D)
rc_AI009222_at	Rn.115473	---	---
rc_AI071051_at	Rn.121382	---	---
Z35138cds_s_at	Rn.12732	Fgfr2	fibroblast growth factor receptor 2
rc_AA925027_at	Rn.92968	Map7d2	MAP7 domain containing 2
rc_AI029453_at	Rn.145369	---	---
X07729exon#5_s_at	Rn.10828	Eno2	enolase 2, gamma, neuronal
rc_AI111825_at	Rn.19912	Plekhg3	pleckstrin homology domain containing, family G (with RhoGef domain) member 3
rc_AI102382_at	Rn.127735	---	---
D17764_at	Rn.20352	Sncb	synuclein, beta
rc_AA924656_at	Rn.15364	Bai2	brain-specific angiogenesis inhibitor 2
M55291_at	Rn.11246	Ntrk2	neurotrophic tyrosine kinase, receptor, type 2
rc_AI073068_at	Rn.199333	---	---
rc_AI071150_at	Rn.20442	Ryr2	ryanodine receptor 2, cardiac
rc_AI228548_g_at	Rn.11091	S100a1	S100 calcium binding protein A1
rc_AI233468_at	Rn.216679	---	---
rc_AI235349_at	Rn.229029	Dip2a	Similar to Disco-interacting protein 2 homolog
rc_AI176362_at	Rn.12529	---	---
rc_AI233941_at	Rn.15275	Lhpp	phospholysine phosphohistidine inorganic pyrophosphate phosphatase
M95735_at	Rn.98793	Stx1b	syntaxin 1B
S56141_s_at	Rn.9716	Slc6a15	solute carrier family 6 (neutral amino acid transporter), member 15
rc_AA943409_at	Rn.7558	---	---
D21869_s_at	Rn.11004	Pfkm	phosphofructokinase, muscle
rc_AI030734_at	Rn.48905	Caskin1	CASK interacting protein 1
rc_AI102262_at	Rn.16792 /// Rn.170128	---	kinase D-interacting substrate 220
M31076_at	Rn.9952	Tgfa	transforming growth factor alpha
rc_AI229493_at	Rn.24450	---	---
rc_AI009772_at	Rn.17493	Ahcyl1	adenosylhomocysteinase-like 1
rc_AI171162_at	Rn.203744	Evi2a	ecotropic viral integration site 2A
rc_AI029795_s_at	Rn.772	Insig1	insulin induced gene 1
rc_AI009493_at	Rn.17462	---	---
rc_AI059884_at	Rn.19304	Sgsm1	small G protein signaling modulator 1
rc_AA943463_at	Rn.203307	Aak1	AP2 associated kinase 1
U46118_at	Rn.10489	Cyp3a9	cytochrome P450, family 3, subfamily a, polypeptide 9
X06655_at	Rn.11067	Syp	synaptophysin
rc_AA800315_at	Rn.203104	Pex19	peroxisomal biogenesis factor 19
X54531mRNA_at	Rn.10354	Dnm1	dynamin 1
rc_AA942670_at	Rn.7356	---	---
rc_AI230443_at	Rn.11264	Sv2a	synaptic vesicle glycoprotein 2a
rc_AI044508_s_at	Rn.2865	Nsg1	neuron specific gene family member 1
rc_AA943456_at	Rn.7567	---	Elongation of very long chain fatty acids (FEN1/Elo2, SUR4/Elo3, yeast)-like 4
AA799336_at	Rn.1318	LOC683884 /// Ndufab1	NADH dehydrogenase (ubiquinone) 1, alpha/beta subcomplex, 1
U88958_at	Rn.3546	Nrn1	neuritin 1
rc_AI237618_at	Rn.101805	RGD1310686	similar to chromosome 16 open reading frame 5
rc_AA943569_at	Rn.216466	---	---
rc_AI639484_at	Rn.58137	Sv2b	synaptic vesicle glycoprotein 2b
rc_AA943348_at	Rn.21679	---	---
rc_AA944426_at	Rn.216430	Calm3	calmodulin 3
U55816_at	Rn.10513	Slc12a5	solute carrier family 12 (potassium-chloride transporter), member 5
rc_AA998560_at	Rn.13115	Abca2	ATP-binding cassette, sub-family A (ABC1), member 2
rc_AI177165_at	Rn.13031	Klc2	kinesin light chain 2
X58294_at	Rn.26083	Ca2	carbonic anhydrase II
rc_AI639285_at	Rn.28077	B3galt5	UDP-Gal:betaGlcNAc beta 1,3-galactosyltransferase, polypeptide 5
rc_AA859663_at	Rn.41	Slc25a23	solute carrier family 25 (mitochondrial carrier; phosphate carrier), member 23
AA848268_at	Rn.228618	Dnaja4	DnaJ (Hsp40) homolog, subfamily A, member 4
rc_AI104773_at	Rn.23465	LOC100360334	---
rc_AI144789_at	Rn.19156	Mpped1	metallophosphoesterase domain containing 1
rc_AI227643_at	Rn.22729	Olfml1	olfactomedin-like 1
rc_AI145036_at	Rn.23878	Celf4	bruno-like 4, RNA binding protein (Drosophila)
rc_AI071700_at	Rn.21975	---	---
U32372_at	Rn.45325	Sult1d1	sulfotransferase family 1D, member 1
rc_AI101379_at	Rn.22768	---	---
rc_AI102079_at	Rn.80843	Stxbp1	syntaxin binding protein 1
AF054586_at	Rn.7544	Rnf112	ring finger protein 112
rc_AI171165_at	Rn.164366	---	---
Z49858_at	Rn.1721	Pllp	plasma membrane proteolipid (plasmolipin)
rc_AI230614_s_at	Rn.8925	Atp1b1	ATPase, Na+/K+ transporting, beta 1 polypeptide
rc_AI137423_at	Rn.164711	---	---
AF023621_at	Rn.11286	Sort1	sortilin 1
rc_AI012471_at	Rn.12811	Efhd1	EF-hand domain family, member D1
rc_AI228702_at	Rn.228843	Trim37	---
U27558_at	Rn.10196	Kcnj10	potassium inwardly-rectifying channel, subfamily J, member 10
rc_AI175787_at	Rn.15590	Spock2	sparc/osteonectin, cwcv and kazal-like domains proteoglycan 2
rc_AI145123_at	Rn.229087	---	---
rc_AA963810_at	Rn.144610	Dvl1	Dishevelled, dsh homolog 1 (Drosophila)
AF058795_at	Rn.162814	Gabbr2	gamma-aminobutyric acid (GABA) B receptor 2
rc_AI136849_at	Rn.164718	---	---
rc_AA997237_at	Rn.45804	Slc22a23	solute carrier family 22, member 23
rc_AI101605_at	Rn.7692	Wasf1	WAS protein family, member 1
L14462_g_at	Rn.11495	Aes	amino-terminal enhancer of split
rc_AA819111_at	Rn.1630	---	---
rc_AI043855_at	Rn.18741	Sc5dl	sterol-C5-desaturase (ERG3 delta-5-desaturase homolog, S. cerevisiae)-like
rc_AI101203_at	Rn.203070	Tmem59l	transmembrane protein 59-like
rc_AI102032_at	Rn.3622	Itfg1	integrin alpha FG-GAP repeat containing 1
D14421_at	Rn.44437	Ppp2r2b	protein phosphatase 2 (formerly 2A), regulatory subunit B, beta isoform
rc_AI073056_s_at	Rn.106230	Klc1	kinesin light chain 1
rc_AI175539_at	Rn.2005	Pvalb	parvalbumin
S45663_at	Rn.107358	RGD1560015 /// Tecr	trans-2,3-enoyl-CoA reductase
U35774_at	Rn.8273	Bcat1	branched chain aminotransferase 1, cytosolic
rc_AA819646_at	Rn.154700	RGD1562101	G protein-coupled receptor 98 /// similar to very large G-protein coupled receptor 1
rc_AA999055_at	Rn.64460	Cend1	cell cycle exit and neuronal differentiation 1
rc_AI072819_at	Rn.204287	---	---
rc_AI146172_at	Rn.14657	Nsg2	neuron specific gene family member 2
rc_AA942690_at	Rn.7938	---	RAB11 family interacting protein 4 (class II)
M17526_g_at	Rn.90161	Gnao1	guanine nucleotide binding protein (G protein), alpha activating activity polypeptide O
rc_AI045669_s_at	Rn.190653	---	---
J05087_at	Rn.11053	Atp2b3	ATPase, Ca++ transporting, plasma membrane 3
M88709_at	Rn.11366	Opcml	opioid binding protein/cell adhesion molecule-like
rc_AI072817_f_at	Rn.20269	Lingo1	leucine rich repeat and Ig domain containing 1
X08056cds_s_at	Rn.33890	Gamt	guanidinoacetate N-methyltransferase
rc_AA866306_at	Rn.40771	Shisa4	shisa homolog 4 (Xenopus laevis)
rc_AA944789_f_at	Rn.12939	Vamp2	vesicle-associated membrane protein 2
rc_AI175498_at	Rn.22481	Acyp2	acylphosphatase 2, muscle type
X13527cds_s_at	Rn.9486	Fasn	fatty acid synthase
rc_AI070634_at	Rn.9529	---	---
rc_AI072943_at	Rn.54707	Nptx1	neuronal pentraxin 1
rc_AI060071_at	Rn.228992	---	Synapsin I
D87839_g_at	Rn.10090	Abat	4-aminobutyrate aminotransferase
U62897_at	Rn.25905	Cpd	carboxypeptidase D
U16655_at	Rn.37434	Plcd4	phospholipase C, delta 4
rc_AI236672_at	Rn.25383	---	---
rc_AI170692_at	Rn.118264	Gabarapl1	GABA(A) receptor-associated protein like 1
H33045_s_at	Rn.11086	Prph	peripherin
X66845_at	Rn.11273	Dync1i1	dynein cytoplasmic 1 intermediate chain 1
rc_AI045554_at	Rn.228964	---	---
rc_AI102401_at	Rn.25154	---	---
rc_AI233181_at	Rn.25033	---	---
rc_AA964069_at	Rn.164725	---	---
rc_AI112730_at	Rn.146142	---	---
M16112_at	Rn.9743	Camk2b	calcium/calmodulin-dependent protein kinase II beta
rc_AI171006_at	Rn.24378	C1qtnf4	C1q and tumor necrosis factor related protein 4
rc_AI101674_at	Rn.11731	---	---
rc_AI070328_at	Rn.19932	Disp2	dispatched homolog 2 (Drosophila)
rc_AA998408_at	Rn.203800	Hoxb6	homeo box B6
AF009603_at	Rn.10787	Sh3gl2	SH3-domain GRB2-like 2
AB006461_at	Rn.5653	Ncdn	neurochondrin
rc_AI102057_at	Rn.92540	Rbfox1	ataxin 2 binding protein 1
rc_AI228173_at	Rn.224839	Fam155a	family with sequence similarity 155, member A
rc_AI013328_at	Rn.40404	Ablim1	actin-binding LIM protein 1
rc_AI104908_at	Rn.19113	---	---
M95591_at	Rn.154404	Fdft1	farnesyl diphosphate farnesyl transferase 1
rc_AI103548_at	Rn.18315	Scoc	short coiled-coil protein
rc_AA943129_at	Rn.100251	Agpat3	1-acylglycerol-3-phosphate O-acyltransferase 3
rc_AI059481_at	Rn.225998	---	Neurexin 3
rc_AI007753_at	Rn.21422	Plekha6	Pleckstrin homology domain containing, family A member 6
rc_AA892616_at	Rn.3587	Slc13a3	solute carrier family 13 (sodium-dependent dicarboxylate transporter), member 3
rc_AI043942_at	Rn.199244	---	---
rc_AI045492_at	Rn.16235	---	---
rc_AI228654_at	Rn.23812	Dnajc6	DnaJ (Hsp40) homolog, subfamily C, member 6
rc_AA848831_at	Rn.11200	Lpar1	lysophosphatidic acid receptor 1
rc_AA899141_s_at	Rn.6872	Phgdh	phosphoglycerate dehydrogenase
rc_AI233343_at	Rn.22774	Asrgl1	asparaginase like 1
AF098301_at	Rn.88821	Fbxo2	F-box protein 2
rc_AI044530_at	Rn.43251	---	Microtubule associated serine/threonine kinase family member 4
rc_AI104589_at	Rn.23547	Efha2	EF hand domain family, member A2
rc_AA892234_at	Rn.1916	Mgst3	microsomal glutathione S-transferase 3
D26493_at	Rn.214176	Dnah2	dynein, axonemal, heavy chain 2
rc_AI144722_at	Rn.23807	Map7	microtubule-associated protein 7
X52817cds_s_at	Rn.55126	Rtn1	reticulon 1
rc_AI137274_at	Rn.204414	---	---
M22253_at	Rn.32079	Scn1a	sodium channel, voltage-gated, type I, alpha
rc_AA858724_at	Rn.163628	---	---
rc_AI044093_at	Rn.203146	---	---
rc_AI175348_at	Rn.11891	Reep1	receptor accessory protein 1
rc_AI144767_s_at	Rn.87540	Tpm1	tropomyosin 1, alpha
rc_AA943363_at	Rn.7552	---	---
rc_AI639513_at	Rn.43522	---	---
rc_AI101362_s_at	Rn.40877	---	---
rc_AI060037_at	Rn.205058	Magi2	membrane associated guanylate kinase, WW and PDZ domain containing 2
M59980_s_at	Rn.87841	Kcnd2	potassium voltage-gated channel, Shal-related subfamily, member 2
D30666_at	Rn.54820	Acsl3	acyl-CoA synthetase long-chain family member 3
rc_AI236643_at	Rn.108008	---	---
rc_AI059853_at	Rn.98831	---	---
S90449_at	Rn.4143	Ppm1b	protein phosphatase 1B, magnesium dependent, beta isoform
rc_AI145991_at	Rn.22207	Lrrc4b	leucine rich repeat containing 4B
rc_AI144883_at	Rn.216626	---	---
rc_AI101484_at	Rn.165613	---	---
rc_AA875414_at	Rn.2912	---	Cadherin, EGF LAG seven-pass G-type receptor 2 (flamingo homolog, Drosophila)
rc_AA957999_at	Rn.8763	Slc25a33	similar to mitochondrial carrier protein MGC4399
rc_AI227848_at	Rn.22773	---	---
rc_AA892496_at	Rn.10521	Chn2	---
M17527_at	Rn.11391	Gnai1	guanine nucleotide binding protein (G protein), alpha inhibiting 1
rc_AI104393_at	Rn.4077	Art3	ADP-ribosyltransferase 3
rc_AI101330_at	Rn.13744	Ncald	neurocalcin delta
M24852_at	Rn.9736	Pcp4	Purkinje cell protein 4
D87248_at	Rn.10644	Cntn6	contactin 6
rc_AI145884_at	Rn.53846	Atrn	attractin
rc_AI146237_at	Rn.22217	---	---
rc_AA874805_at	Rn.203074	---	---
E01415cds_s_at	Rn.6036	Gstm7	glutathione S-transferase, mu 7
rc_AA924902_at	Rn.64439	Cmbl	carboxymethylenebutenolidase homolog (Pseudomonas)
rc_AA899681_s_at	Rn.2281	Chchd10	coiled-coil-helix-coiled-coil-helix domain containing 10
U07181_at	Rn.1785	Ldhb	lactate dehydrogenase B
rc_AA800228_at	Rn.1171	Csdc2	cold shock domain containing C2, RNA binding
rc_AI228222_at	Rn.169515	Kctd4	potassium channel tetramerisation domain containing 4
rc_AA943830_at	Rn.203281	---	---
AB016800_g_at	Rn.228	Dhcr7	7-dehydrocholesterol reductase
rc_AI235528_at	Rn.147228	---	---
rc_AI639023_at	Rn.9885	Kcnc3	potassium voltage gated channel, Shaw-related subfamily, member 3
rc_AI007970_at	Rn.8826	Nkd1	naked cuticle homolog 1 (Drosophila)
AF076619_at	Rn.30028	Grb14	growth factor receptor bound protein 14
AB009999_g_at	Rn.18983	Cds1	CDP-diacylglycerol synthase 1
AF065149_s_at	Rn.211093	Ank3	ankyrin 3, epithelial
rc_AI060224_at	Rn.99441	Col14a1	collagen, type XIV, alpha 1
Y17048_at	Rn.23560	Cabp1	calcium binding protein 1
U52950_g_at	Rn.98152	Map1b	microtubule-associated protein 1B
rc_AI070167_at	Rn.19678	Abcd2	ATP-binding cassette, sub-family D (ALD), member 2
rc_AI009094_at	Rn.13877	---	---
M63901_g_at	Rn.6173	Scg5	secretogranin V
D37880_at	Rn.8883	Tyro3	TYRO3 protein tyrosine kinase
rc_AA998565_at	Rn.162507	Cdkn1c	cyclin-dependent kinase inhibitor 1C
rc_AI102795_at	Rn.1653	Ptn	pleiotrophin
D45920_at	Rn.10684	Plcl1	phospholipase C-like 1
rc_AI060131_at	Rn.100042	Podxl2	podocalyxin-like 2
rc_AI044845_at	Rn.211693	Eml1	echinoderm microtubule associated protein like 1
rc_AA943617_at	Rn.114169	Aplp1	amyloid beta (A4) precursor-like protein 1
rc_AA925373_at	Rn.228266	---	---
rc_AA924097_at	Rn.15266	---	---
rc_AI009969_at	Rn.13756	Rab6b	RAB6B, member RAS oncogene family
rc_AI070220_at	Rn.166361	---	---
rc_AI232012_at	Rn.1128	Ndufa8	NADH dehydrogenase (ubiquinone) 1 alpha subcomplex, 8
AF030253_at	Rn.10846	Slc32a1	solute carrier family 32 (GABA vesicular transporter), member 1
rc_AI009235_at	Rn.11233	Gng8	guanine nucleotide binding protein (G protein), gamma 8
rc_AI233875_at	Rn.22807	---	---
rc_AI137995_at	Rn.22230	Scn4b	sodium channel, voltage-gated, type IV, beta
rc_AA819339_at	Rn.50862	Lgi3	leucine-rich repeat LGI family, member 3
H31373_at	Rn.107101	Dennd5a	DENN/MADD domain containing 5A
H32189_s_at	Rn.202944	Gstm1	glutathione S-transferase mu 1
rc_AA894317_s_at	Rn.11166	Chn1	chimerin (chimaerin) 1
rc_AI029675_at	Rn.162662	Pbx3	pre-B-cell leukemia homeobox 3
rc_AI102258_at	Rn.7450	---	---
D10666_at	Rn.105934	Vsnl1	visinin-like 1
rc_AA943601_at	Rn.2569	---	---
rc_AI112999_at	Rn.9251	---	---
rc_AA818602_at	Rn.106719	Rit2	Ras-like without CAAX 2
rc_AI044668_at	Rn.198566	Crtac1	cartilage acidic protein 1
rc_AI169367_at	Rn.13520	RGD1309676	similar to RIKEN cDNA 5730469M10
rc_AA943229_s_at	Rn.83615	Lgi1	leucine-rich, glioma inactivated 1 /// leucine-rich glioma-inactivated protein 1-like
AF045564_at	Rn.231671	Ndrg4	N-myc downstream regulated gene 4
rc_AI229010_at	Rn.25058	---	---
rc_AI101350_at	Rn.161747	Tspyl4	TSPY-like 4
rc_AI145424_at	Rn.23671	Fgfr3	Fibroblast growth factor receptor 3
M57664_g_at	Rn.1472	Ckb	creatine kinase, brain
X73411mRNA_s_at	Rn.11169	LOC688682 /// Snrpn	small nuclear ribonucleoprotein polypeptide N
S50879_at	Rn.105879	Ache	acetylcholinesterase
rc_AA957906_at	Rn.147629	---	---
rc_AI112577_at	Rn.198523	Gng3	guanine nucleotide binding protein (G protein), gamma 3
rc_AI104145_at	Rn.18757	Fndc5	fibronectin type III domain containing 5
rc_H31897_at	Rn.21418	Mfsd6	major facilitator superfamily domain containing 6
rc_AA955553_at	Rn.228630	---	ELOVL family member 7, elongation of long chain fatty acids (yeast)
rc_AI071574_at	Rn.231699	Ccp110	CP110 protein
rc_AI145866_at	Rn.22383	Fam171b	family with sequence similarity 171, member B
X59737mRNA_g_at	Rn.155589	Ckmt1b	creatine kinase, mitochondrial 1
rc_AI044635_at	Rn.24061	Dzip1	DAZ interacting protein 1
U27562_at	Rn.3091	Sparcl1	SPARC-like 1 (hevin)
E13644cds_s_at	Rn.18446	Pja2	praja 2, RING-H2 motif containing
rc_AI144586_at	Rn.8415	Plekhb1	pleckstrin homology domain containing, family B (evectins) member 1
rc_AI231717_at	Rn.8057	---	---
rc_AI058890_at	Rn.21006	Ube2ql1	ubiquitin-conjugating enzyme E2Q family-like 1
rc_AA997651_at	Rn.161745	Phyhipl	phytanoyl-CoA 2-hydroxylase interacting protein-like
rc_AI171814_at	Rn.4166	Calm1 /// Calm2 /// Calm3	calmodulin 1
rc_AA800004_at	Rn.6269	Sept4	septin 4
rc_AI229198_at	Rn.24414	---	---
M62752_at	Rn.9764	Eef1a2	eukaryotic translation elongation factor 1 alpha 2
rc_AI058796_at	Rn.25191	Tmem163	transmembrane protein 163
U08290_at	Rn.5785	Nnat	neuronatin
rc_AI171603_at	Rn.103114	Ogn	osteoglycin
rc_AI013723_at	Rn.19527	Susd4	---
X62840mRNA_s_at	Rn.33095	Kcnc1	potassium voltage gated channel, Shaw-related subfamily, member 1
X06890cds_at	Rn.3016	Rab4a	RAB4A, member RAS oncogene family
rc_AI229935_at	Rn.230336	Srgap3	SLIT-ROBO Rho GTPase activating protein 3
X60468mRNA_s_at	Rn.19953	Apbb1	amyloid beta (A4) precursor protein-binding, family B, member 1 (Fe65)
U86635_g_at	Rn.9158	Gstm5	glutathione S-transferase, mu 5
rc_AI171506_at	Rn.3519	Me1	malic enzyme 1, NADP(+)-dependent, cytosolic
L16532_at	Rn.31762	Cnp	2',3'-cyclic nucleotide 3' phosphodiesterase
rc_AI100875_at	Rn.100853	Cmtm5	CKLF-like MARVEL transmembrane domain containing 5
rc_AA946457_g_at	Rn.1995	Rasgrp3	RAS guanyl releasing protein 3 (calcium and DAG-regulated)
rc_AA924354_at	Rn.8331	Dixdc1	DIX domain containing 1
rc_AI227624_at	Rn.14889	Ttyh1	tweety homolog 1 (Drosophila)
rc_AI007642_at	Rn.165280	---	---
rc_AA997614_s_at	Rn.107152	Cyp51	cytochrome P450, family 51
rc_AA894210_at	Rn.144356	---	---
X66974_at	Rn.10321	Calb2	calbindin 2
AB016160_g_at	Rn.30059	Gabbr1	gamma-aminobutyric acid (GABA) B receptor 1
rc_AI072020_at	Rn.155651	Timp4	tissue inhibitor of metalloproteinase 4
rc_AI070277_s_at	Rn.4550	Plp1	proteolipid protein 1
rc_AA943762_at	Rn.112392	LOC100359799 /// LOC100360856 /// LOC100361198 /// LOC100364244 /// LOC100364307 /// LOC100364575 /// LOC100365136 /// LOC100365768 /// LOC301193 /// LOC301748 /// LOC360998 /// LOC363181 /// LOC363306 /// LOC363320 /// LOC363433 /// LOC367381 /// LOC498374 /// LOC501089 /// LOC501091 /// LOC501222 /// LOC501223 /// LOC501224 /// LOC501250 /// LOC501256 /// LOC501396 /// LOC501399 /// LOC501400 /…	rCG43589-like /// similar to Discs large homolog 5 (Placenta and prostate DLG) (Discs large protein P-dlg) /// similar to RIKEN cDNA 1700001E04 /// similar to RIKEN cDNA 1700001E04 /// hypothetical protein LOC363306 /// similar to RIKEN cDNA 4930555G01 /// similar to Discs large homolog 5 (Placenta and prostate DLG) (Discs large protein P-dlg) /// similar to Discs large homolog 5 (Placenta and pr…
rc_AI030312_at	Rn.21577	RGD1308626	similar to 9630044O09Rik protein
M83196_at	Rn.11402	Map1a	microtubule-associated protein 1A
X67241cds_at	Rn.135776	Rasgrf1	RAS protein-specific guanine nucleotide-releasing factor 1
rc_AI228756_at	Rn.163525	---	---
E12625cds_at	Rn.7167	Msmo1	sterol-C4-methyl oxidase-like
X56228_g_at	Rn.6360	Tst	thiosulfate sulfurtransferase
rc_AI145778_at	Rn.24009	---	---
rc_AI101396_at	Rn.22419	---	---
K00512_at	Rn.63285	Mbp	myelin basic protein
U16802_at	Rn.88197	Cadps	Ca++-dependent secretion activator
rc_AI112097_at	Rn.15709	Fgf13	fibroblast growth factor 13
rc_AI071578_at	Rn.231679	Nrep	---
AB003991_g_at	Rn.107689	Snap25	synaptosomal-associated protein 25
rc_AI070139_at	Rn.19666	---	---
rc_AI010499_at	Rn.216504	---	---
AB005541_at	Rn.219420	Cdk18	PCTAIRE protein kinase 3
rc_AA859150_at	Rn.16973	Trim2	tripartite motif-containing 2
rc_AA944926_at	Rn.7770	---	---
D10699_g_at	Rn.107213	Uchl1	ubiquitin carboxyl-terminal esterase L1 (ubiquitin thiolesterase)
rc_AI102732_at	Rn.162344	LOC100360464 /// MGC109340	similar to Microsomal signal peptidase 23 kDa subunit (SPase 22 kDa subunit) (SPC22/23)
rc_AA875659_s_at	Rn.88941	Ina	internexin neuronal intermediate filament protein, alpha
X83231_at	Rn.89576	Itih3	inter-alpha trypsin inhibitor, heavy chain 3
J03481mRNA_at	Rn.241	Qdpr	quinoid dihydropteridine reductase
rc_AI228110_s_at	Rn.9744	Ugt8	UDP glycosyltransferase 8
rc_AI145880_at	Rn.203113	---	---
rc_AI011623_at	Rn.12235	---	---
X86789_at	Rn.2883	Sncg	synuclein, gamma (breast cancer-specific protein 1)
S53527mRNA_s_at	Rn.8937	S100b	S100 calcium binding protein B
rc_AI170696_at	Rn.3407	Ndrg2	N-myc downstream regulated gene 2
U02983_at	Rn.11093	Scg3	secretogranin III
X06554cds_s_at	Rn.87331	Mag	myelin-associated glycoprotein
rc_AA818915_at	Rn.1536	Dbndd2	dysbindin (dystrobrevin binding protein 1) domain containing 2
rc_AI059955_s_at	Rn.17098	Bin1	bridging integrator 1
rc_AA850640_at	Rn.19969	Baalc	brain and acute leukemia, cytoplasmic
J03754Complete_seq_at	Rn.90982	Atp2b2	ATPase, Ca++ transporting, plasma membrane 2
rc_AI232096_at	Rn.89268	Slc15a2	solute carrier family 15 (H+/peptide transporter), member 2
rc_AA892312_at	Rn.1989	Kcnj16	potassium inwardly-rectifying channel, subfamily J, member 16
rc_AI227864_s_at	Rn.5658	Stmn4	stathmin-like 4
rc_AA818677_at	Rn.108194	Nefh	neurofilament, heavy polypeptide
rc_AI144777_at	Rn.164028	---	---
rc_AA943750_at	Rn.203376	LOC361016	similar to RIKEN cDNA 4933406L09
rc_AI071429_at	Rn.38617	---	---
rc_AI145465_at	Rn.76545	Hapln2	hyaluronan and proteoglycan link protein 2
J05022_at	Rn.98523	Padi2	peptidyl arginine deiminase, type II
rc_AI101266_at	Rn.13394	---	---
rc_AI029026_at	Rn.18129	---	---
rc_AI007727_at	Rn.22219	---	---
rc_AI059566_at	Rn.129108	Epb4.1l4b	erythrocyte protein band 4.1-like 4b
rc_AI101500_at	Rn.17209	---	---
M27925_at	Rn.506	Syn2	synapsin II
AF000423_at	Rn.9805	Syt11	synaptotagmin XI
M27726_at	Rn.1518	Pygb	phosphorylase, glycogen; brain
rc_AI233688_at	Rn.18668	---	Plastin 1 (I isoform)
rc_AI145718_at	Rn.106120	Tmcc2	---
S56508_s_at	Rn.33697	Acsl6	acyl-CoA synthetase long-chain family member 6
J04063_at	Rn.10961	Camk2g	calcium/calmodulin-dependent protein kinase II gamma
AF044201_at	Rn.162026	Faim2	Fas apoptotic inhibitory molecule 2
M28648_s_at	Rn.87329	Atp1a3	ATPase, Na+/K+ transporting, alpha 3 polypeptide
X02002_at	Rn.108198	Thy1	Thy-1 cell surface antigen
U16845_at	Rn.10075	Ntm	neurotrimin
rc_AI029000_f_at	Rn.93232	Dact3	dapper, antagonist of beta-catenin, homolog 3 (Xenopus laevis)
rc_AI228231_at	Rn.5872	Tspan2	tetraspanin 2
rc_AI146177_at	Rn.22391	---	---
rc_AI072841_at	Rn.20276	Adam11	ADAM metallopeptidase domain 11
rc_AI136709_at	Rn.22162	Rnd2	Rho family GTPase 2
rc_AI227608_s_at	Rn.2455	Mapt	microtubule-associated protein tau
U14007_at	Rn.90091	Aqp4	aquaporin 4
rc_AA944556_at	Rn.7944	---	---
rc_AI639427_at	Rn.162809	Tmeff1	transmembrane protein with EGF-like and two follistatin-like domains 1
rc_AI101229_at	Rn.18691	---	---
AF091834_at	Rn.13345	Nsf	N-ethylmaleimide-sensitive factor
L10669_at	Rn.11238	Pygm	phosphorylase, glycogen, muscle
D70817_at	Rn.10133	Cplx1	complexin 1
rc_AI030658_at	Rn.147647	---	---
rc_AI060167_at	Rn.131991	Gpc5	glypican 5
AA848389_at	Rn.17173	Adhfe1	alcohol dehydrogenase, iron containing, 1
rc_AA860047_at	Rn.895	---	---
rc_AI101346_at	Rn.158385	Ttll7	---
X06984cds_s_at	Rn.11211	Aldoc	aldolase C, fructose-bisphosphate
AF001898_at	Rn.6132	Aldh1a1	aldehyde dehydrogenase 1 family, member A1
rc_AI228050_at	Rn.24826	---	---
rc_AA945149_at	Rn.92581	Gstt1 /// Gstt3	glutathione S-transferase, theta 3
rc_AA943735_at	Rn.32110	Slc6a9	solute carrier family 6 (neurotransmitter transporter, glycine), member 9
D38492_at	Rn.21397	Cntn1	contactin 1
rc_AI171731_s_at	Rn.31977	Vamp1	vesicle-associated membrane protein 1
rc_AI112086_at	Rn.99077	Ptprd	protein tyrosine phosphatase, receptor type, D
rc_AI230228_at	Rn.100813	Psat1	phosphoserine aminotransferase 1
rc_AI228669_at	Rn.10035	Slc6a1	solute carrier family 6 (neurotransmitter transporter, GABA), member 1
rc_AI102424_at	Rn.47330	Gprc5b	G protein-coupled receptor, family C, group 5, member B
rc_AI059569_at	Rn.23507	Sept8	septin 8
rc_AI070329_at	Rn.19718	---	---
X06889cds_at	Rn.44409	Rab3a	RAB3A, member RAS oncogene family
rc_AI177004_s_at	Rn.5106	Hmgcs1	3-hydroxy-3-methylglutaryl-Coenzyme A synthase 1 (soluble)
rc_AI029745_at	Rn.18313	Chodl	chondrolectin
rc_AI177026_at	Rn.166951	Atp1a2	ATPase, Na+/K+ transporting, alpha 2 polypeptide
rc_AA901317_at	Rn.146514	---	---
AF036761_at	Rn.83595	Scd	stearoyl-CoA desaturase (delta-9-desaturase)
rc_AI007768_at	Rn.73852	Ppp1r14a	protein phosphatase 1, regulatory (inhibitor) subunit 14A
rc_AA942959_at	Rn.70366	Ppp1r1b	protein phosphatase 1, regulatory (inhibitor) subunit 1B
rc_AI058940_at	Rn.154513	Mapre3	---
rc_AI136114_at	Rn.154557	Mmd2	monocyte to macrophage differentiation-associated 2
rc_AI639532_at	Rn.43529	Tnnc2	troponin C type 2 (fast)
L21995_s_at	Rn.9687	Mog	myelin oligodendrocyte glycoprotein
J04488_at	Rn.11400	Ptgds	prostaglandin D2 synthase (brain)
rc_AI144614_at	Rn.25053	Opalin	oligodendrocytic myelin paranodal and inner loop protein
rc_AI045710_at	Rn.39305	Pdia4	protein disulfide isomerase family A, member 4
U63740_at	Rn.5468	Fez1	fasciculation and elongation protein zeta 1 (zygin I)
rc_AI112459_at	Rn.45744	Slco1c1	solute carrier organic anion transporter family, member 1c1
rc_AI007736_at	Rn.61492	---	---
rc_AI105301_at	Rn.204426	---	---
rc_AI227905_at	Rn.64445	Abhd3	abhydrolase domain containing 3
rc_AI102244_at	Rn.16489	---	---
rc_AA998575_at	Rn.102398	---	---
X17012mRNA_s_at	Rn.224460	Igf2	insulin-like growth factor 2
rc_AA924526_at	Rn.224602	---	G protein-coupled receptor, family C, group 5, member B
rc_AI010220_at	Rn.99994	Cldn10	claudin 10
AF021923_at	Rn.208755	Slc24a2	solute carrier family 24 (sodium/potassium/calcium exchanger), member 2
rc_AI228514_at	Rn.165349	Psd2	pleckstrin and Sec7 domain containing 2
M25638_s_at	Rn.18568	Nefl	neurofilament, light polypeptide
rc_AI230430_at	Rn.195342	Tubb4a	Tubulin, beta 4
X97121_at	Rn.127792	Ntsr2	neurotensin receptor 2
rc_AI228167_at	Rn.25045	Tril	similar to RIKEN cDNA 1200009O22; EST AI316813
rc_AA964584_at	Rn.163139	Omg	oligodendrocyte-myelin glycoprotein
D28110_g_at	Rn.91185	Mobp	myelin-associated oligodendrocyte basic protein
D90048exon_g_at	Rn.10624	Atp1b2	ATPase, Na+/K+ transporting, beta 2 polypeptide
rc_AI145601_at	Rn.201792	Car14	---
rc_AI059426_at	Rn.18935	Gjb6	gap junction protein, beta 6
U37142_at	Rn.10315	Bcan	brevican
rc_AI072720_at	Rn.20243	Ermn	ermin, ERM-like protein
rc_AA848407_at	Rn.8739	---	---
AB003400_at	Rn.81058	Dao	D-amino-acid oxidase
AF004017_at	Rn.11114	Slc4a4	solute carrier family 4 (anion exchanger), member 4
rc_AA943700_at	Rn.164721	---	---
M92076_at	Rn.41715	Grm3	glutamate receptor, metabotropic 3
M12112mRNA#3_s_at	Rn.6319	Agt	angiotensinogen (serpin peptidase inhibitor, clade A, member 8)

## Sheet: Remitting vs pEAE
				Upregulated genes						Downregulated genes
ProbeSetID (Rattus norvegicus)	UniGeneID (Rattus norvegicus)	Gene Symbol (Rattus norvegicus)	GeneTitle (Rattus norvegicus)	365 elements included exclusively in "Remitting EAE":	192 common elements in "Remitting EAE" and "Upregulated genes":	1205 elements included exclusively in "Upregulated genes":				779 elements included exclusively in "Remitting EAE":	60 common elements in "Remitting EAE" and "Downregulated genes":	615 elements included exclusively in "Downregulated genes":
X14254cds_at	Rn.33804	Cd74	Cd74 molecule, major histocompatibility complex, class II invariant chain	SLPI	RT1-BB = H2-Ab1	ATP6V0D2				ZBTB4	MCAM	TTR
rc_AI228153_s_at	Rn.202964	LOC688090 /// RT1-Bb	RT1 class II, locus Bb	RT1-DA	RT1-BA = H2-Aa	CCL8				SLAIN2	RTN2	SLC17A7
rc_AI136662_at	Rn.18560	Slpi	secretory leukocyte peptidase inhibitor	EEF1A1	RT1-DB1 = H2-Eb1	MCOLN3				POLDIP2	AIF1L	A930006I01RIK
M15562_at	Rn.103146	RT1-Da	RT1 class II, locus Da	UBD	RT1-M3-1 = H2-M3	MMP12				HIGD1A	SH3TC2	FAM216B
rc_AI008852_at	Rn.144660	Eef1a1	Eukaryotic translation elongation factor 1 alpha 1	RT1-DMB	CD74	SAA3				SCMH1	AKR1C14	UGT8A
rc_AI030354_at	Rn.18473	Ubd	ubiquitin D	KLRA17	BCL2A1D	WISP2				LSMD1	GJB1	DEPDC1B
rc_AI071264_at	Rn.19770	Bcl2a1d	B-cell leukemia/lymphoma 2 related protein A1d	PLAC8	C3	ITGAX				POLR2C	PPP1R14A	IL23A
X52477_at	Rn.11378	C3	complement component 3	RPS24	CD53	HPSE				CTNNAL1	CDK16	9630013A20RIK
rc_AI014135_at	Rn.190571	---	---	TTR	LILRB4	MSR1				SDHB	GSN	SC4MOL
M57276_at	Rn.31988	Cd53	Cd53 molecule	DLX5	STAT1	PLIN4				PJA2	FNBP1	OPALIN
rc_AI232295_at	Rn.24628	Lilrb4	leukocyte immunoglobulin-like receptor, subfamily B, member 4	CCL2	GPNMB	LY9				ART3	SLC13A3	SLC5A11
X07551cds_s_at	Rn.25717	RT1-Ba	RT1 class II, locus Ba	CXCL11	CLEC7A	SIGLEC1				NFYC	MCF2L	LDLR
rc_AA892553_at	Rn.33229	Stat1	signal transducer and activator of transcription 1	RT1-EC2	GBP2	STEAP4				BTBD2	ACSL1	AQP6
rc_AA944209_at	Rn.129615	---	---	RPL34	IRF1	LYZ1				MIF	UBE2G1	SMYD1
rc_AI171966_at	Rn.5892	RT1-DMb	RT1 class II, locus DMb	FCGR2A	IFI47	MS4A7				BAI2	CERS2	4930452G13RIK
rc_AI177403_at	Rn.160080	Klra17 /// LOC497796 /// LOC690097 /// Ly49i9 /// RGD1561306	killer cell lectin-like receptor, subfamily A, member 17 /// hypothetical protein LOC497796 /// similar to immunoreceptor Ly49si3	GNGT1	LY86	GM4841				RPL8	EML1	COL2A1
X53054_at	Rn.33311	RT1-Db1	RT1 class II, locus Db1	LOC100362733	ANXA3	GPR65				RAD23B	PIGQ	SMTNL2
rc_AA851814_at	Rn.13778	Gpnmb	glycoprotein (transmembrane) nmb	PNLIP	FCER1G	CH25H				ENSA	MVD	AK7
rc_AI045955_at	Rn.15743	Clec7a	C-type lectin domain family 7, member a	PTPRS	CP	IFI202B				COPS2	BAALC	CDKN1C
rc_AI103098_at	Rn.2649	Plac8	placenta-specific 8	DUSP6	CD68	C3AR1				UBTF	PCYT2	DHCR24
M80367_at	Rn.25736	Gbp2	guanylate binding protein 2	EPHX2	C1QB	C1RA				PARVB	SLC25A1	DHCR7
rc_AA942964_at	Rn.119131	---	---	CXCL10	PTAFR	NLRC5				SPPL3-PS1	NRN1	FA2H
M34253_g_at	Rn.6396	Irf1	interferon regulatory factor 1	MARCKS	CHI3L1	SPRR1A				DDRGK1	TRIB2	NID1
M89646_at	Rn.979	Rps24	Ribosomal protein S24	LOC679211	MS4A6B	SERPINA3H				ZC3H7B	MGLL	ETV4
rc_AA955246_at	Rn.8717	Ifi47	interferon gamma inducible protein 47	MGC108823	PYGL	PPL				RAP1GAP	ITGB4	STARD4
rc_AA874924_at	Rn.3176	Ly86	lymphocyte antigen 86	CCT6A	GRN	CD22				AGAP3	SQLE	CD248
rc_AI102562_at	Rn.54397	Mt1a /// Ttr	metallothionein 1a	RIOK1	RAC2	IGJ				SMU1	FKBP1A	XLR3A
AA850219_at	Rn.6589	Anxa3	annexin A3	LOC685067	CXCL16	LILRB3				BRMS1L	RNF141	ZMYND10
rc_AA957422_at	Rn.201810	Fcer1g	Fc fragment of IgE, high affinity I, receptor for; gamma polypeptide	MRPL13	C1QA	WFDC17				EFTUD2	ACSS2	SPINK10
L33869_at	Rn.32777	Cp	ceruloplasmin	IRGM	PLEK	OSM				ACCN3	EHD1	CCDC153
rc_AI177761_at	Rn.12478	Cd68	Cd68 molecule	CLEC10A	KLHL6	PDCD1				BCAR1	IDI1	FAM227B
D31734_g_at	Rn.11248	Dlx5	distal-less homeobox 5	YBX1	PTPRC	MPEG1				UTRN	TUBB4A	NSDHL
X17053mRNA_s_at	Rn.4772	Ccl2	chemokine (C-C motif) ligand 2	MAP4K1	TYROBP	MS4A6D				GPHN	ELOVL1	SC5D
rc_AA894029_at	Rn.164234	---	---	LRRFIP1	IFITM1	CD300LB				TXNIP	VEGFA	ENPP3
X71127_g_at	Rn.6702	C1qb	complement component 1, q subcomponent, B chain	TPM3	GLIPR1	RNF186				PRCC	QDPR	NRARP
rc_AI071866_s_at	Rn.32307	---	---	MT2A	CLEC4A3	GPR114				FOXE3	CLIC4	CDH15
rc_AI012235_at	Rn.13664	Cxcl11	chemokine (C-X-C motif) ligand 11	TIMP1	APOBEC1	TNFSF11				RPL7L1	IGFBP2	SLPI
rc_AI175087_at	Rn.10137	Ptafr	platelet-activating factor receptor	CTSK	TGIF1	SERPINA3I				NCOA5	SRD5A1	GAL3ST1
rc_AI112807_at	Rn.36267	---	---	CHSY1	CASP1	B430306N03RIK				KCNE1	TFRC	AACS
rc_AA945159_s_at	Rn.217243	RT1-EC2	RT1 class Ib, locus EC2	RGS9	ABCA1	CSF2RB2				DNAJC5	SBF1	LGR6
rc_AA963340_at	Rn.220120	---	---	CSDE1	IFI30	CCL4				MRPL53	JOSD2	FBN2
rc_AI230691_at	Rn.2028	Rpl34	Ribosomal protein L34	MGC105649	CTSC	HCST				PNPO	TM7SF2	DMRTB1
rc_AA945643_at	Rn.68940	Chi3l1	chitinase 3-like 1	RPL17	CEBPB	CSF2RB				RWDD4	LSS	BTBD16
M32062_at	Rn.6050	Fcgr2a /// LOC498276 /// LOC498277	Fc fragment of IgG, low affinity IIa, receptor (CD32) /// Fc gamma receptor II beta	JUN	ZFP36L2	FCGR2B				RGD1566401	PLLP	MAL
rc_AI012739_at	Rn.17885	Ms4a6b	membrane-spanning 4-domains, subfamily A, member 6B	TOP2A	LYZ2	SLC43A3				SNCG	MAG	THBS4
M59460mRNA#2_at	Rn.21399	Pygl	phosphorylase, glycogen, liver	MYT1	TIFAB	C4B				NUP62	TRAK2	ATP10B
rc_AI070361_at	Rn.20355	Gngt1	guanine nucleotide binding protein (G protein), gamma transducing activity polypeptide 1	TMPO	AIF1	UGT1A7C				STARD3	SNCA	HSD17B7
rc_AI030028_at	Rn.2721	---	---	CXCL13	SLC1A3	AI427809				NHP2L1	GNAI1	NPB
X62322_g_at	Rn.5820	Grn	granulin	CBX1	TGFBR1	CCL5				YAF2	H1F0	NINJ2
rc_AI010476_at	Rn.2863	Rac2	ras-related C3 botulinum toxin substrate 2 (rho family, small GTP binding protein Rac2)	CITED2	LGALS3	AF251705				ATP2B2	ANK3	KIF19A
rc_AI233696_at	Rn.7070	Cxcl16	chemokine (C-X-C motif) ligand 16	SPEG	CSF1R	SERPINE1				SPOCK2	FGFR2	RASSF10
rc_AA891944_at	Rn.113342	LOC100362733	rCG32755-like	DHX36	UCP2	TREML2				MAPK1	INSIG1	RXFP1
rc_AA964627_at	Rn.96000	---	---	LAMP2	SASH3	CTLA2B				ANK1	FDPS	HOXD10
rc_AA996499_at	Rn.105647	C1qa	complement component 1, q subcomponent, A chain	COX5A	DNASE1L1	TFCP2L1				SRPRB	MOG	MYCN
rc_AA799323_at	Rn.6178	Plek	pleckstrin	TMEM140	CFH	TMEM154				PRAF2	HMGCR	EFCAB10
rc_AI178384_at	Rn.229155	Klhl6	kelch-like 6 (Drosophila)	CHCHD1	C1QC	BCL2A1B				CHKA	MYOC	LMO7
M58369_at	Rn.10130	Pnlip	pancreatic lipase	RPL30	A2M	POSTN				FAM13B	MOBP	CHST3
rc_AI177752_at	Rn.90166	Ptprc	protein tyrosine phosphatase, receptor type, C	CFD	ARL11	MS4A6C				MMAA	TUBA1A	ENPP6
X73371_at	Rn.33323	Fcgr2a /// Fcgr2b /// LOC498276 /// LOC498277	Fc fragment of IgG, low affinity IIa, receptor (CD32) /// Fc fragment of IgG, low affinity IIb, receptor (CD32)	RFK	HCK	TNFSF8				ACTN4	HMGCS1	BCHE
L11587_at	Rn.91202	Ptprs	protein tyrosine phosphatase, receptor type, S	MYL4	PABPC1	SLC11A1				LGR4	CYP51	MVK
rc_AI102519_at	Rn.11534	Tyrobp	Tyro protein tyrosine kinase binding protein	KHDRBS1	FLI1	EMR1				DGKZ		6530411M01RIK
rc_AI231350_at	Rn.4313	Dusp6	Dual specificity phosphatase 6	NFKB1	PLD4	ABCC3				UQCRFS1		PTN
X60328_at	Rn.54495	Ephx2	epoxide hydrolase 2, cytoplasmic	IL6R	SFPQ	FAM46C				POU6F1		RAB33A
U17035_s_at	Rn.10584	Cxcl10	chemokine (C-X-C motif) ligand 10	YTHDF2	NFKBIA	GBP10				ITM2C		ANKS1B
rc_AA859896_at	Rn.9560	Marcks	myristoylated alanine rich protein kinase C substrate	CYP2C13	DOCK8	TLR7				VPS11		MLF1
rc_AI230256_at	Rn.220010	---	---	FCGR3A	CTSZ	MYZAP				RCC2		NKX2-2AS
rc_AI009096_at	Rn.8562	LOC679211	Ribosomal protein L7	CLEC9A	LCP2	MYOF				ZFAND3		PKD1L2
M32062_g_at	Rn.212551	Fcgr2a /// LOC100362543 /// LOC498276 /// LOC498277	Fc fragment of IgG, low affinity IIa, receptor (CD32) /// Low affinity immunoglobulin gamma Fc region receptor III-like /// Fc gamma receptor II beta	SMPDL3A	MAN2B2	ITGB2				UBXN6		HOXD1
rc_AI237586_at	Rn.22087	Ifitm1	interferon induced transmembrane protein 1	WDSUB1	PTPN18	GPR84				INO80C		CLRN1
rc_AA819081_at	Rn.65764	Glipr1	GLI pathogenesis-related 1	HNRNPA1	UNC93B1	LAG3				HMGA1		TUBB2A-PS2
rc_AA998506_at	Rn.201788	MGC108823 /// RGD1559715	similar to interferon-inducible GTPase	LY96	PSMB8	ATF3				BOLA1		TUBB2B
rc_AI070392_at	Rn.6609	---	---	SOX4	NFKBIZ	4930486L24RIK				CHCHD5		PTP4A1
rc_AA964962_at	Rn.228855	---	ATP-binding cassette, sub-family A (ABC1), member 1	ENPP6	PHYHD1	AGXT2L1				BIRC2		HEYL
rc_AA875047_at	Rn.33807	Cct6a	Chaperonin containing Tcp1, subunit 6A (zeta 1)	SLC39A1	DTX3L	TREM2				RGD1306954		LPAR1
rc_AA925880_at	Rn.132553	Riok1	RIO kinase 1 (yeast)	RNASET2	LIPA	ANPEP				TOMM40		PTPLA
rc_AI230142_at	Rn.137522	Clec4a3	C-type lectin domain family 4, member a3	CHMP5	CTSS	TLR1				UBE2J2		MKRN3
rc_AI071384_at	Rn.20519	---	---	EIF5	HK2	H2-K1				TBCC		UTS2D
L07114_at	Rn.10002	Apobec1	apolipoprotein B mRNA editing enzyme, catalytic polypeptide 1	PTPRO	LCN2	AB124611				CLASP1		GNG11
rc_AI070387_at	Rn.156862	---	---	RGD1309362	C1S	SLC15A3				TESK2		CAR8
rc_AA901350_at	Rn.15220	LOC685067	---	EIF5B	SCPEP1	C920025E04RIK				STX6		1110015O18RIK
rc_AI070344_at	Rn.107776	Mrpl13	mitochondrial ribosomal protein L13	PRSS35	TMEM176A	FMO2				ASMTL		ELOVL7
rc_AI178025_at	Rn.154349	Tgif1	TGFB-induced factor homeobox 1	CYP4A3	IFITM3	TMEM106A				STXBP5		SH3GL3
rc_AI073106_at	Rn.20356	Irgm	immunity-related GTPase family, M	USP14	TNFAIP2	RUNX1				RAB3GAP2		HHIP
U14647_at	Rn.37508	Casp1	caspase 1	DALRD3	CASP4	SLC37A2				SYT4		SLC30A10
rc_AA848829_g_at	Rn.148916	Abca1	---	NRCAM	SERPING1	ICAM1				SLC6A11		GJC2
rc_AA852018_at	Rn.3370	Ifi30	interferon gamma inducible protein 30	PTP4A2	GCH1	H2-K2				FBXO22		BARX2
J05495_at	Rn.779	Clec10a	C-type lectin domain family 10, member A	TRAM1	CD300A	IIGP1				RTKN		HOXA10
rc_AA926360_at	Rn.203177	Ctsc	---	SAA2	ITGAL	IL21R				IPO13		FAM57A
rc_AI230572_at	Rn.194909	Ybx1	Y box binding protein 1	PF4	ID4	RIPK4				STX1B		CAR4
rc_AA956555_at	Rn.231683	---	---	LOC680692	DAPP1	MAP3K6				CDC34		KCNK5
rc_AA891302_g_at	Rn.137063	Map4k1	mitogen activated protein kinase kinase kinase kinase 1	WTAP	TSPO	NCF4				SLC35A4		GM10863
X60769mRNA_at	Rn.6479	Cebpb	CCAAT/enhancer binding protein (C/EBP), beta	CCNL1	ARHGDIB	C130026I21RIK				PHPT1		CML5
rc_AA997302_at	Rn.22055	Zfp36l2	---	YME1L1	SGK1	TLR13				SLC11A2		PIGA
rc_AA892775_at	Rn.2283	Lyz2	lysozyme 2	LOC100359875	CMTM7	EPSTI1				SMOC1		SGK2
rc_AI009752_at	Rn.153995	Lrrfip1	leucine rich repeat (in FLII) interacting protein 1	ETS1	FAM105A	H2-DMB1				SORD		EMID1
L24776_at	Rn.37575	Tpm3	tropomyosin 3, gamma	TUBB4B	CYP1B1	IGTP				SBDS		HIST3H2BA
rc_AA963477_at	Rn.13859	---	---	GSTT2	PROS1	GIMAP3				AKTIP		TMEFF2
rc_AA875646_at	Rn.7370	---	---	HMGB2	CMTM3	TLR2				PCNP		ELOVL6
rc_AI176456_at	Rn.115549	Mt2A	metallothionein 2A	RGD1561724	HSPB1	B2M				RANBP3		SLC34A3
rc_AI070352_at	Rn.204140	---	---	RBM39	CD37	VIM				CNOT2		HIST1H1E
rc_AI060183_at	Rn.160910	Tifab	TRAF-interacting protein with forkhead-associated domain, family member B	IGKV28	MYLIP	SERPINA3G				TMEM59L		CYP2J12
rc_AI169327_g_at	Rn.25754	Timp1	TIMP metallopeptidase inhibitor 1	ZFP422	IGF1	MYO1G				CHCHD2		FAM194A
rc_AA925246_at	Rn.5598	Ctsk	cathepsin K	CERS1	HTRA3	HAVCR2				ATP1A3		LPAR4
rc_AI070388_at	Rn.146179	---	---	LOC687105	MGST1	CD86				SUSD2		GJC3
rc_AI101451_at	Rn.13788	Chsy1	chondroitin sulfate synthase 1	FOLR2	ELK3	CAPG				GATAD1		SLC22A8
rc_AA859348_at	Rn.225897	---	---	NPC2	CTSH	CRLF1				HIF1A		4930503E14RIK
rc_AI070376_at	Rn.10903	Rgs9	---	PELI1	PLEKHO1	SULT1A1				MXI1		TMEM97
U10894_s_at	Rn.32080	Aif1	allograft inflammatory factor 1	EDNRB	RSAD2	HIF3A				EIF5A		GNG8
rc_AI070395_at	Rn.44221	---	---	ATXN2	ERRFI1	FCGR3				SNX10		FABP7
rc_AI231445_at	Rn.121327 /// Rn.3562	Csde1	---	SRSF2	APOC1	H2-Q7				ASAP1		RNF122
rc_AI231805_at	Rn.106101	MGC105649	hypothetical LOC302884	REEP6	HEXB	NUPR1				AP3D1		MYCBPAP
rc_AA899125_at	Rn.34134	Slc1a3	Solute carrier family 1 (glial high affinity glutamate transporter), member 3	HNRNPC	MRC1	2410017I17RIK				GSTO1		KLHL4
rc_AA799538_g_at	Rn.218885	---	Splicing factor, arginine/serine-rich 2	ATP5J2	ASAH1	CRYM				ENTPD4		5430435G22RIK
rc_AI029975_at	Rn.3724	---	---	APH1A	CSF2RA	MILR1				GPBP1		PLA2G4A
rc_AI073204_at	Rn.217982	---	---	ACADL	PYCARD	ELF4				ST3GAL5		PRSS35
AB013454_at	Rn.34429	Rpl17	solute carrier family 34 (sodium phosphate), member 1	NLK	GMFG	NCF1				CBR1		KDR
rc_AI236800_at	Rn.44402	Tgfbr1	transforming growth factor, beta receptor 1	CD24	VAV1	PRRX2				RGD1562618		ACAT2
rc_AA875275_at	Rn.35732	---	---	LIMD2	ZFP36L1	MPZ				ADAR		MASP1
rc_AI070378_at	Rn.19545	---	---	ZMIZ1	GCNT1	BTK				SCP2		PACS2
rc_AI070389_at	Rn.166368	---	---	SRSF3	CYBB	H2-D1				PRKX		CENPW
rc_AA944014_at	Rn.93714	Jun	Jun oncogene	IGSF6	XDH	RAB20				SNRK		SERPINB1A
rc_AA899854_at	Rn.90996	Top2a	topoisomerase (DNA) II alpha	PCMT1	CCNG1	C4A				FRS2		HES5
rc_AI070390_at	Rn.102945	Myt1	myelin transcription factor 1	SULT2A1	IL18BP	MYO1F				GPD2		TNFRSF22
rc_AA866465_s_at	Rn.154436	---	---	SERBP1	CD48	SLC22A18				EPB4.1L2		NREP
J02962_at	Rn.764	Lgals3	lectin, galactoside-binding, soluble, 3	HPS3	RREB1	H2-Q10				SEC24B		DLK2
rc_AI044824_at	Rn.20804	---	---	FAM60A	CCL3	H2-T23				OTUB1		TSPAN2
rc_AA943028_at	Rn.72599	Csf1r	colony stimulating factor 1 receptor	CYTIP	LCP1	IL2RG				LONP1		GM2897
rc_AA818982_at	Rn.202955	Tmpo	Thymopoietin	RGD1311745	PSMB9	TEX11				SNRPD2		HIST1H1C
rc_AA892854_at	Rn.6917	Cxcl13	chemokine (C-X-C motif) ligand 13	MYL12B	C2	MS4A4D				GNG3		PRR18
rc_AI009141_at	Rn.32816	Cbx1	Chromobox homolog 1 (HP1 beta homolog Drosophila )	CCDC125	LYL1	CD14				RGD1305045		SLC45A3
rc_AI102400_at	Rn.1185	---	---	UGCG	PTPN6	5430427O19RIK				PRKAR1A		RAP1A
rc_AI014091_at	Rn.31765	Cited2	Cbp/p300-interacting transactivator, with Glu/Asp-rich carboxy-terminal domain, 2	CDK1	PIK3AP1	GGT5				DBNL		SLC7A10
rc_AI639218_at	Rn.163721	---	---	UXS1	SLFN2	FYB				CD55		UNC5B
AB010743_at	Rn.13333	Ucp2	uncoupling protein 2 (mitochondrial, proton carrier)	DEDD	PLBD1	ZMYND15				LSM7		ATP8B1
rc_AA851218_g_at	Rn.15328	Sash3	SAM and SH3 domain containing 3	HMGN2	MAFB	OSMR				TMF1		TTPA
rc_AI230834_at	Rn.228360	---	Myristoylated alanine rich protein kinase C substrate	NPM1	CYBA	LRRC25				ZMYND17		CCDC13
rc_AI170606_at	Rn.163455	Dnase1l1	deoxyribonuclease 1-like 1	GDA	PRKCD	FAM167B				HDAC5		AGPAT4
rc_AI170314_at	Rn.228884	Cfh	complement factor H	RRM2	TLR4	WAS				MDH2		KCNK13
rc_AA893579_at	Rn.148291	---	---	GPC3	FUCA1	SFPI1				UBE2D2		GAS7
U49099_at	Rn.203235	---	---	LOC691813	LRG1	ST14				KARS		TMEFF1
U57097_at	Rn.11313	Speg	SPEG complex locus	IL18	S100A4	GBP6				CCND3		SEMA5A
rc_AA859982_at	Rn.2744	Dhx36	DEAH (Asp-Glu-Ala-His) box polypeptide 36	CYB5A	TMEM86A	THEMIS2				UBXN1		IGF2BP2
M32016_at	Rn.1722	Lamp2	lysosomal-associated membrane protein 2	MAN1A1	FAM107A	FGL2				ZER1		BMP4
rc_AI229050_at	Rn.6257	---	---	RPL23A	SKAP2	BLNK				LOC685834		SECISBP2L
rc_AI177119_at	Rn.2393	C1qc	complement component 1, q subcomponent, C chain	LOC100360384	NEK6	CSF3R				GPR56		MEOX1
rc_AI113046_at	Rn.225884	A2m	alpha-2-macroglobulin	SNRNP48	ERAP1	TRPV4				NUB1		LRRC10B
rc_AI104513_at	Rn.11077	Cox5a	Cytochrome c oxidase, subunit Va	GNG5	VCL	LRMP				RGD1310769		TTC9B
rc_AI071166_at	Rn.203463	Tmem140	transmembrane protein 140	ELAVL1	CORO1A	MFSD7A				ATG9A		A230001M10RIK
rc_AI071791_at	Rn.166474	---	---	REG3B	VASP	H2-DMB2				LOC684112		ERBB3
rc_AI639107_at	Rn.23090	Arl11	ADP-ribosylation factor-like 11	NAP1L1	CMTM6	H2-Q5				RPL18A		DPY19L1
S74141_s_at	Rn.10945	Hck	hemopoietic cell kinase	MAGMAS	CCL6	CD180				NAPA		GPR176
rc_AA899197_at	Rn.127813	Pabpc1	poly(A) binding protein, cytoplasmic 1	SF3B1	RBPMS	LGALS3BP				YIPF2		GOLGA7
rc_AI233552_at	Rn.156470	---	---	DNAJB6	PROCR	RHOH				PEX2		ARHGAP33
rc_AA875192_at	Rn.2620	Chchd1	Coiled-coil-helix-coiled-coil-helix domain containing 1	H3F3B	CXCL14	1810011H11RIK				TMEM50B		SCD1
D84480_s_at	Rn.161950	Rpl30	Ribosomal protein L30	CAP1	COL4A5	CNR2				SORL1		VIP
M92059_s_at	Rn.16172	Cfd	complement factor D (adipsin)	MLL5	TMEM119	MMP19				MXD4		GM10364
rc_AI071474_at	Rn.203677	Fli1	Friend leukemia virus integration 1	RPS4X	ARHGAP30	INPP5D				CXCR7		MOB3B
rc_AA848738_at	Rn.6379	Pld4	phospholipase D family, member 4	HSPE1	SP110	CD109				DNM2		EBP
rc_AA996804_at	Rn.165372	---	---	KPNA1	TAP1	TMEM37				FAM134B		RNASE1
rc_AI009761_at	Rn.54645	Sfpq	---	RGS1	GPSM3	RASAL3				DRG2		RDH11
rc_AA859848_at	Rn.13360	Rfk	Riboflavin kinase	PMF31	CXCR4	GM5077				ALDH7A1		GPR15
rc_AI172447_at	Rn.12550	Nfkbia	nuclear factor of kappa light polypeptide gene enhancer in B-cells inhibitor, alpha	CXCL9	GNS	SIGLEC5				SRM		GRP
rc_AI231029_at	Rn.166955	---	---	NOP58	SPON1	H2-Q4				SIRT3		VASH1
X51531cds_g_at	Rn.216632	Myl4	similar to Myosin light polypeptide 4 (Myosin light chain 1, atrial isoform)	CFHL1	IFNGR1	IRF8				GNB2		HN1L
rc_AI044977_at	Rn.92906	Khdrbs1	KH domain containing, RNA binding, signal transduction associated 1	ZC3H18	PDK4	FMOD				ADRBK1		ZDHHC9
rc_AI639255_at	Rn.164225	Dock8	dedicator of cytokinesis 8	ACSL5	PLEKHF2	MDFIC				LOC680039		5730508B09RIK
L26267_at	Rn.2411	Nfkb1	nuclear factor of kappa light polypeptide gene enhancer in B-cells 1	ID2	GUSB	PLAU				FBXO25		TMEM132D
rc_AA851184_s_at	Rn.1475	Ctsz	cathepsin Z	MAP3K12	LBP	PLAUR				RALBP1		ZFP41
rc_AI168981_at	Rn.146252	---	---	GRIA2	STAT3	LUM				NDUFS8		ITGB3
rc_AI060017_at	Rn.1057	Lcp2	lymphocyte cytosolic protein 2	ARID1A	FURIN	LAPTM5				DKK3		KCNIP3
M58587_at	Rn.1716	Il6r	interleukin 6 receptor, alpha	CCDC72	CALHM2	SERPINA3N				FIS1		TRP53INP2
rc_AI102833_at	Rn.22330	---	---	RPL27	HCLS1	APOE				SLC38A2		CLDN11
rc_AI072866_at	Rn.203844	---	---	RGD1561241	P2RY6	LPL				RCAN2		SAPCD2
rc_AA851493_g_at	Rn.139036	Man2b2	mannosidase, alpha, class 2B, member 2	EDEM2	MVP	NAIP2				AHNAK		MAGEL2
rc_AI230548_at	Rn.21737	Ythdf2	---	KIF20A	BAZ1A	NAALAD2				HSPBP1		GPR17
rc_AA942770_at	Rn.164677	---	---	MTDH	MYD88	SOCS3				GMCL1		GM15663
rc_AI008646_at	Rn.215881	---	---	DYNLT1	VCAM1	GM8909				CLTA		HSPG2
M82855cds_s_at	Rn.82715	Cyp2c13	cytochrome P450, family 2, subfamily c, polypeptide 13	NCOA4	CXCL12	CD52				DAG1		PROM1
rc_AI177910_at	Rn.9310	Ptpn18	protein tyrosine phosphatase, non-receptor type 18	TAF13	MAF	AW112010				KCNK1		4930506M07RIK
rc_AI011757_at	Rn.23977	Fcgr3a	Fc fragment of IgG, low affinity IIIa, receptor	ARHGEF7	BHLHE41	CCDC3				CIC		HMGCS2
rc_AA893691_at	Rn.14822	Clec9a	C-type lectin domain family 9, member a	MAP4K4	COTL1	SLAMF9				ZADH2		ENPP2
rc_AI177804_at	Rn.8142	Smpdl3a	sphingomyelin phosphodiesterase, acid-like 3A	CTNNB1	ABCG1	ADA				SUB1		KY
rc_AI013671_at	Rn.165814	---	---	CLPTM1L	PTTG1IP	KCNK6				EIF2S3X		TRIM36
rc_AA942914_g_at	Rn.216736	---	---	PTPN2	DAB2	DOCK2				GRB2		ADAM12
rc_AI234533_at	Rn.204473	Unc93b1	unc-93 homolog B1 (C. elegans)	HMGCS2	ANXA1	IKZF1				MKRN1		PRICKLE1
rc_AI070369_at	Rn.101918	Wdsub1	WD repeat, sterile alpha motif and U-box domain containing 1	OCLN	JUNB	CLEC5A				LGI3		MCF2
rc_AA965147_at	Rn.25771	Hnrnpa1	Heterogeneous nuclear ribonucleoprotein A1	RBM7	IRF5	SERPINA3K				CAMK2B		COL11A2
rc_AI012049_at	Rn.13650	---	---	RQCD1	FERMT3	DRAM1				BCL2L1		SLCO3A1
rc_AA875059_at	Rn.51103	---	---	RSU1	SYK	PRSS23				ATP6V1E1		FBLN7
rc_AI178629_s_at	Rn.203098	Psmb8	proteasome (prosome, macropain) subunit, beta type 8 (large multifunctional peptidase 7)	SLC6A6	ARHGAP25	CMKLR1				LOC100361033		NKD1
rc_AI169903_at	Rn.141496	Ly96	lymphocyte antigen 96	FYN	LYN	XLR				LEPR		HS3ST1
rc_AA900063_at	Rn.203336	---	---	LOC100361122	NPL	H2-OB				GARS		TMEM163
rc_AA956294_at	Rn.228627	Sox4	SRY (sex determining region Y)-box 4	CSRP2		GBP1				CAPNS1		NIPAL4
rc_AA891719_at	Rn.8484	Enpp6	ectonucleotide pyrophosphatase/phosphodiesterase 6	RRAS2		H2-Q2				KIFAP3		IGFBP4
rc_AI176265_at	Rn.58420	Nfkbiz	nuclear factor of kappa light polypeptide gene enhancer in B-cells inhibitor, zeta	RGD1359349		CFB				SAR1A		1700003M07RIK
rc_AA963272_at	Rn.203929	---	---	CYP2D4		FAM180A				TGOLN1		HSBP1L1
rc_AI070315_at	Rn.32623	Phyhd1	phytanoyl-CoA dioxygenase domain containing 1	HMGB1		SAMSN1				PTOV1		ICK
rc_AA800235_at	Rn.48679	---	---	PCM1		PRICKLE3				PMP22		RAPGEF4
rc_AA893963_at	Rn.98338	---	---	TPP2		ICOSL				MYL9		SHISA4
rc_AA859447_at	Rn.167376	---	---	NACA		NCKAP1L				POLR2E		TMEM141
rc_AA945915_at	Rn.1971	Dtx3l	deltex 3-like (Drosophila)	SKP1		CTSD				NUCB1		PRKCQ
S81497_s_at	Rn.48656	Lipa	lipase A, lysosomal acid, cholesterol esterase	LOC100233176		SLAMF8				CAND1		NKX2-2
AA799420_at	Rn.43952	Slc39a1	Solute carrier family 39 (zinc transporter), member 1	LIN7C		EYA4				DBI		NKX2-9
rc_AI010226_at	Rn.164402	---	---	HNRNPA2B1		CD84				RNF4		LYPD1
rc_AI013541_at	Rn.18019	Rnaset2	ribonuclease T2	LSM14A		BST1				SLC13A4		NRGN
rc_AA900845_at	Rn.15119	---	---	EPB41L4A		IRGM2				KCNT1		SREBF2
rc_AA963175_at	Rn.9339	Chmp5	Chromatin modifying protein 5	BRCC3		DOK1				MORF4L1		C1QL1
K01677_at	Rn.40123	Eif5	Eukaryotic translation initiation factor 5	RNLS		NEURL3				SOD1		TMEM88B
U28938_at	Rn.10163	Ptpro	protein tyrosine phosphatase, receptor type, O	DNAJC9		LTC4S				GALNT1		FOXO6
rc_AI169921_at	Rn.21609	---	---	KDELR2		IL1A				TAOK1		MAP4K4
rc_AI137852_at	Rn.229080	---	Similar to c-Mpl binding protein	H2AFY		CCRL2				MAP7D1		9330117O12RIK
rc_AI178187_at	Rn.199231	---	---	CCL9		PLA1A				ACTA2		PRRG1
L03201_at	Rn.11347	Ctss	cathepsin S	RPS3		LSP1				SERPINH1		TLCD1
rc_AA955213_at	Rn.160023	RGD1309362	similar to interferon-inducible GTPase	LOC100362805		COLEC12				NUDT9		RNF32
D26393exon_s_at	Rn.91375	Hk2	hexokinase 2	A2LD1		TXNIP				LGALS8		TSPAN9
D64061_at	Rn.203410	Eif5b	eukaryotic translation initiation factor 5B	RGD1305572		TBXAS1				SDHA		5330426P16RIK
rc_AI236105_i_at	Rn.199439	---	---	CAT		AI662270				NDUFV1		HOXC10
rc_AA866443_at	Rn.161916	Prss35	Protease, serine, 35	ZFAND6		ABCA8A				ATF5		CTNNBIP1
rc_AI233181_at	Rn.25033	---	---	LOC100363332		IL1R1				DNAJC10		ENOPH1
rc_AA924591_at	Rn.33492	Cyp4a3	Cytochrome P450, family 4, subfamily a, polypeptide 3	RBL2		AHNAK				FAM120A		FSCN1
rc_AI071310_at	Rn.11790	Usp14	---	PIGZ		H2-BL				MLC1		2310014L17RIK
rc_AA946503_at	Rn.11303	Lcn2	lipocalin 2	ABI3		ITGAD				ARL1		CACNG4
rc_AI008472_at	Rn.120770	Dalrd3	DALR anticodon binding domain containing 3	RGD1565591		NAIP6				ACN9		E330009J07RIK
rc_AI045106_at	Rn.20842	---	---	LOC312273		CEBPA				LRP6		PMVK
D88250_at	Rn.4037	C1s	complement component 1, s subcomponent	RBBP9		H2-Q1				PPM1A		HOXD9
rc_AA893172_at	Rn.163671	---	---	MED19		FGR				PSMG4		SERF1
rc_AA819533_at	Rn.2108	Scpep1	serine carboxypeptidase 1	NAMPT		FXYD5				PEBP1		LPO
rc_AI072476_at	Rn.21771	---	---	PPHLN1		EFEMP1				RGD1562407		EPHB1
rc_AI045476_at	Rn.164418	---	---	FCGR1A		TNFRSF14				RBM4B		PPIL6
rc_AI229450_at	Rn.203044	---	---	BHLHE40		ARL4D				ROCK1		SYNPR
rc_AI029264_at	Rn.17071	Tmem176a	transmembrane protein 176A	PCDH19		GGTA1				TRIM23		TMEM200A
rc_AI070357_at	Rn.10691	Nrcam	neuronal cell adhesion molecule	RGD1311429		WDFY4				MAPKAPK3		DESI1
rc_AI179253_at	Rn.167750	Ptp4a2	Protein tyrosine phosphatase 4a2	SPP2		CEBPD				TMEM109		GNG13
rc_AA956421_at	Rn.231469	Tram1	Translocation associated membrane protein 1	CYP7B1		HGF				RESP18		GM16702
L22190mRNA_at	Rn.200941	Saa2	---	ARHGAP15		SERPINA3B				CHGA		CNP
rc_AI169104_at	Rn.6800	Pf4	platelet factor 4	PNRC2		RBP1				UBE2V1		OLIG1
rc_AI045321_at	Rn.16740	---	---	JUND		SERPINA3F				MFAP5		DACT1
rc_AI010584_f_at	Rn.145191	Ifitm3	interferon induced transmembrane protein 3	MINA		BCL3				PARK7		FREM1
rc_AA899521_at	Rn.203162	LOC680692	similar to Golgi phosphoprotein 2 (Golgi membrane protein GP73)	GM2A		FCGR1				ATP5H		NCAN
rc_AA900400_at	Rn.161764	Wtap	Wilms tumor 1 associated protein	ZFHX3		TNFAIP8L2				LOC498606		HS3ST2
AF030091UTR#1_g_at	Rn.12962	Ccnl1	cyclin L1	PHLDA1		NFAM1				MMP24		SOX1
rc_AA899664_at	Rn.115879	---	---	DR1		P2RY2				GABRG3		ASPA
rc_AI102578_g_at	Rn.34387	Tnfaip2	tumor necrosis factor, alpha-induced protein 2	LOC688495		BST2				JAK1		DHRS13
rc_AI137819_at	Rn.8153	Yme1l1	YME1-like 1 (S. cerevisiae)	CDK17		SFRP5				PPP6R1		0610007P14RIK
rc_AI058707_at	Rn.204120	LOC100359875	---	CROT		PIK3CG				RNF167		HIST2H3C1
rc_AI008637_at	Rn.163762	---	---	RGD1304595		MLPH				PPP2R2A		VAMP3
rc_AI146119_at	Rn.16195	Casp4	caspase 4, apoptosis-related cysteine peptidase	NMI		ITGA5				BRP44L		PVRL1
L20681_at	Rn.88756	Ets1	v-ets erythroblastosis virus E26 oncogene homolog 1 (avian)	RNF19B		CRYBB1				PPIA		SRCIN1
rc_AA817726_at	Rn.24783	---	---	FAM102B		IL6RA				WSB2		ITM2A
rc_AI102893_at	Rn.163657	---	---	PEX11A		RHOJ				ATP5O		ARXES1
rc_AI176951_s_at	Rn.110562	Tubb4b	tubulin, beta 2c	RPS28		RIN3				RRAGC		CLGN
rc_AA800318_at	Rn.100285	Serping1	serine (or cysteine) peptidase inhibitor, clade G, member 1	LOC290595		CD80				PLOD1		BMP2
rc_AI043891_at	Rn.165988	---	---	CTHRC1		HPGDS				PTDSS2		PDZRN3
rc_AI138143_at	Rn.87212	Gstt2	Glutathione S-transferase, theta 2	FUT4		RNF125				PPP2R5C		KCNQ4
M58364_at	Rn.28195	Gch1	GTP cyclohydrolase 1	TSC22D2		DPT				LIMS2		INSC
rc_AI044390_s_at	Rn.2874	Hmgb2	High mobility group box 2	ICOS		ANXA4				PIK3R2		MMP15
rc_AI010468_at	Rn.11988	Cd300a	---	PSMA2		PIK3R5				SGCE		ADO
rc_AI045668_at	Rn.43956	RGD1561724	similar to mKIAA0716 protein	SLC14A2		IGF2				DBNDD2		1810041L15RIK
rc_AA894016_at	Rn.8555	Rbm39	RNA binding motif protein 39	CR1L		SLFN8				CDC42EP4		HAPLN1
U39609_s_at	Rn.108059 /// Rn.117925 /// Rn.118336 /// Rn.118451 /// Rn.125875 /// Rn.126981 /// Rn.134339 /// Rn.134347 /// Rn.145632 /// Rn.152179 /// Rn.160084 /// Rn.217090 /// Rn.226531 /// Rn.226604 /// Rn.226653 /// Rn.226826 /// Rn.226827 /// Rn.227292 /// Rn.227654 /// Rn.230456 /// Rn.92371 /// Rn.92527	Igkv28 /// LOC100361952 /// LOC500174 /// LOC500192 /// LOC500375 /// LOC682553 /// LOC690499	region containing similar to NGF-binding Ig light chain; similar to IG KAPPA CHAIN V-V REGION K2 PRECURSOR	SERINC1		SLA				TMED10		TMSB10
rc_AI232806_at	Rn.105961	Zfp422	Zinc finger protein 422	GAP43		CD33				S100B		IDH1
rc_AI638990_at	Rn.205999	---	---	NPTX1		PARP14				LAMA2		CTSK
rc_AA997406_at	Rn.161878	---	Similar to BC040823 protein	THBS4		PARVG				RGD1306487		ENPP1
rc_AA858880_at	Rn.14655	Itgal	integrin, alpha L	RELN		GBP5				MAGED2		PPP1R14C
rc_AI237207_at	Rn.22987	Id4	Inhibitor of DNA binding 4	LOC684996		ZFP185				PIGT		CCP110
rc_AI169152_at	Rn.164638	---	---	IARS		STAT6				TPM2		COX7C
rc_AA801142_at	Rn.202347	Cers1 /// Gdf1	growth differentiation factor 1 /// LAG1 homolog, ceramide synthase 1	SUCLG1		ZBTB16				GMFB		METRN
rc_AA819134_at	Rn.16615	Dapp1	dual adaptor of phosphotyrosine and 3-phosphoinositides	DYNC1LI1		TNFRSF1B				NPLOC4		ABHD5
J05122_at	Rn.1820	Tspo	translocator protein	RPL10		FAM26F				HIVEP2		GPR26
rc_AI070373_at	Rn.216416	LOC687105	Hypothetical protein LOC687105	TMEM123		SLC25A43				PHB2		AFAP1L1
rc_AI231346_at	Rn.21406	---	Triple functional domain (PTPRF interacting)	ATF1		FBLIM1				NBL1		NCRNA00086
rc_AA955042_at	Rn.8801	Folr2	folate receptor 2 (fetal)	CISD2		ISLR				DDA1		C630043F03RIK
rc_AI011412_at	Rn.74539	---	---	SMNDC1		STRA6				LGALSL		FGFRL1
rc_AA964773_at	Rn.144530	---	---	VIP		NCF2				MRPL2		CECR6
rc_AI231785_at	Rn.3491	Npc2	Niemann-Pick disease, type C2	TARDBP		A630001G21RIK				HPRT1		PHLDB1
rc_AI101270_at	Rn.15842	Arhgdib	Rho, GDP dissociation inhibitor (GDI) beta	ARGLU1		LOX				SURF4		NIPA1
L01624_at	Rn.4636	Sgk1	serum/glucocorticoid regulated kinase 1	GAS5		RNASE4				ADAM9		FAM212B
rc_AI235223_at	Rn.203868	---	---	GALNT2		ABCA9				ARL2BP		ADAM19
rc_AI009102_at	Rn.166252	---	---	RAB10		ITGAM				SLC30A9		GPR37
rc_AA848897_at	Rn.22814	Peli1	pellino 1	F2R		B4GALT1				PLEKHM2		THRSP
S65355_at	Rn.11412	Ednrb	endothelin receptor type B	RTP4		PADI1				PTPRG		CMTM5
rc_AI102874_at	Rn.23635	---	---	SEPP1		1810011O10RIK				MRPL42		BTBD17
rc_AI178631_at	Rn.22530	---	---	RGD1560821 /// RPL24		IFITM6				GYG1		KIF5A
rc_AI030921_i_at	Rn.12081	Cmtm7	CKLF-like MARVEL transmembrane domain containing 7	CAR11		APOBR				DYNC1LI2		C130074G19RIK
rc_AI058958_at	Rn.220210	---	---	NUTF2		ITIH2				CLNS1A		POLR2K
rc_AI071973_at	Rn.166493	---	---	RGD1562502		CRISPLD2				EIF4H		GUCY2E
rc_AI011816_at	Rn.6129	Atxn2	Ataxin 2	TES		LPXN				PPME1		RAB40B
rc_AA817708_at	Rn.162566	Fam105a	family with sequence similarity 105, member A	SRSF10		GNA15				ST13		HS3ST4
rc_AI170292_at	Rn.19097	---	---	GTF3C2		TGM2				CDC42		CCK
rc_AI176856_at	Rn.10125	Cyp1b1	cytochrome P450, family 1, subfamily b, polypeptide 1	HIST1H2AIL		CCL12				PABPC4		NDNF
rc_AI045440_at	Rn.226922	---	sialophorin	REV1		PLCB2				EPS15		ACVR1C
rc_AI229656_at	Rn.136644	Srsf2	Splicing factor, arginine/serine-rich 2	B3GALNT1		ATOH8				FUNDC2		MMP9
rc_AI070350_at	Rn.9353	Reep6	receptor accessory protein 6	PLEKHA1		LRRK1				CIAO1		JPH4
rc_AA851345_at	Rn.6731	---	---	IRF2BPL		ITPRIPL1				SSBP4		MAP6D1
rc_AI179080_at	Rn.101929	Hnrnpc	Heterogeneous nuclear ribonucleoprotein C (C1/C2)	SMC2		PLCG2				CCZ1		CPOX
rc_AI111601_at	Rn.22006	---	---	HSD17B4		FES				S100A6		ACSL3
rc_AI103097_at	Rn.3543	Atp5j2	ATP synthase, H+ transporting, mitochondrial F0 complex, subunit F2	RPO1-3		GM12250				PIN1		HOXA9
U06230_s_at	Rn.2888	Pros1	protein S (alpha)	LOC100359823		CDKN1A				RC3H2		USP6NL
rc_AI044915_at	Rn.20815	---	---	SLC10A3		MT2				USF1		UQCR11
rc_AI170394_at	Rn.4301	---	---	STRN3		ABHD15				SLC25A11		PDE6D
rc_AA924503_at	Rn.15332	Cmtm3	CKLF-like MARVEL transmembrane domain containing 3	TLR8		SCTR				NEURL4		GNG4
rc_AA956408_at	Rn.9230	---	---	CTSE		ACSS3				CDC37		PANK3
rc_AI231238_at	Rn.22786	Aph1a	anterior pharynx defective 1 homolog A (C. elegans)	BMP4		VWF				GPX4		KCTD4
rc_AA998683_g_at	Rn.3841	Hspb1	heat shock protein 1	F2		SERPINA3C				PHB		SYT16
rc_AA848753_at	Rn.174	Acadl	Acyl-Coenzyme A dehydrogenase, long-chain	RARRES1		FKBP5				GPAM		RPA3
X53517_at	Rn.2357	Cd37	CD37 molecule	CCNB2		AKR1C13				GTF2I		ELOVL2
rc_AA942745_at	Rn.166664	---	---	RRS1		IL1RL2				CTTN		CHODL
rc_AI103456_at	Rn.167071	---	---	LRRC8D		MAFF				LOC500532		CARTPT
rc_AA997745_at	Rn.113514	Nlk	Nemo like kinase	HOXA5		RAPSN				NAA35		TPPP
rc_AA963909_at	Rn.165338	---	---	PDZRN3		MAN2B1				NDUFS3		TMPRSS5
U49062_at	Rn.6007	Cd24	CD24 molecule	PTPRZ1		BC061194				EFEMP1		GRAMD3
rc_AI137897_at	Rn.3581	---	---	OLR1		FLNC				ATP1B3		NRAS
rc_AI008930_g_at	Rn.112761	Limd2	LIM domain containing 2	HS6ST1		EMP3				SPARC		SERINC5
rc_AA818380_at	Rn.1844	Mylip	myosin regulatory light chain interacting protein	ELF2		BMP6				BCKDK		GJD2
rc_AI069947_at	Rn.1712	Zmiz1	zinc finger, MIZ-type containing 1	ETFA		ADAM8				RNF181		SPOCK3
rc_AA956727_at	Rn.9002	Srsf3	Splicing factor, arginine/serine-rich 3	AMBN		CASP12				TPGS1		SERP2
rc_AA957811_at	Rn.220654	---	---	NS5ATP9		LRRC33				MGST3		DGKK
AJ223184_at	Rn.204094	Igsf6	immunoglobulin superfamily, member 6	REXO2		PI16				MTCH1		FOXN2
D00698_s_at	Rn.6282	Igf1	insulin-like growth factor 1	RAB11A		MYO7A				ACTG1		TEX15
M26686_at	Rn.86985	Pcmt1	protein-L-isoaspartate (D-aspartate) O-methyltransferase 1	ARPC5L		UCMA				SRPK2		OLFR287
rc_AI011984_at	Rn.128939	RT1-EC2	---	ACSL4		SLC2A10				STAU1		TET1
rc_AI179184_at	Rn.1545	---	---	CYFIP1		MRGPRF				COX4I1		NTN1
rc_AA892259_at	Rn.3765	---	---	GNB1		COL13A1				AIG1		PPFIA3
rc_AI230507_at	Rn.15228	Htra3	---	CPSF7		PRELP				G3BP2		C230004F18RIK
J03752_at	Rn.2580	Mgst1	microsomal glutathione S-transferase 1	DDX21		LIPH				TRAPPC5		FAM108B
rc_AA817987_f_at	Rn.91378	Sult2a1	sulfotransferase family 2A, dehydroepiandrosterone (DHEA)-preferring, member 1	MKI67		NAIP5				PAFAH1B2		PCDH9
rc_AA925514_at	Rn.196088	Elk3	ELK3, member of ETS oncogene family	TTK		ZC3HAV1				HNRNPM		PAK7
rc_AA957264_at	Rn.203108	Serbp1	---	DHX9		DHRS3				FGF1		EYA2
rc_AA944824_at	Rn.164980	---	---	RET		CRIP1				PPP1R1B		NRSN1
rc_AA875506_at	Rn.163729	---	---	FAM96A		EIF4EBP1				CDC26		DEB1
rc_AA859750_at	Rn.220231	---	---	DSCC1		IGFBP5				FAT1		PLEKHG1
rc_AI639438_at	Rn.228931	Hps3	Hermansky-Pudlak syndrome 3 homolog (human)	SSR4		TGFBR2				GDE1		FANCC
rc_AI176129_at	Rn.9154	Fam60a	family with sequence similarity 60, member A	PPIF		TGFB1				GDI2		APLN
rc_AI012428_at	Rn.23425	Cytip	cytohesin 1 interacting protein	LMO4		B3GNT7				ZEB1		ASIC1
rc_AI058373_at	Rn.161980	RGD1311745	similar to RIKEN cDNA 1110059G10	LOC500013		PLSCR2				GTL3		COX6C
rc_AI009415_f_at	Rn.1997	Ctsh	cathepsin H	PDGFA		PDLIM1				RGD1309594		DCX
rc_AA925556_at	Rn.21037	Plekho1	pleckstrin homology domain containing, family O member 1	HSD17B13		DNASE2A				GLUL		RIAN
rc_AA964364_at	Rn.12095	---	---	CAV3		GBP9				SARNP		WSCD1
Y07704_g_at	Rn.14882	Rsad2	radical S-adenosyl methionine domain containing 2	PGAP2		UBA7				SLC16A1		LRRN1
rc_AI169756_s_at	Rn.100336	Errfi1	ERBB receptor feedback inhibitor 1	SEC11C		RHBDF2				RPL9		TOMM40L
rc_AI112111_at	Rn.231707	---	---	FCHSD2		GBGT1				PPP1R2		MYEOV2
X52840_r_at	Rn.214633	Myl12b	myosin, light chain 12B, regulatory	LOC100125362		AGPAT2				ADIPOR1		KIF26A
rc_AI071317_at	Rn.21916	Ccdc125	coiled-coil domain containing 125	FAM49B		LTB				HSPA2		D430019H16RIK
rc_AA964459_at	Rn.165284	---	---	SCRG1		ITIH5				EZH1		CCDC28B
X15512_at	Rn.8887	Apoc1	apolipoprotein C-I	USP42		LPAR5				ZKSCAN1		ARC
rc_AI235455_at	Rn.203067	Hexb	hexosaminidase B	DENND3		FRRS1				PPP2CB		FNDC5
rc_AI179572_at	Rn.166506	---	---	UGT2B		LAIR1				AGFG1		GM16532
rc_AI231479_at	Rn.24091	Ugcg	UDP-glucose ceramide glucosyltransferase	RGS10		HSPA1A				MED30		CLDN14
rc_AA943125_at	Rn.228406	---	---	HSF2		MERTK				ARHGDIA		SEMA6A
rc_AI234748_at	Rn.9197	Mrc1	mannose receptor, C type 1	TNRC6B		B3GNT8				GRINA		GRM3
X60767mRNA_s_at	Rn.6934	Cdk1	cyclin-dependent kinase 1	CDKN1C		PLP2				SYNE1		TMEM151B
rc_AA875500_at	Rn.163728	---	---	RGD1309537		CAPN3				TAF9		TMEM91
rc_AI177264_at	Rn.3037	Uxs1	UDP-glucuronate decarboxylase 1	NDUFB8		STAB1				RASGRF1		NR1D1
rc_AA851185_at	Rn.15045	---	---	CASP3		GSDMD				MAP1B		OLIG2
rc_AA800062_at	Rn.127798	Asah1	N-acylsphingosine amidohydrolase (acid ceramidase) 1	ELAVL2		IL4RA				TOM1		CHN2
M12822cds_f_at	Rn.108059 /// Rn.117925 /// Rn.118451 /// Rn.125875 /// Rn.126981 /// Rn.134347 /// Rn.145632 /// Rn.152179 /// Rn.160084 /// Rn.217090 /// Rn.226531 /// Rn.226604 /// Rn.226653 /// Rn.226826 /// Rn.226827 /// Rn.227292 /// Rn.230456 /// Rn.92371 /// Rn.92527	Igkv28 /// LOC100361952 /// LOC500174 /// LOC500192 /// LOC682553 /// LOC690499	region containing similar to NGF-binding Ig light chain; similar to IG KAPPA CHAIN V-V REGION K2 PRECURSOR	SH3KBP1		SULF1				PAK2		NDUFAF2
rc_AA963682_at	Rn.48866	---	---	BID		RAB32				TXNL1		MAZ
rc_AI228012_at	Rn.22598	---	AT rich interactive domain 1B (Swi1 like)	MX1		TRIM30A				KCNC4		PHLDA1
rc_AA850569_at	Rn.203286	Dedd	Death effector domain-containing	SHFM1		PTK2B				NXF1		2610524H06RIK
rc_AA900357_at	Rn.3517	Hmgn2	High mobility group nucleosomal binding domain 2	SRP54		CD44				OGT		SCHIP1
rc_AI177280_at	Rn.216620	Csf2ra	granulocyte-macrophage colony stimulating receptor alpha	CKS2		PQLC3				SDC4		JAM3
J04943_at	Rn.54537	LOC300303 /// Npm1	nucleophosmin (nucleolar phosphoprotein B23, numatrin)	NAA20		AGER				GNB5		UBE2V2
rc_AI237698_at	Rn.25444	---	---	POLR2I		BIN2				SEC23IP		TIMM8B
rc_AA851245_at	Rn.7817	Pycard	PYD and CARD domain containing	ALCAM		GALNT15				CALR		TRAF3
AF074608mRNA_f_at	Rn.224465	RT1-EC2	RT1 class Ib, locus EC2	ADCY4		CX3CR1				THY1		RND2
rc_AA859520_at	Rn.203053	---	---			FCRLS				FH		USMG5
rc_AI102531_at	Rn.43360	---	---			ITGB5				TOLLIP		SEMA4D
rc_AA859837_at	Rn.161897	Gda	guanine deaminase			IRGM1				GTF3C1		SLC6A9
rc_AA899590_at	Rn.144946	Rrm2	ribonucleotide reductase M2			RENBP				NRG1		PRR5L
rc_AA963857_at	Rn.9717	Gpc3	Glypican 3			BC026585				PSMA6		UST
rc_AI070179_at	Rn.15333	Gmfg	glia maturation factor, gamma			HVCN1				NFIB		LDLRAD3
U39476_at	Rn.48861	Vav1	vav 1 guanine nucleotide exchange factor			ADORA3				SLC44A2		CBX6
rc_AA899973_at	Rn.225591	LOC691813	Pellino 1			MDFI				PYGM		PCP4
rc_AI044644_at	Rn.204040	---	---			F13A1				LOC100362548 /// LOC100365932		CDC42EP2
rc_AI070367_at	Rn.204243	---	---			9930111J21RIK1				DPP8		ACYP2
U77777_s_at	Rn.11118	Il18	interleukin 18			GPX3				CSNK1G2		RPL22L1
rc_AI112516_at	Rn.6142	Zfp36l1	zinc finger protein 36, C3H type-like 1			TLR9				SIRT2		TRIM59
rc_AA817685_at	Rn.1055	Cyb5a	cytochrome b5 type A (microsomal)			SLC1A5				CWC15		TMEM159
rc_AI236200_at	Rn.3576	Man1a1	mannosidase, alpha, class 1A, member 1			ARRDC2				CERCAM		GRM8
rc_AI072755_at	Rn.20252	---	---			TIFA				RETSAT		RASGRP2
S79797_at	Rn.162516	Gcnt1	glucosaminyl (N-acetyl) transferase 1, core 2 (beta-1,6-N-acetylglucosaminyltransferase)			HMOX1				NDUFC2		2610017I09RIK
rc_AI071727_at	Rn.149075	---	---			IQGAP2				FAM96B		TMEM229A
rc_AI176057_at	Rn.98491	Cybb	---			BDKRB2				MRPL17		S100A16
rc_AI043716_at	Rn.165974	---	---			GLIS3				AOC3		NTS
rc_AI060241_at	Rn.165737	---	---			GBP4				GSTP1		ATP5E
rc_AA866321_at	Rn.3062	---	---			PPP1R3B				CABP1		SLC25A27
rc_AI172247_at	Rn.202951	Xdh	xanthine dehydrogenase			IL16				FAM108A1		SLC4A2
rc_AI231140_at	Rn.6018	Rpl23a	---			FAM111A				ADK		TMEM41B
rc_AI230374_at	Rn.219274	---	---			ADAP2				SUPT5H		1700047M11RIK
rc_AA956525_at	Rn.203559	---	---			PNPLA7				FAM8A1		4833424O15RIK
rc_AI071806_at	Rn.147829	---	---			APBB1IP				LOC691631		MGAT4C
rc_AI044098_at	Rn.155723	LOC100360384	hypothetical protein LOC100360384			SSC5D				CDK5		FNTB
rc_AA964132_at	Rn.39699	Snrnp48	small nuclear ribonucleoprotein 48k (U11/U12)			IL10RA				ISCA1		H2AFJ
rc_AI232477_s_at	Rn.2695	Gng5 /// LOC100360499	guanine nucleotide binding protein (G protein), gamma 5			SLC2A4				SGCB		KLHL5
rc_AA925921_at	Rn.216517	Elavl1	---			STON1				SRP9		ADRA1B
rc_AI171469_at	Rn.28553	---	---			EVA1C				ATP5D		TGFA
M98049_s_at	Rn.9727	Reg3b	regenerating islet-derived 3 beta			PARP9				VDAC1		ATP5J2
rc_AI029443_at	Rn.196099	---	---			DENND1C				ACOX1		PLXNB3
rc_AA866472_at	Rn.162938	Nap1l1	Nucleosome assembly protein 1-like 1			CYBRD1				HSPD1		GLRA2
rc_AI072183_at	Rn.228934	---	FBJ osteosarcoma oncogene			PMAIP1				SNRNP70		GRB14
rc_AA875664_at	Rn.144694	Magmas	mitochondria-associated protein involved in granulocyte-macrophage colony-stimulating factor signal transduction			CYTH4				SLC22A17		C1D
rc_AI103691_at	Rn.5834	Ccng1	Cyclin G1			DCN				ANXA5		SEPW1
AA012709_at	Rn.198843	Sf3b1	Splicing factor 3b, subunit 1			LAT2				PIP4K2B		ACYP1
rc_AA956519_at	Rn.165041	---	---			HHEX				EIF4G1		STMN1
rc_AI058667_at	Rn.3917	---	DDB1 and CUL4 associated factor 6			FAM167A				RGD1559896		TSPAN17
rc_AI231687_at	Rn.129050	Dnajb6	DnaJ (Hsp40) homolog, subfamily B, member 6			EBI3				SRSF6		CTXN2
rc_AA858641_at	Rn.16559	---	---			OSGIN1				VEGFB		IGSF8
rc_AI071985_at	Rn.20688	---	---			MYLK				ACADSB		BCAS1
rc_AI070489_at	Rn.21317	---	---			ALOX5AP				GSTA3		ATXN7L3B
rc_AA866419_at	Rn.163654	---	---			CD274				ESD		BETA-S
rc_AA875069_at	Rn.198918	H3f3b	H3 histone, family 3B			PRELID2				MATK		ATAT1
rc_AA925116_g_at	Rn.20083	Il18bp	interleukin 18 binding protein			CRH				GAPDH		TMEM151A
rc_AA996997_f_at	Rn.112585	Cap1	CAP, adenylate cyclase-associated protein 1 (yeast)			HLX				HADHA		SCCPDH
rc_AI009800_at	Rn.106040	Mll5	---			ASB10				CD81		EGFL6
rc_AA799501_at	Rn.40171	Rps4x	ribosomal protein S4, X-linked			CASP8				NIPSNAP1		FBXO27
rc_AI170613_at	Rn.106093	Hspe1	heat shock protein 1 (chaperonin 10)			NAGLU				TOX4		CDH20
rc_AI230596_at	Rn.6272	Kpna1	---			PARP10				FAM54B		PCDH19
rc_AA892750_at	Rn.14787	Rgs1	regulator of G-protein signaling 1			FAS				DIP2A		TJAP1
AB020504_g_at	Rn.165271	Pmf31	PMF32 protein			SLC12A7				VCP		HNRPDL
rc_AI044284_at	Rn.166038	---	---			HEXA				PMM1		NDUFC1
rc_AA957117_at	Rn.199321	---	---			TMEM173				SLC27A1		NDUFA4
rc_AI059103_at	Rn.41044	---	FERM domain containing 4B			CLCF1				DLST		OLFM3
S83025_s_at	Rn.110976	Ybx1 /// Ybx1-ps3	Y box binding protein 1			AIM2				AP2B1		NT5C3L
rc_AA946476_at	Rn.7391	Cxcl9	chemokine (C-X-C motif) ligand 9			IGFBP7				PCBP3		BTD
X13016_at	Rn.3705	Cd48	Cd48 molecule			HSPB2				DYNLL2		SRSF12
rc_AI145396_at	Rn.37	Rreb1	ras responsive element binding protein 1			IKBKE				COL3A1		ZFP579
rc_AI103408_at	Rn.164618	---	---			RORC				RAC1		NDUFB6
rc_AA997933_at	Rn.43930	Nop58	nucleolar protein NOP58			IFITM2				TRIM35		SH3D19
rc_AA945278_f_at	Rn.203038	Cfhl1	complement component factor h-like 1			PLA2G5				HNRNPA3		ZDHHC15
rc_AI071626_at	Rn.166460	---	---			RCSD1				RHOT2		FAM108A
rc_AI045704_at	Rn.202396	---	---			GOLM1				MAX		ZFP651
U22414_at	Rn.10139	Ccl3	chemokine (C-C motif) ligand 3			AI467606				PRDX6		HSD17B12
rc_AI030338_at	Rn.97772	---	---			IL10RB				GPI		SEMA4A
rc_AA956941_at	Rn.165073	---	---			PRDX6				LOC501546		COX7A2
rc_AI228280_at	Rn.36848	Zc3h18	Zinc finger CCCH-type containing 18			MT1				GAB1		PTPRD
rc_AI145694_at	Rn.148471	---	---			MRC2				PPP2R4		TMEM125
rc_AI012958_at	Rn.14256	Lcp1	lymphocyte cytosolic protein 1			HFE				NFE2L1		RNF138
rc_AI008242_at	Rn.8461	---	---			STOM				USP19		GALNT13
rc_AI012340_s_at	Rn.13686	Psmb9	proteasome (prosome, macropain) subunit, beta type 9 (large multifunctional peptidase 2)			4632428N05RIK				CALCRL		ATP5K
AB012933_g_at	Rn.105862	Acsl5	acyl-CoA synthetase long-chain family member 5			BIRC3				PCSK2		YPEL2
rc_AA874912_at	Rn.162350	---	---			S100A6				FGFR1		CDH6
rc_AI137583_at	Rn.3272	Id2	inhibitor of DNA binding 2			SRGN				KCNA1		FEZ1
D49785_at	Rn.146082	Map3k12	mitogen activated protein kinase kinase kinase 12			S100A9				CNTNAP5A		GM13363
rc_AI072392_at	Rn.98333	C2	complement component 2			GPR179				GRM7		CDK5R2
rc_AI010816_at	Rn.165682	---	---			MAMDC2				SRC		C1QL3
rc_AA957445_at	Rn.91361	Gria2	Glutamate receptor, ionotropic, AMPA 2			AKNA				TXNRD1		ATPIF1
rc_AA957333_at	Rn.17352	Lyl1	protein lyl-1-like /// lymphoblastic leukemia derived sequence 1			GM5086				LONP2		TMEM240
rc_AA819268_at	Rn.163643	---	---			TMEM52				RGD1304694		STX1A
rc_AA900926_at	Rn.61077	Arid1a	AT rich interactive domain 1A (SWI-like)			5033411D12RIK				KIF1A		CDC42EP1
rc_AI136376_at	Rn.229032	---	Heterogeneous nuclear ribonucleoprotein H1			GADL1				UBE2L3		ADAMTS2
rc_AI237378_at	Rn.4334	Ccdc72	coiled-coil domain containing 72			PON3				FKBP2		FAM57B
U77038_at	Rn.18985	Ptpn6	protein tyrosine phosphatase, non-receptor type 6			PLIN2				KIF3C		MPZL1
rc_AI137988_at	Rn.199361	---	---			1700017B05RIK				P4HA1		2810468N07RIK
rc_AI237855_at	Rn.225143	LOC100361758 /// Pik3ap1	phosphoinositide-3-kinase adaptor protein 1			IP6K3				DCTN3		PCDH20
rc_AA800787_at	Rn.203168	---	---			SLC2A9				MTCH2		ABTB2
rc_AI176589_at	Rn.1254	Rpl27	ribosomal protein L27			SELENBP1				MRPS7		SPTSSA
rc_AA955911_at	Rn.220236	---	---			E230029C05RIK				CHP		CYCS
rc_AA926129_at	Rn.105052	Slfn2	schlafen 2			ZFP36				SGTA		RAP2A
rc_AI638985_at	Rn.224899	RGD1561241	similar to Mblk1-related protein-1			MAP3K8				LARP1		2010107E04RIK
rc_AI014149_at	Rn.199197	---	---			BC096441				AKT1		IL1RAP
rc_AI030929_at	Rn.18635	Edem2	ER degradation enhancer, mannosidase alpha-like 2			HOGA1				TWF1		CXXC4
rc_AA818016_at	Rn.101107	Kif20a	kinesin family member 20A			GPR160				NTAN1		CDH11
rc_AI011203_at	Rn.3413	Plbd1	phospholipase B domain containing 1			IFI35				PFKP		ARXES2
rc_AA891220_at	Rn.7264	---	---			SH3TC1				STX5		SLC35B2
U56241_at	Rn.10725	Mafb	v-maf musculoaponeurotic fibrosarcoma oncogene homolog B (avian)			TRIM47				TECR		REEP3
U18729_at	Rn.5856	Cyba	cytochrome b-245, alpha polypeptide			TAP2				PSMD2		POLB
M10094_g_at	Rn.116787	RT1-EC2	RT1 class Ib, locus EC2			F830016B08RIK				NDUFS4		HOXB8
rc_AI071686_at	Rn.147115	---	---			NQO1				PI4KB		NXPE4
AF100421_at	Rn.6864	Mtdh	metadherin			ECM1				CX3CL1		KCNQ5
rc_AA900593_at	Rn.216440	---	---			ZFAND4				OLFML1		RGS5
rc_AI175566_at	Rn.29901	Dynlt1	dynein light chain Tctex-type 1			ZFP217				NDUFA11		DACT3
rc_AI236475_at	Rn.198999	Ncoa4	---			NFATC1				ANKRD40		APCDD1
rc_AI103474_at	Rn.15054	Taf13	TAF13 RNA polymerase II, TATA box binding protein (TBP)-associated factor			OASL2				SNHG11		JPH1
rc_AI234836_at	Rn.229194	---	---			APOBEC3				DNAJA2		MYO16
rc_AA859562_at	Rn.146763	Arhgef7	Rho guanine nucleotide exchange factor (GEF7)			CCDC88B				ARRB2		CCNYL1
rc_AA900645_at	Rn.164046	---	---			LCK				RAB5B		FYN
rc_AI043831_at	Rn.228844	---	UDP-N-acetyl-alpha-D-galactosamine:polypeptide N-acetylgalactosaminyltransferase 1 (GalNAc-T1)			PDPN				LOC687090		1500011K16RIK
rc_AI007614_at	Rn.101820	Map4k4	Mitogen-activated protein kinase kinase kinase kinase 4			KLRG2				ATP6V1A		SOX12
M18330_g_at	Rn.98279	Prkcd	protein kinase C, delta			NLRP3				LOC498662		POMGNT1
rc_AI013204_at	Rn.112601	Ctnnb1	Catenin (cadherin associated protein), beta 1			ITPRIPL2				CNDP2		NEU4
rc_AI101462_at	Rn.101957	Clptm1l	CLPTM1-like			LRRC3				ARV1		KLHL2
X58828_at	Rn.33497	Ptpn2	protein tyrosine phosphatase, non-receptor type 2			IL13RA1				VSNL1		RASL10B
rc_AI070800_at	Rn.217032	---	---			ASPG				PSAP		ATP5L
M33648_g_at	Rn.29594	Hmgcs2	3-hydroxy-3-methylglutaryl-Coenzyme A synthase 2 (mitochondrial)			LGALS9				TMED4		DNMT3A
rc_AI638971_g_at	Rn.31429	Ocln	occludin			SLC24A4				SNRPC		KIRREL3
rc_AI010943_at	Rn.22366	Rbm7	RNA binding motif protein 7			ARHGAP9				DNM1L		MBLAC2
rc_AI071016_at	Rn.54356	---	---			TLR6				PRKCB		CAMK4
rc_AI137864_at	Rn.165532	---	---			FGD2				USP32		TMEM121
rc_AA819501_at	Rn.34330	---	---			MOCOS				DDR1		CMPK1
AF057025_at	Rn.14534	Tlr4	toll-like receptor 4			ENDOU				RIC8A		TMEM117
rc_AI230064_at	Rn.3469	Fuca1	Fucosidase, alpha-L- 1, tissue			TRIM14				HSPA9		EPHA10
rc_AI070767_at	Rn.18033	Rqcd1	Rcd1 (required for cell differentiation) homolog 1 (S. pombe)			GSTP2				BMP6		HIAT1
rc_AA944323_at	Rn.165858	---	---			CLIC1				NECAP1		URM1
rc_AA963364_at	Rn.11453	Rsu1	Ras suppressor protein 1			PLCE1				RGD1310313		ZDHHC2
M96601_at	Rn.9968	Slc6a6	solute carrier family 6 (neurotransmitter transporter, taurine), member 6			EZR				DUSP1		PIK3C2B
rc_AI009191_at	Rn.19361	Fyn	FYN oncogene related to SRC, FGR, YES			CD63				SNX17		TRNP1
rc_AI008321_at	Rn.76633	LOC100361122	---			KLF2				HNRNPU		NDUFB2
rc_AI137468_at	Rn.17847	Lrg1	leucine-rich alpha-2-glycoprotein 1			ZC3H12A				VAT1		SHROOM2
U44948_at	Rn.94754	Csrp2	cysteine and glycine-rich protein 2			SUSD3				LOC688018		1110008J03RIK
rc_AI060205_at	Rn.13852	---	---			HERC6				MAPK8IP1		VBP1
X06916_at	Rn.504	S100a4	S100 calcium-binding protein A4			EMP1				TNFRSF21		ARSG
rc_AA859114_at	Rn.23056	Tmem86a	transmembrane protein 86A			BDH2				GOT2		TMCC2
S85184_at	Rn.229219	---	---			ARHGAP19				MFN2		PANX2
rc_AA946227_at	Rn.226010	---	---			TSPAN4				NAP1L4		SST
rc_AI171607_at	Rn.1569	Fam107a	family with sequence similarity 107, member A /// downregulated in renal cell carcinoma-like			ADIPOR2				GP1BB		CHFR
rc_AA957623_at	Rn.165132	---	---			STK32A				GTF2F1		VKORC1L1
rc_AI010351_at	Rn.162747	Skap2	src kinase associated phosphoprotein 2			SNAI2				SORT1		DPYSL5
rc_AI179750_at	Rn.18744	Nek6	NIMA (never in mitosis gene a)-related kinase 6			ARL5C				OSBPL1A		FBXW7
rc_AA955287_at	Rn.3271	Rras2	related RAS viral (r-ras) oncogene homolog 2			FGF2				NDRG4		RMDN3
rc_AI169311_at	Rn.23870	RGD1359349	similar to hypothetical protein MGC34760			SLCO2B1				RAB5A		HDAC9
U48220_at	Rn.26060	Cyp2d4	cytochrome P450, family 2, subfamily d, polypeptide 4			SYNPO2				SYF2		DLGAP3
M64986_at	Rn.4121	Hmgb1	high mobility group box 1			COL5A1				ATP9A		SYTL2
rc_AI044567_g_at	Rn.22516	Erap1	endoplasmic reticulum aminopeptidase 1			AGT				NT5C3		THOC7
rc_AA957267_at	Rn.165109	---	---			H2-DMA				NPTN		KIT
rc_AI230737_at	Rn.164613	Vcl	---			SNX20				MTMR4		CLEC2L
rc_AA892506_at	Rn.6990	Coro1a	coronin, actin binding protein 1A			S100A8				OXSR1		GLTP
rc_AA900968_at	Rn.7599	---	---			4930556M19RIK				SQSTM1		RAB37
rc_AI071185_at	Rn.20457	---	---			S100A11				PAFAH1B1		LYNX1
rc_AA997660_at	Rn.12536	---	---			CRYBA4				CYHR1		UQCRH
rc_AA901012_at	Rn.15161	---	---			CYR61				TACC1		LRRN3
rc_AI029767_at	Rn.22289	---	---			FMO1				PURB		FABP3
rc_AI178038_at	Rn.231478	---	---			PLXND1				LOC294154		ELOVL5
rc_AI059175_at	Rn.98622	Pcm1	pericentriolar material 1			CYP4V3				PSMB6		1810037I17RIK
rc_AA859627_at	Rn.162556	---	---			APOD				ABHD8		MZT1
U50194_at	Rn.28991	Tpp2	tripeptidyl peptidase II			SMAD6				SDHD		B3GAT1
AA686190_at	Rn.162909	Naca	Nascent-polypeptide-associated complex alpha polypeptide			NUAK2				FAM129B		COL4A1
rc_AA997522_at	Rn.3477	Skp1	S-phase kinase-associated protein 1			DNA2				UBE2M		SLC30A1
AA848571_at	Rn.164403	---	---			CTSB				AKIRIN2		HOXB9
rc_AA900949_at	Rn.164666	---	---			CDO1				SFXN1		ZDHHC14
rc_AA892339_at	Rn.98234	LOC100233176	hypothetical protein LOC100233176			TRIM21				AIP		MAP3K10
rc_AA956278_g_at	Rn.98750	Vasp	vasodilator-stimulated phosphoprotein			MXRA8				NUDT4		STOX2
rc_AA892557_g_at	Rn.98431	Cmtm6	CKLF-like MARVEL transmembrane domain containing 6			AKR1B8				ACTB		TMEM183A
rc_AI171978_at	Rn.9461	Lin7c	---			PAQR5				DCN		RNPEPL1
rc_AA799511_g_at	Rn.4057	Hnrnpa2b1	---			PTX3				DDAH1		SLC27A4
rc_AA875559_at	Rn.2370	Lsm14a	LSM14A, SCD6 homolog A (S. cerevisiae)			CYSLTR1				OAT		NEGR1
rc_AI070356_at	Rn.107191	Epb41l4a	erythrocyte protein band 4.1-like 4a			ABCC4				ALDOC		BPGM
rc_AI103261_at	Rn.165017	---	---			ENTPD1				ADAM17		TRAPPC2
rc_AI639176_at	Rn.52727	Brcc3	BRCA1/BRCA2-containing complex, subunit 3			GALM				FN1		CISD2
rc_AI008647_at	Rn.164799	---	---			FIBIN				TMEM214		MRPS33
rc_AI229630_at	Rn.104193	---	---			SH3BP2				PLS3		TOMM5
rc_AA924105_at	Rn.7857	Ccl6	chemokine (C-C motif) ligand 6			MN1				PTPRA		PLEKHA1
rc_AA860017_at	Rn.163683	---	---			NLRC3				CTNNA1		HPCAL4
rc_AI044348_at	Rn.15885	Rnls	renalase, FAD-dependent amine oxidase			SOAT1				EPRS		GPR85
rc_AA875072_at	Rn.163704	---	---			GFAP				PPP2CA		SMIM13
rc_AI045347_at	Rn.16186	Dnajc9	DnaJ (Hsp40) homolog, subfamily C, member 9			SCNN1A				UBE2QL1		DCC
rc_AI230739_at	Rn.4066	Kdelr2	KDEL (Lys-Asp-Glu-Leu) endoplasmic reticulum protein retention receptor 2			HSPA1B				RGD1565496		1700066M21RIK
rc_AI237016_at	Rn.11098	H2afy	H2A histone family, member Y			RAB3IL1				MBP		D17WSU92E
rc_AI227987_at	Rn.219036	---	---			TNFAIP3				PAM		RGS4
rc_AI169984_at	Rn.145427	Ccl9	chemokine (C-C motif) ligand 9			MAP3K14				ALDH3A2		SOX8
rc_AI009411_at	Rn.127805	Rps3	ribosomal protein S3			ABCB1B				RALY		RNF7
rc_AI179039_at	Rn.228616	LOC100362805	---			GIPR				HSD17B11		MICALL1
rc_AA859519_g_at	Rn.8565	Rbpms	similar to RNA binding protein gene with multiple splicing			ART3				CREB3		D7ERTD715E
rc_AI137406_at	Rn.144312	Procr	protein C receptor, endothelial			TRIM34A				MAPRE1		FAR1
rc_AI045549_at	Rn.20893	---	---			IL12RB1				NCKAP1		9830001H06RIK
rc_AA943039_at	Rn.17263	A2ld1	AIG2-like domain 1			VAMP8				HSBP1		SLC17A6
rc_AA964214_at	Rn.16374	RGD1305572	Similar to hypothetical protein MGC30618			ARHGEF37				DSTN		PLEKHG3
rc_AI103553_at	Rn.147930	---	---			HDC				ALDOA		PGP
rc_AA926149_g_at	Rn.3001	Cat	catalase			DHRS1				TMEM188		BC002163
AA801153_at	Rn.130357	Zfand6	Zinc finger, AN1-type domain 6			FXYD1				PEPD		HTR7
rc_AI229409_at	Rn.147831	---	---			TM4SF1				COPS7A		SBK1
rc_AI059539_at	Rn.204168	---	---			DPYD				ITGA6		NDUFA5
rc_AA945727_at	Rn.7904	LOC100363332	caspase recruitment domain family, member 11			TMIE				DPY30		UNC13A
rc_AI043862_at	Rn.3130	Cxcl14	Chemokine (C-X-C motif) ligand 14			PGLYRP1				DUSP3		HRAS1
rc_AI227715_at	Rn.11020	Rbl2	retinoblastoma-like 2			TCIRG1				SERPINE2		SOX10
rc_AI253277_at	Rn.151353	---	---			TEC				CAMK2G		GM14295
rc_AA893307_at	Rn.204538	Pigz	phosphatidylinositol glycan anchor biosynthesis, class Z			KLF15				FKBP9		NDUFA1
rc_AI012085_at	Rn.95169	Abi3	ABI family, member 3			PLSCR4				GABRG2		KCMF1
rc_AA891834_at	Rn.17094	Col4a5	collagen, type IV, alpha 5			IRF7				ADAM10		TM2D1
rc_AI070176_at	Rn.8311	RGD1565591	similar to Ski protein			POU2F2				MAPK9		MAL2
rc_AI059223_at	Rn.155038	Tmem119	transmembrane protein 119			TAGLN2				RGD1311899		KLHL23
rc_AI178581_i_at	Rn.13006	LOC312273	Trypsin V-A			TNFRSF1A				RGC32		SGSM2
rc_AA866265_s_at	Rn.131539	Arhgap30	---			IFIT3				VAMP2		6330403M23RIK
rc_AI070374_at	Rn.166367	---	---			PSD4				ACHE		MNF1
rc_AI102717_at	Rn.163656	---	---			TFPI				RAB1B		MAGEH1
rc_AA943898_at	Rn.133019	---	---			PLA2G15				PAK1		FGD3
AF025819_at	Rn.162693	Rbbp9	retinoblastoma binding protein 9			CCL19				ANKRD13A		TANGO2
rc_AA956247_at	Rn.4240	Med19	Mediator complex subunit 19			TOR4A				SLC2A1		GABRA2
rc_AI177755_at	Rn.203508	Nampt	nicotinamide phosphoribosyltransferase			GBP7				U2AF1L4		CDK2AP1
rc_AI070313_at	Rn.6459	Sp110	SP110 nuclear body protein			SLC6A13				GPD1		COPRS
rc_AA955797_at	Rn.8935	Pphln1	Periphilin 1			CTF1				TMCC3		TBC1D22B
rc_AI012675_at	Rn.164731	---	---			IFIT1				RTN3		ANO4
X57523_g_at	Rn.10763	Tap1	transporter 1, ATP-binding cassette, sub-family B (MDR/TAP)			SLC7A2				PGM1		PRKCZ
rc_AA848930_at	Rn.16643	Fcgr1a	Fc fragment of IgG, high affinity Ia, receptor (CD64)			PDLIM4				EIF4A2		SPRYD7
rc_AI235991_at	Rn.81055	Bhlhe40	Basic helix-loop-helix family, member e40			PIEZO1				DAZAP2		MAGT1
rc_AI169308_at	Rn.201616	---	---			IL3RA				DPP6		CDH10
rc_AA997710_at	Rn.24970	Pcdh19	protocadherin 19			SLC35D2				RHOA		DOCK10
rc_AI177115_at	Rn.24932	RGD1311429	similar to KIAA1267 protein			EDN1				SF3B4		PVALB
rc_AA858573_s_at	Rn.106183	Spp2	secreted phosphoprotein 2			RIN2				HAPLN2		FAM19A2
rc_AI070044_at	Rn.19633	---	---			GBP3				AKT2		RAB9B
U36992_at	Rn.53969	Cyp7b1	cytochrome P450, family 7, subfamily b, polypeptide 1			RINL				YPEL5		TMX3
rc_AI178168_at	Rn.15607	Arhgap15	Rho GTPase activating protein 15 /// rho GTPase-activating protein 15-like			4933430I17RIK				PPP2R1A		GUCY1A2
rc_AA944679_at	Rn.7774	---	---			SH2B2				SYPL1		GRM5
rc_AI008531_at	Rn.13827	---	---			MGP				RAB2A		DIRAS1
rc_AI071071_at	Rn.166415	---	---			PPP1R18				ACLY		GLRX5
rc_AA942958_at	Rn.7475	Gpsm3	G-protein signaling modulator 3 (AGS3-like, C. elegans)			FTL1				PPAP2B		ZCCHC17
rc_AA894282_at	Rn.118788	Pnrc2	proline-rich nuclear receptor coactivator 2			LEFTY1				CYB5R3		EXD2
rc_AI059010_at	Rn.46225	Jund	---			CRLF2				MLLT11		FKBP1B
rc_AA963239_at	Rn.165192	---	---			BTG2				NFIA		SLC25A51
rc_AA850705_at	Rn.77753	Mina	myc induced nuclear antigen			DOK3				LRRC59		CAR10
rc_AA957961_at	Rn.165161	---	---			PTPN22				IDH3B		NKAIN2
rc_AA998345_f_at	Rn.98783	Gm2a	GM2 ganglioside activator			PLSCR1				SNCB		RNF144A
rc_AI639103_s_at	Rn.105775	---	---			GIMAP4				GDI1		DZIP1
rc_AI072467_at	Rn.204355	Zfhx3	zinc finger homeobox 3			LRGUK				RB1		ACSL4
rc_AA945737_at	Rn.44431	Cxcr4	chemokine (C-X-C motif) receptor 4			DNAAF3				CANX		SLC22A23
rc_AI070532_at	Rn.40778	Phlda1	pleckstrin homology-like domain, family A, member 1			C1QTNF3				DLD		GM996
rc_AI012637_at	Rn.6666	Dr1	down-regulator of transcription 1			COL23A1				TNNC2		SPAST
rc_AA859718_at	Rn.40562	LOC688495	Hypothetical protein LOC688495			GIMAP9				NANS		PRKAR2B
AB005540_g_at	Rn.17706	Cdk17	PCTAIRE protein kinase 2			SELPLG				HBS1L		VWA5B2
rc_AA892086_at	Rn.228654	Gns	Glucosamine (N-acetyl)-6-sulfatase			SREBF1				MAEA		COX14
U26033_at	Rn.4896	Crot	carnitine O-octanoyltransferase			ECHDC3				ANP32E		VLDLR
rc_AA901178_at	Rn.15144	RGD1304595	similar to RIKEN cDNA 6330416G13 gene			SGPL1				SPTAN1		WASF3
rc_AI103032_at	Rn.18496	Nmi	N-myc (and STAT) interactor			NFE2L2				STX12		MPC2
rc_AI029608_at	Rn.229171	Rnf19b	ring finger protein 19B			TXLNB				IMPACT		KCND2
rc_AI145859_at	Rn.15953	Fam102b	family with sequence similarity 102, member B			CAR3				ATP6V0C		TSPAN15
rc_AA892128_at	Rn.14519	Pex11a	peroxisomal biogenesis factor 11 alpha			S1PR3				SLC25A17		FAM3C
rc_AA963185_at	Rn.6005	LOC100359503 /// LOC100364368 /// LOC100364471 /// LOC100364844 /// LOC689805 /// LOC690732 /// Rps28	ribosomal protein S28			SLC25A24				CRYAB
S74257_g_at	Rn.103148	LOC290595	hypothetical gene supported by AF152002			CREG1				TMEM55A
rc_AI059089_at	Rn.21035	---	---			TMEM176B				FSTL1
rc_AI230947_at	Rn.228878	---	---			IL33				ATF4
L40362_f_at	Rn.116785	RT1-EC2	RT1 class Ib, locus EC2			PLA2G3				CNTN1
rc_AA958001_at	Rn.9468	Cthrc1	collagen triple helix repeat containing 1			FZD7				LECT1
rc_AI237192_at	Rn.44467	Fut4	fucosyltransferase 4 (alpha (1,3) fucosyltransferase, myeloid-specific)			NXN				GNA12
rc_AI236761_at	Rn.167784	Tsc22d2	TSC22 domain family, member 2			KLF4				MAP4
rc_AA998046_at	Rn.231072	---	---			SP100				RTN1
rc_AI045352_at	Rn.147485	---	---			GALNS				RNF187
rc_AA996552_at	Rn.168816	Icos	---			HSPB8				PPP3R1
rc_AA818158_at	Rn.16467	---	---			PRODH				MAPRE3
rc_AI170403_at	Rn.1617	Psma2	proteasome (prosome, macropain) subunit, alpha type 2			TMCO4				HNRNPK
rc_AA956989_at	Rn.164290	---	---			VAMP5				PTGDS
U09957_at	Rn.10157	Slc14a2	solute carrier family 14 (urea transporter), member 2			BCL2L11				SELT
rc_AA964871_at	Rn.165322	---	---			PYROXD2				ZFP260
rc_AI178368_s_at	Rn.5825	Cr1l	complement component (3b/4b) receptor 1-like			TCEA3				ZFP91
X53581cds#3_f_at	Rn.2078	LOC499182 /// LOC499355 /// LOC501503 /// Serinc1	LRRG00130-like /// LRRGT00057-like /// nucleic acid binding protein /// nucleic acid binding protein 3 /// nucleic acid binding protein 5 /// serine incorporator 1			SGK3				CD164
rc_AA859994_at	Rn.40435	---	---			ANTXR2				TRA2B
rc_AI030314_at	Rn.165914	---	---			NBL1				SDHC
L21192_at	Rn.10928	Gap43	growth associated protein 43			METTL20				ADD1
M88469_at	Rn.7546	Spon1	spondin 1, extracellular matrix protein			GMIP				ARPC2
rc_AI072943_at	Rn.54707	Nptx1	neuronal pentraxin 1			OLFML3				RGD1306583
X89963_at	Rn.11207	Thbs4	thrombospondin 4			SLC14A1				PGM2L1
rc_AI112802_at	Rn.98353	Reln	reelin			GM19522				CHN1
rc_AA891753_at	Rn.30	LOC684996	Similar to chromosome 7 open reading frame 11			LACC1				SLC12A2
U75923UTR#1_at	Rn.61745	Iars	isoleucyl-tRNA synthetase			PLEKHA4				ARL8A
rc_AI229240_at	Rn.22923	---	---			STEAP3				NAPG
U75393_s_at	Rn.3766	Suclg1	succinate-CoA ligase, alpha subunit			P4HA3				PHGDH
rc_AA894292_at	Rn.19450	---	---			IKZF2				ADD3
rc_AI233970_at	Rn.19927	Ifngr1	interferon gamma receptor 1			CCR5				MAPK6
rc_AI009555_at	Rn.228621	Dync1li1	Dynein cytoplasmic 1 light intermediate chain 1			ID1				UBA1
rc_AA945611_at	Rn.102157	RGD1563861 /// RGD1564963 /// Rpl10	ribosomal protein L10			SHMT1				BRE
rc_AI029805_at	Rn.226461	---	---			IRF9				KCNJ10
rc_AA875527_at	Rn.2948	---	---			GSTA3				MPRIP
rc_AI171651_at	Rn.12767	Tmem123	transmembrane protein 123			MSN				CNOT8
rc_AA849092_at	Rn.105304	Atf1	activating transcription factor 1			SLC24A6				DNAJA4
rc_AI101003_at	Rn.24858	Cisd2	CDGSH iron sulfur domain 2			MB21D1				HNRNPL
rc_AA955162_at	Rn.75037	---	---			PTGS1				RBM9
rc_AA925359_at	Rn.103854	Smndc1	Survival motor neuron domain containing 1			SQRDL				P4HB
rc_AI175045_at	Rn.11766	Pdk4	---			USP18				NDRG2
rc_AI101739_at	Rn.18675	Vip	vasoactive intestinal peptide			SAMD9L				OAZ1
D84484_at	Rn.2633	Tardbp	TAR DNA binding protein			NMNAT3				PDE4B
rc_AI229433_at	Rn.106929	Arglu1	Arginine and glutamate rich 1			4833423E24RIK				SPTBN1
U77829mRNA_s_at	Rn.14733	Gas5	growth arrest specific 5			COL6A3				MAT2A
rc_AI104487_at	Rn.231723	---	---			NET1				CFL2
rc_AA858480_at	Rn.25189	---	---			CCHCR1				FAM45A
rc_AI103367_s_at	Rn.11991	Plekhf2	pleckstrin homology domain containing, family F (with FYVE domain) member 2			CRTAP				GABBR1
rc_AA801114_at	Rn.6688	---	---			IFIH1				LIMCH1
M13962mRNA#2_at	Rn.3692	Gusb	glucuronidase, beta			PPP1R1B				ARL2
rc_AI638950_at	Rn.204850	---	---			NEAT1				RGD1311783
L32132_at	Rn.48863	Lbp	lipopolysaccharide binding protein			ATF5				PKIA
rc_AA997425_at	Rn.144772	Galnt2	UDP-N-acetyl-alpha-D-galactosamine:polypeptide N-acetylgalactosaminyltransferase 2 (GalNAc-T2)			LRRN4CL				RNASE4
rc_AI059916_f_at	Rn.10247	Stat3	signal transducer and activator of transcription 3			TRIM56				PGAM1
rc_AI230406_at	Rn.65864	Rab10	RAB10, member RAS oncogene family			SLC5A5				UCHL1
X55660_g_at	Rn.3220	Furin	furin (paired basic amino acid cleaving enzyme)			NAAA				APP
rc_AI112462_at	Rn.229053	---	Nuclear factor of kappa light polypeptide gene enhancer in B-cells inhibitor, epsilon			TEP1				TMED2
M81642_at	Rn.2609	F2r	coagulation factor II (thrombin) receptor			LST1				FXYD6
rc_AA819788_at	Rn.4244	Rtp4	receptor (chemosensory) transporter protein 4			RCN3				HBA-A2
rc_AI230247_s_at	Rn.1451	Sepp1	selenoprotein P, plasma, 1			VIPR2				CLTB
rc_AA817997_at	Rn.224534	RGD1560821 /// Rpl24	ribosomal protein L24			STARD8				PFKM
rc_AI070977_at	Rn.44281	Car11	carbonic anhydrase 11			HYAL1				HNRNPF
rc_AA957154_at	Rn.23491	---	---			TTC7				AKAP12
rc_AA957777_at	Rn.107980	Nutf2 /// RGD1565456	nuclear transport factor 2			MMP11				ARAF
rc_AA999171_at	Rn.137580	Stat1 /// Stat4	signal transducer and activator of transcription 1 /// signal transducer and activator of transcription 4			MAN2A1				NEFL
rc_AI102508_at	Rn.220274	---	Similar to transcription factor 7-like 2, T-cell specific, HMG-box			TRIM12C				LRRC4B
rc_AA924766_at	Rn.25356	Calhm2	calcium homeostasis modulator 2			PLXNB2				CPLX1
rc_AA925692_at	Rn.15578	Hcls1	hematopoietic cell specific Lyn substrate 1			C1QTNF1				MDH1
rc_AA965113_at	Rn.12007	RGD1562502	similar to RIKEN cDNA 2610029G23			BATF3				ETNK1
D63665_at	Rn.10671	P2ry6	pyrimidinergic receptor P2Y, G-protein coupled, 6			ADRB2				MAGED1
rc_AI009010_at	Rn.201655	---	---			5033406O09RIK				GABARAPL1
rc_AA997712_at	Rn.224652	---	---			ECM2				PRKCDBP
rc_AI177869_at	Rn.44847	Tes	testis derived transcript			MR1				TKT
rc_AA859619_at	Rn.162118	Srsf10	FUS interacting protein (serine-arginine rich) 1			RASL11A				VEGP2
rc_AI059167_at	Rn.228640	Gtf3c2	general transcription factor IIIC, polypeptide 2, beta			PCOLCE2				NCAM1
rc_AI137974_i_at	Rn.230771	Hist1h2ail /// Hist1h3f /// Hist2h3c /// Hist2h3c2 /// LOC100364555 /// LOC679994 /// LOC680498 /// LOC684762 /// LOC684819 /// LOC684841	histone cluster 2, H3c			PARP12				CS
rc_AA892056_at	Rn.94641	Rev1	REV1 homolog (S. cerevisiae)			SDC4				CCT7
rc_AI102051_at	Rn.3666	B3galnt1	beta-1,3-N-acetylgalactosaminyltransferase 1			CYP4F14				UBE2Q2
AF034237_s_at	Rn.17662	Plekha1	pleckstrin homology domain containing, family A (phosphoinositide binding specific) member 1			AFF1				PPM1B
rc_AA891861_at	Rn.229102	---	---			RETSAT				MAP2K1
rc_AA945724_at	Rn.15682	Irf2bpl	polyglutamine-containing protein			OGDHL				LRRC47
rc_AA945656_at	Rn.94452	Smc2	structural maintenance of chromosomes 2			MGMT				TCF25
rc_AA964242_at	Rn.166895	---	Bruno-like 4, RNA binding protein (Drosophila)			COPZ2				AP1S1
rc_AI175728_at	Rn.216556	---	---			MID1				MBNL2
rc_AI071876_at	Rn.20664	---	---			I830012O16RIK				ITFG1
S83279_g_at	Rn.2082	Hsd17b4	hydroxysteroid (17-beta) dehydrogenase 4			COX6B2				RGD1310444
U09870_at	Rn.10028	Mvp	major vault protein			GPR157				ANKH
rc_AI169166_at	Rn.6228	Rpo1-3	RNA polymerase 1-3			USP2				GNB2L1
rc_AI007717_at	Rn.137995	LOC100359823	---			MYBPC1				CLSTN1
rc_AA818421_at	Rn.1864	Baz1a	bromodomain adjacent to zinc finger domain, 1A			PDE3B				RAB4A
rc_AA957554_at	Rn.140462	Slc10a3	solute carrier family 10 (sodium/bile acid cotransporter family), member 3			RGS14				KLC2
rc_AA875215_at	Rn.8394	Strn3	Striatin, calmodulin binding protein 3			GSTM6				ANAPC5
rc_AI009581_at	Rn.216383	Tlr8	---			PAWR				CALM3
D45187_s_at	Rn.92738	Ctse	cathepsin E			PTRF				SC5DL
rc_AI071861_at	Rn.10318	Bmp4	bone morphogenetic protein 4			ADAMTSL3				SYT11
rc_AA899253_at	Rn.228733	---	Myristoylated alanine rich protein kinase C substrate			RAMP2				PSMB5
M81397_at	Rn.54498	F2	coagulation factor II (thrombin)			A330048O09RIK				SCOC
rc_AA819288_at	Rn.16737	Rarres1	retinoic acid receptor responder (tazarotene induced) 1			SLC16A10				ANKRD46
rc_AI172540_at	Rn.167201	---	---			TRIB1				INPP5F
rc_AI230877_at	Rn.147786	---	---			GM973				RAB11B
rc_AI008203_at	Rn.6743	Ccnb2	cyclin B2			AEBP1				ACAT3
rc_AA900322_at	Rn.167008	---	---			ZBTB42				SNRPN
rc_AI058889_at	Rn.228976	Rrs1	RRS1 ribosome biogenesis regulator homolog (S. cerevisiae)			NRADD				SNAP25
rc_AA956612_at	Rn.7626	Lrrc8d	Leucine rich repeat containing 8 family, member D			GM9895				SFRP5
rc_AI236590_at	Rn.37341	Myd88	myeloid differentiation primary response gene 88			PPARG				ATP6V1B2
rc_AA957967_at	Rn.8465	Hoxa5	---			HELZ2				STMN4
rc_AA901181_at	Rn.3111	Pdzrn3	PDZ domain containing RING finger 3			GALNT12				TPD52
U09357_at	Rn.10088	Ptprz1	protein tyrosine phosphatase, receptor-type, Z polypeptide 1			LEPREL1				TMED7
rc_AI071531_s_at	Rn.87449	Olr1	oxidized low density lipoprotein (lectin-like) receptor 1			PTPLAD2				RHOB
M84488_at	Rn.11267	Vcam1	vascular cell adhesion molecule 1			WDR62				NDUFS1
rc_AI011604_at	Rn.165719	---	C-terminal binding protein 2			GFPT2				RAB3A
rc_AI232340_at	Rn.54439	Cxcl12	chemokine (C-X-C motif) ligand 12 (stromal cell-derived factor 1)			DHDH				DLG1
rc_AA859740_at	Rn.163751	Hs6st1	---			MAPKAPK3				PI4KA
rc_AA899415_at	Rn.107459	Elf2	E74-like factor 2			BCL6				BCAT1
rc_AI145202_at	Rn.18255	---	---			CLIC5				FASN
rc_AA894174_at	Rn.32496	Etfa	electron-transfer-flavoprotein, alpha polypeptide			CASP6				APBB1
R46973_at	Rn.11370	Ambn	ameloblastin			PARP3				BIN1
rc_AI237713_at	Rn.7233	Ns5atp9	PCNA-associated factor-like /// NS5A (hepatitis C virus) transactivated protein 9			SLC4A5				SH3GL2
rc_AA964494_at	Rn.165176	---	---			RIPK1				PDHA1
U56242_at	Rn.10726	Maf	v-maf musculoaponeurotic fibrosarcoma oncogene homolog (avian)			TDGF1				H3F3B
rc_AA998151_at	Rn.11496	Rexo2	REX2, RNA exonuclease 2 homolog (S. cerevisiae)			CLN3				PSMC2
rc_AA875630_at	Rn.14290	---	---			GM10336				PRTFDC1
M75153_at	Rn.1016	Rab11a	RAB11a, member RAS oncogene family			PHF15				UBL3
rc_AI102821_at	Rn.171918	---	---			SFRP4				POLR2M
rc_AI072029_at	Rn.229028	---	---			TCN2				RAB7A
rc_AI007722_at	Rn.110752	Arpc5l	Actin related protein 2/3 complex, subunit 5-like			OMA1				HSPH1
rc_AI060318_at	Rn.204213	---	---			IDH2				CAV1
rc_AI008736_at	Rn.187752	---	---			FNIP2				CD9
D85189_at	Rn.87821	Acsl4	acyl-CoA synthetase long-chain family member 4			FAM115C				NDRG3
rc_AA997656_at	Rn.34845	---	---			MUC1				GJA1
rc_AI230136_at	Rn.228708	---	---			D7ERTD443E				ARF1
rc_AI070429_at	Rn.147709	---	---			IRAK3				PKM
rc_AA924049_at	Rn.23055	---	RAS p21 protein activator 3			CTSA				KLC1
rc_AI176592_at	Rn.121260	---	---			ANGPT1				UGP2
rc_AA957027_at	Rn.146377	---	---			GCNT2				HSP90B1
rc_AI235046_at	Rn.167613	---	---			NFYA				CALD1
rc_AI103084_at	Rn.143776	Cyfip1	cytoplasmic FMR1 interacting protein 1			LAMA3				PDHB
AF022083_s_at	Rn.10844	Gnb1 /// Gnb4	guanine nucleotide binding protein (G protein), beta polypeptide 1			ATP10A				MAP2
rc_AA893183_g_at	Rn.98627	Cpsf7	Cleavage and polyadenylation specific factor 7, 59kDa			CLU				SIRPA
rc_AA859593_at	Rn.203055	---	---			CD34				YWHAE
U21719mRNA_s_at	Rn.201790	Ddx21 /// Ddx21b	DEAD (Asp-Glu-Ala-Asp) box polypeptide 21 /// DEAD (Asp-Glu-Ala-Asp) box polypeptide 21b			UAP1L1				ATP1A1
rc_AA997800_at	Rn.73551	Mki67	antigen identified by monoclonal antibody Ki-67			SLC16A3				DENND5A
rc_AA963073_at	Rn.107533	Ttk	Ttk protein kinase			SEL1L3				RGD1359529
rc_AI235634_at	Rn.201793	---	---			C1QTNF5				TMEM205
rc_AI639188_at	Rn.107359	Dhx9	DEAH (Asp-Glu-Ala-His) box polypeptide 9			KIRREL2				MPZ
rc_AI236782_at	Rn.166276	---	Ubiquitin-like modifier activating enzyme 6			EXD1				GHITM
rc_AI009843_at	Rn.165344	---	---			SPP1				EEF2
rc_AI639318_at	Rn.93200	Ret	ret proto-oncogene			CSRNP1				HK1
rc_AI029790_at	Rn.46830	---	---			KCNS1				NEDD4
AF009329_at	Rn.10784	Bhlhe41	basic helix-loop-helix family, member e41			TAPBPL				ATP1B2
rc_AI175008_at	Rn.8196	Fam96a	family with sequence similarity 96, member A			WNT9A				UQCRC2
rc_AI230951_at	Rn.98506	Cotl1	coactosin-like 1 (Dictyostelium)			HSPA2				APLP2
rc_AA963443_at	Rn.163726	---	---			MTR				VAMP1
rc_AI059818_at	Rn.199305	---	---			FN1				ACO2
rc_AI172555_at	Rn.8559	Dscc1	defective in sister chromatid cohesion 1 homolog (S. cerevisiae)			FKBP7				FDFT1
rc_AA819338_g_at	Rn.1999	Ssr4	signal sequence receptor, delta			1810020O05RIK				PRKACB
rc_AI179131_at	Rn.8398	Abcg1	ATP-binding cassette, sub-family G (WHITE), member 1			SLC44A2				PDIA4
U68544_at	Rn.2923	Ppif	peptidylprolyl isomerase F			LAMB2				MSMO1
rc_AA799616_at	Rn.4248	Pttg1ip	pituitary tumor-transforming 1 interacting protein			TOB2				SCD
rc_AA924082_at	Rn.134208	---	---			PGM5				MID1IP1
rc_AA858982_at	Rn.2517	Lmo4	LIM domain only 4			SDF2L1				PYGB
rc_AI030919_at	Rn.199241	---	---			CD97				CALM1
rc_AI112362_at	Rn.98211	LOC500013	similar to sterile alpha motif domain containing 9-like			CCDC102A				NSF
rc_AI113313_at	Rn.164993	---	---			RBM46				B2M
rc_AI013222_g_at	Rn.10999	Pdgfa	platelet-derived growth factor alpha polypeptide			CSF1
rc_AA893658_at	Rn.25104	Hsd17b13	hydroxysteroid (17-beta) dehydrogenase 13			AXL
rc_AA964872_at	Rn.165086	---	---			BC024139
rc_AI043968_g_at	Rn.98191	Cav3	caveolin 3			TAPBP
rc_AA924867_at	Rn.94200	Pgap2	---			PXMP2
rc_AI008511_at	Rn.220177	---	---			EHD2
rc_AI044925_at	Rn.166071	---	---			MLXIPL
rc_AA892414_at	Rn.25345	---	---			GLI2
rc_AA899163_at	Rn.16883	Sec11c	SEC11 homolog C (S. cerevisiae)			FAM189A2
U95178_s_at	Rn.161784	Dab2	disabled homolog 2 (Drosophila)			DDIT4
rc_AA818208_at	Rn.95346	---	---			NAT2
rc_AA858760_at	Rn.2386	Fchsd2	FCH and double SH3 domains 2			RFX2
rc_AI029023_at	Rn.18127	LOC100125362	Hypothetical protein LOC100125362			LPIN3
rc_AA946479_at	Rn.105890	Fam49b	family with sequence similarity 49, member B			PSME1
rc_AA944421_at	Rn.7724	Scrg1	Stimulator of chondrogenesis 1			PNPLA2
rc_AA944314_at	Rn.25011	Usp42	Ubiquitin specific peptidase 42			SEMA3B
rc_AI171962_s_at	Rn.1792	Anxa1	annexin A1			ARPC1B
rc_AA891041_at	Rn.15806	Junb	jun B proto-oncogene			IER2
rc_AI639399_at	Rn.43070	Dennd3	DENN/MADD domain containing 3			S100A1
rc_AA998071_at	Rn.203787	Irf5	interferon regulatory factor 5			AMDHD2
rc_AI176721_at	Rn.17666	---	---			2900052N01RIK
rc_H31692_at	Rn.35512	---	Eukaryotic translation initiation factor 2C, 2			MICAL1
rc_AI177645_at	Rn.105838	Fermt3	fermitin family homolog 3 (Drosophila)			ANXA2
rc_AI030877_s_at	Rn.203366	---	---			APLNR
X03478cds_f_at	Rn.2521	Ugt2b	UDP glycosyltransferase 2 family, polypeptide B			RCBTB2
rc_AI105257_at	Rn.23957	Rgs10	regulator of G-protein signaling 10			THBS2
rc_AA944812_at	Rn.163428	Hsf2	---			DDX58
rc_AI229792_at	Rn.17120	Tnrc6b	---			TPCN2
rc_AA998565_at	Rn.162507	Cdkn1c	cyclin-dependent kinase inhibitor 1C			PALD1
X54617mRNA_s_at	Rn.103179	RGD1309537	similar to Myosin regulatory light chain 2-A, smooth muscle isoform (Myosin RLC-A)			LRRC9
rc_AI009996_at	Rn.164080	---	---			TEAD3
rc_AI231607_at	Rn.118218	---	---			RASA4
rc_AA875539_at	Rn.23808	---	---			IRAK4
U21683_at	Rn.87407	Syk	spleen tyrosine kinase			IL17RA
rc_AA999168_at	Rn.3383	Ndufb8	NADH dehydrogenase (ubiquinone) 1 beta subcomplex 8			OPLAH
rc_AI170053_at	Rn.13290	---	---			SIPA1
U84410_s_at	Rn.10562	Casp3	caspase 3			RGL3
rc_AA997244_at	Rn.12662	Elavl2	ELAV (embryonic lethal, abnormal vision, Drosophila)-like 2 (Hu antigen B)			PIK3CD
rc_AA799469_at	Rn.22776	Arhgap25	Rho GTPase activating protein 25			CARD6
rc_AA893663_at	Rn.13170	---	---			NAPRT1
U90261UTR#1_g_at	Rn.107226	Sh3kbp1	SH3-domain kinase binding protein 1			SLC16A2
rc_AA946044_s_at	Rn.4338	Lyn	v-yes-1 Yamaguchi sarcoma viral related oncogene homolog			CYP2D22
rc_AA800808_at	Rn.31142	Bid	BH3 interacting domain death agonist			LONRF3
rc_AA801117_at	Rn.228434	---	---			3110062M04RIK
X52711_at	Rn.10373	Mx1	myxovirus (influenza virus) resistance 1			ACPL2
rc_AI177120_i_at	Rn.167282	---	---			METTL7A1
rc_AA893939_g_at	Rn.8472	Shfm1	split hand/foot malformation (ectrodactyly) type 1			PDGFRL
rc_AI013404_at	Rn.231673	---	RAP1B, member of RAS oncogene family			AKAP13
H32369_at	Rn.24880	Srp54	Signal recognition particle 54a			P2RX4
rc_AA944180_at	Rn.6116	Cks2	CDC28 protein kinase regulatory subunit 2			PAPSS2
rc_AA956832_at	Rn.114492	Npl	N-acetylneuraminate pyruvate lyase			MOB1A
rc_AA893199_at	Rn.30327	Naa20	N-acetyltransferase 5			SEMA3C
rc_AA799717_at	Rn.6227	Polr2i	polymerase (RNA) II (DNA directed) polypeptide I			MEF2C
X95850mRNA_g_at	Rn.5789	Alcam	Activated leukocyte cell adhesion molecule			4933426M11RIK
M80633_at	Rn.1904	Adcy4	adenylate cyclase 4			LRRC8A
U16025_g_at	Rn.92606	RT1-M3-1	RT1 class Ib, locus M3, gene 1			EFCAB4A
rc_AI071926_at	Rn.107778	---	---			FMNL3
rc_AI171204_at	Rn.15836	Zbtb4	zinc finger and BTB domain containing 4			ELMSAN1
rc_AI236230_at	Rn.23030	Slain2	SLAIN motif family, member 2			RAI14
rc_AI072550_at	Rn.160479	---	---			GLIPR2
rc_AI232159_at	Rn.1344	Poldip2	polymerase (DNA-directed), delta interacting protein 2			IRAK2
rc_AI101396_at	Rn.22419	---	---			MCM3
rc_AA891422_at	Rn.2084	Higd1a	HIG1 hypoxia inducible domain family, member 1A			FHOD1
rc_AI012538_at	Rn.222265	---	---			LAMC3
rc_AA946389_at	Rn.7761	Scmh1	sex comb on midleg homolog 1 (Drosophila)			ZFP808
rc_AA859325_at	Rn.2677	Lsmd1	LSM domain containing 1			NOTCH2
rc_AI170414_at	Rn.139399	Polr2c	polymerase (RNA) II (DNA directed) polypeptide C			CARD9
rc_AA946072_at	Rn.33021	Ctnnal1	catenin (cadherin associated protein), alpha-like 1			JAK3
rc_AI172320_at	Rn.3902	Sdhb	succinate dehydrogenase complex, subunit B, iron sulfur (Ip)			ITGB7
E13644cds_s_at	Rn.18446	Pja2	praja 2, RING-H2 motif containing			CAR5B
rc_AI104393_at	Rn.4077	Art3	ADP-ribosyltransferase 3			H6PD
U17607_at	Rn.1457	Nfyc	nuclear transcription factor-Y gamma			CRIP2
rc_AI230326_at	Rn.137561	Btbd2	BTB (POZ) domain containing 2			COL1A2
rc_AI009801_at	Rn.2661	Mif	macrophage migration inhibitory factor			INCA1
rc_AA924656_at	Rn.15364	Bai2	brain-specific angiogenesis inhibitor 2			CYP4F15
X62145cds_at	Rn.127774	LOC100360117 /// RGD1561333 /// Rpl8	similar to 60S ribosomal protein L8 /// ribosomal protein L8			BAMBI
rc_AA850334_at	Rn.67042	Rad23b	RAD23 homolog B (S. cerevisiae)			GATSL3
rc_AI236714_at	Rn.205038	---	---			CHEK2
AJ005984_at	Rn.27154	Ensa	endosulfine alpha			AASS
rc_AI169377_at	Rn.11556	Cops2	COP9 constitutive photomorphogenic homolog subunit 2 (Arabidopsis)			IGDCC3
M61725_s_at	Rn.22469	Ubtf	upstream binding transcription factor, RNA polymerase I			VWA5A
rc_AA899471_at	Rn.16709	Parvb	Parvin, beta			SLC37A1
rc_AI234499_at	Rn.5977	Sppl3-ps1	signal peptide peptidase 3			ATP6V0E
rc_AI073180_at	Rn.137483	Ddrgk1	DDRGK domain containing 1			LHFP
rc_AI029664_at	Rn.91605	Zc3h7b	zinc finger CCCH-type containing 7B			TICAM1
rc_AI233879_at	Rn.18036	Rap1gap	Rap1 GTPase-activating protein			SAP30
rc_AA899458_g_at	Rn.98623	Agap3	ArfGAP with GTPase domain, ankyrin repeat and PH domain 3			FREM3
rc_AA851226_at	Rn.54978	Smu1	smu-1 suppressor of mec-8 and unc-52 homolog (C. elegans)			ID3
rc_AI234163_at	Rn.95406	Brms1l	breast cancer metastasis-suppressor 1-like			NHLRC3
rc_AA859237_at	Rn.62495	Eftud2	elongation factor Tu GTP binding domain containing 2			TMC6
rc_AI179632_at	Rn.24225	Accn3	amiloride-sensitive cation channel 3			PTPLB
rc_AI233875_at	Rn.22807	---	---			PTGES
D29766cds#1_s_at	Rn.40101	Bcar1	breast cancer anti-estrogen resistance 1			ZFP703
AJ002967_at	Rn.9901	Utrn	utrophin			RHPN2
X66366_at	Rn.11032	Gphn	gephyrin			IQGAP1
rc_AI237654_at	Rn.2758	Txnip	thioredoxin interacting protein			ANO1
rc_AA996628_at	Rn.12346	Prcc	papillary renal cell carcinoma (translocation-associated)			LY6E
L13207_at	Rn.92407	Foxe3	forkhead box E3			ANKRD13A
rc_AA851281_at	Rn.102202	Rpl7l1	ribosomal protein L7-like 1			SAMHD1
rc_AI229911_at	Rn.8482	Ncoa5	nuclear receptor coactivator 5			TOR3A
rc_AI113320_at	Rn.146338	---	---			PIK3R6
D10709exon_s_at	Rn.9734	Kcne1	potassium voltage-gated channel, Isk-related subfamily, member 1			PAOX
U39320_at	Rn.100120	Dnajc5	DnaJ (Hsp40) homolog, subfamily C, member 5			PBXIP1
rc_AI172214_at	Rn.6046	Mrpl53	mitochondrial ribosomal protein L53			ADAMTSL1
U91561_at	Rn.158883	Pnpo	pyridoxine 5'-phosphate oxidase			RNF144B
rc_AA998015_at	Rn.15503	Rwdd4	RWD domain containing 4A			SERINC3
rc_AA943010_at	Rn.228754	RGD1566401	similar to GTL2, imprinted maternally expressed untranslated			TBC1D2B
rc_AA859350_at	Rn.2694	Mcam	melanoma cell adhesion molecule			MAPK4
X86789_at	Rn.2883	Sncg	synuclein, gamma (breast cancer-specific protein 1)			4932438H23RIK
X52583cds_s_at	Rn.54450	Nup62	nucleoporin 62			TNFSF12
rc_AI229264_s_at	Rn.145430	Stard3	StAR-related lipid transfer (START) domain containing 3			ACACB
rc_AI012337_at	Rn.1293	LOC100359574 /// LOC100365340 /// Nhp2l1	NHP2 non-histone chromosome protein 2-like 1-like /// NHP2 non-histone chromosome protein 2-like 1 (S. cerevisiae)			SCAMP2
rc_AI237301_at	Rn.7352	Yaf2	YY1 associated factor 2			ACVRL1
J03754Complete_seq_at	Rn.90982	Atp2b2	ATPase, Ca++ transporting, plasma membrane 2			SCARA3
rc_AI175787_at	Rn.15590	Spock2	sparc/osteonectin, cwcv and kazal-like domains proteoglycan 2			ST8SIA6
rc_AA925375_at	Rn.203488	---	---			NT5DC1
rc_AI104908_at	Rn.19113	---	---			LCAT
M64300_at	Rn.34914	Mapk1	mitogen activated protein kinase 1			BCO2
rc_AI137502_at	Rn.20868	Ank1	ankyrin 1, erythrocytic			FAM114A1
U31866_g_at	Rn.91296	Srprb /// Tf	transferrin			CPQ
rc_AI178741_at	Rn.6226	Praf2	PRA1 domain family, member 2			SLC25A34
E04239cds_s_at	Rn.10985	Chka	choline kinase alpha			CTLA2A
rc_AI235512_at	Rn.25218	Fam13b	family with sequence similarity 13, member B1			SIRPA
rc_AA943552_at	Rn.97639	Mmaa	methylmalonic aciduria (cobalamin deficiency) cblA type			NR4A1
rc_AI172183_at	Rn.3210	Rtn2	reticulon 2			SERPINB9
U19893_at	Rn.15777	Actn4	actinin alpha 4			CAPN2
AF061443_at	Rn.162671	Lgr4	leucine-rich repeat-containing G protein-coupled receptor 4			TLN1
rc_AI013738_at	Rn.17100	Aif1l	allograft inflammatory factor 1-like			MET
D78588_at	Rn.11208	Dgkz	diacylglycerol kinase zeta			XAF1
M24542cds_at	Rn.2603	Uqcrfs1	ubiquinol-cytochrome c reductase, Rieske iron-sulfur polypeptide 1			TRIM25
L23204_at	Rn.44845	Pou6f1	POU class 6 homeobox 1			EPHX1
rc_AI235953_at	Rn.8450	Itm2c	integral membrane protein 2C			LRP5
rc_AA943011_at	Rn.2637	Vps11	vacuolar protein sorting 11 homolog (S. cerevisiae)			HRSP12
rc_AI232991_at	Rn.24687	Sh3tc2	SH3 domain and tetratricopeptide repeats 2			RAB7L1
rc_AI043724_at	Rn.165895	---	---			RAPGEF3
rc_AA942995_g_at	Rn.98282	Rcc2	regulator of chromosome condensation 2			FAM129A
rc_AI138121_at	Rn.136939	Zfand3	zinc finger, AN1-type domain 3			TNFRSF11A
S35751_f_at	Rn.10021	Akr1c14	aldo-keto reductase family 1, member C14			GBP11
rc_AI044855_at	Rn.7230	Ubxn6	UBX domain protein 6			RTTN
rc_AI237614_at	Rn.18319	Ino80c	INO80 complex subunit C			SLC22A4
X62875mRNA_g_at	Rn.228608	Hmga1	---			MYH9
rc_AI232807_at	Rn.13864	Bola1	bolA homolog 1 (E. coli)			AK3
rc_AI233390_at	Rn.8658	Chchd5	coiled-coil-helix-coiled-coil-helix domain containing 5			YAP1
rc_AA800693_at	Rn.6620	---	---			TGFB2
AF081503_at	Rn.205955	Birc2	baculoviral IAP repeat-containing 2			BGN
rc_AI011462_at	Rn.24386	RGD1306954	similar to RIKEN cDNA 1110004E09			CETN4
rc_AI235058_s_at	Rn.17999	Tomm40	---			MAP3K1
rc_AA925835_at	Rn.15612	---	---			PALLD
rc_AA926209_at	Rn.164504	---	---			DMPK
rc_AA875146_s_at	Rn.106299	Ube2j2	ubiquitin-conjugating enzyme E2, J2 (UBC6 homolog, yeast)			TUFT1
rc_AI043987_at	Rn.18774	Tbcc	tubulin folding cofactor C			GPT2
rc_AI044920_at	Rn.105840	Clasp1	cytoplasmic linker associated protein 1			AKIP1
rc_AA924579_at	Rn.144652	Tesk2	testis-specific kinase 2			CD151
U56815_at	Rn.100217	Stx6	syntaxin 6			PAX6
rc_AA923954_at	Rn.8135	Asmtl	acetylserotonin O-methyltransferase-like			TGFBR3
U92072_at	Rn.96029	Stxbp5	syntaxin binding protein 5 (tomosyn)			FBLN2
H31700_at	Rn.101730	Rab3gap2	RAB3 GTPase activating protein subunit 2			DCXR
U14398_at	Rn.126675	Syt4	synaptotagmin IV			MFNG
S42358_s_at	Rn.10545	Slc6a11	solute carrier family 6 (neurotransmitter transporter, GABA), member 11			ZNFX1
rc_AI237631_at	Rn.4284	Fbxo22	F-box protein 22			COL15A1
rc_AI171856_at	Rn.163661	---	---			IL6ST
rc_AA996516_at	Rn.12919	Rtkn	rhotekin			DDR2
rc_AI231763_at	Rn.14252	Ipo13	importin 13			ARRDC4
M95735_at	Rn.98793	Stx1b	syntaxin 1B			HTRA1
rc_AA818770_at	Rn.2427	Cdc34	cell division cycle 34 homolog (S. cerevisiae)			NUDT6
X04070_at	Rn.10444	Gjb1	gap junction protein, beta 1			CTTNBP2NL
rc_AI103896_at	Rn.15468	Slc35a4	solute carrier family 35, member A4			EFEMP2
rc_AI229074_at	Rn.8097	---	---			ANO6
rc_AI102252_at	Rn.74071	Phpt1	phosphohistidine phosphatase 1			DNAJC1
rc_AA892390_s_at	Rn.11418	Slc11a2	solute carrier family 11 (proton-coupled divalent metal ion transporters), member 2			TMEM144
rc_AI177091_at	Rn.55639	Smoc1	SPARC related modular calcium binding 1			AHR
rc_AI030175_s_at	Rn.11334	Sord	sorbitol dehydrogenase			HSD3B7
rc_AI070122_at	Rn.107123	Sbds	Shwachman-Bodian-Diamond syndrome homolog (human)			SLC39A14
rc_AI230602_at	Rn.220001	Aktip	AKT interacting protein			CTSL
rc_AI013564_at	Rn.202642	Pcnp	PEST proteolytic signal containing nuclear protein			ATP11A
U22321_at	Rn.101054	Ranbp3	casein kinase 1, gamma 3			FLNA
AA800638_at	Rn.99836	Cnot2	CCR4-NOT transcription complex, subunit 2			ADORA2B
rc_AI101203_at	Rn.203070	Tmem59l	transmembrane protein 59-like			ABHD14B
rc_AA819905_at	Rn.108412	Chchd2	coiled-coil-helix-coiled-coil-helix domain containing 2			MAFK
M28648_s_at	Rn.87329	Atp1a3	ATPase, Na+/K+ transporting, alpha 3 polypeptide			RAB3D
rc_AA901176_at	Rn.166705	Susd2	sushi domain containing 2			ATP10D
rc_AA925258_at	Rn.203407	Gatad1	GATA zinc finger domain containing 1			LRRC1
rc_AI044042_at	Rn.6583	---	---			KANK2
rc_AA799497_at	Rn.222474	---	Tensin 1			SLC7A8
Y09507_at	Rn.10852	Hif1a	hypoxia-inducible factor 1, alpha subunit (basic helix-loop-helix transcription factor)			PADI2
rc_AI237835_at	Rn.201158	LOC100360467 /// Mxi1	Max interactor 1-like /// MAX interactor 1			LXN
rc_AI177145_at	Rn.128212	Eif5a	eukaryotic translation initiation factor 5A			ALS2CL
rc_AI007889_at	Rn.44192	Snx10	sorting nexin 10			DCLRE1B
rc_AA943066_at	Rn.63466	Asap1	ArfGAP with SH3 domain, ankyrin repeat and PH domain 1			ZFP595
rc_AI011194_at	Rn.8074	Ap3d1	adaptor-related protein complex 3, delta 1 subunit			CD9
AB008807_at	Rn.25166	Gsto1	glutathione S-transferase omega 1			LOXL2
rc_AI229232_at	Rn.23816	---	---			CAR13
rc_AI176018_at	Rn.34634	Entpd4	ectonucleoside triphosphate diphosphohydrolase 4			CFLAR
rc_AI060057_at	Rn.33325	Gpbp1	GC-rich promoter binding protein 1			EIF2AK2
AB018049_s_at	Rn.22706	St3gal5	ST3 beta-galactoside alpha-2,3-sialyltransferase 5			ITPR3
D89070cds_s_at	Rn.155297	Cbr1 /// LOC100360507	carbonyl reductase 1 /// inducible carbonyl reductase-like			ARID5B
rc_AI229137_at	Rn.45705	RGD1562618	similar to RIKEN cDNA 6030419C18 gene			RBM3
U18942_at	Rn.10056	Adar	adenosine deaminase, RNA-specific			STARD13
M58287_s_at	Rn.31887	Scp2	podocan /// sterol carrier protein 2			UBE2L6
rc_AI231423_at	Rn.16741	Prkx	protein kinase, X-linked			FOSL2
rc_AA997253_at	Rn.147561	---	---			ADAMTS9
X89383_at	Rn.10245	Snrk	SNF related kinase			ABCG2
rc_AI233853_at	Rn.22182	Frs2	fibroblast growth factor receptor substrate 2			FKBP14
U83880UTR#1_at	Rn.89705	Gpd2	Glycerol-3-phosphate dehydrogenase 2, mitochondrial			GM4980
rc_AA963260_at	Rn.1362	Epb4.1l2	---			2810474O19RIK
rc_AI101465_at	Rn.102003	Sec24b	SEC24 family, member B (S. cerevisiae)			SLC25A13
rc_AA944451_at	Rn.9218	Otub1 /// RGD1565010	OTU domain, ubiquitin aldehyde binding 1			GSTT3
rc_AA997362_at	Rn.146805	Lonp1	lon peptidase 1, mitochondrial			FAM20A
rc_AI176294_at	Rn.110465	Snrpd2 /// Snrpd2l	small nuclear ribonucleoprotein D2 polypeptide			EPHB4
rc_AI112577_at	Rn.198523	Gng3	guanine nucleotide binding protein (G protein), gamma 3			NAGPA
H32813_at	Rn.8350	RGD1305045	similar to hypothetical protein			PARP4
rc_AA945604_at	Rn.111929	---	---			TLR3
U75932_at	Rn.10990	Prkar1a	protein kinase, cAMP dependent regulatory, type I, alpha			DPP7
rc_AI071800_at	Rn.4115	Dbnl	drebrin-like			PTBP3
AF039583_s_at	Rn.18841	Cd55	Cd55 molecule			HHATL
rc_AI232699_at	Rn.25010	Lsm7	LSM7 homolog, U6 small nuclear RNA associated (S. cerevisiae)			MYO1C
rc_AI236763_at	Rn.91637	Tmf1	TATA element modulatory factor 1			HSPA5
rc_AA924201_at	Rn.25565	Zmynd17	zinc finger, MYND-type containing 17			CST3
rc_AI172045_at	Rn.79863	Hdac5	histone deacetylase 5			NRP1
rc_AI010480_at	Rn.1011	Mdh2	malate dehydrogenase 2, NAD (mitochondrial)			PLXNC1
U13176_at	Rn.7390	Ube2d2	ubiquitin-conjugating enzyme E2D 2 (UBC4/5 homolog, yeast)			MAOB
rc_AI007768_at	Rn.73852	Ppp1r14a	protein phosphatase 1, regulatory (inhibitor) subunit 14A			GLUL
rc_AI175647_at	Rn.46563	Kars	lysyl-tRNA synthetase			SLC2A1
D16309_g_at	Rn.54319	Ccnd3	cyclin D3			RAD50
AA801051_at	Rn.198539	Ubxn1	UBX domain protein 1			DMP1
rc_AA943866_at	Rn.23384	Zer1	zer-1 homolog (C. elegans)			AMZ1
rc_AI236712_at	Rn.144456	LOC685834	---			CNN3
rc_AA819206_at	Rn.1677	Gpr56	G protein-coupled receptor 56			F3
rc_AI232313_at	Rn.72440	Nub1	negative regulator of ubiquitin-like proteins 1			PML
rc_AI179100_at	Rn.162887	RGD1310769	similar to HSPC288			BCAT2
H32584_at	Rn.35248	Atg9a	ATG9 autophagy related 9 homolog A (S. cerevisiae)			CD302
rc_AI059153_at	Rn.216596	LOC684112	similar to KIAA0999 protein			P2RX7
X14181cds_r_at	Rn.105821	Rpl18a	ribosomal protein L18A			TRAFD1
X89968_at	Rn.31745	Napa	N-ethylmaleimide-sensitive factor attachment protein, alpha			KLF13
rc_AI028925_at	Rn.231662	Yipf2	Yip1 domain family, member 2			KLF6
rc_AI236611_at	Rn.165929	---	---			SLC38A6
E03344cds_s_at	Rn.4065	Pex2	peroxisomal membrane protein 3			PER2
rc_AA818727_at	Rn.203194	---	---			NLN
rc_AI060197_at	Rn.992	Tmem50b	transmembrane protein 50B			TBC1D5
rc_AI235435_at	Rn.219310	---	---			ITM2C
rc_AA850618_at	Rn.46267	Sorl1	sortilin-related receptor, LDLR class A repeats-containing			PLCB3
rc_AI058946_at	Rn.231660	Mxd4	Max dimerization protein 4			CLK1
rc_AA997721_s_at	Rn.12959	Cxcr7	chemokine (C-X-C motif) receptor 7			GPR126
rc_AA851887_s_at	Rn.11231	Dnm2	dynamin 2			DGKA
rc_AI009062_at	Rn.162560	Fam134b /// Zfp622	family with sequence similarity 134, member B /// zinc finger protein 622			MAML2
rc_AA997146_at	Rn.3095	Drg2	developmentally regulated GTP binding protein 2			FOXO1
S75019_at	Rn.7330	Aldh7a1	aldehyde dehydrogenase 7 family, member A1			TPP1
rc_AI237002_at	Rn.22258	Srm	spermidine synthase			HTR3A
rc_AI233135_at	Rn.24698	Sirt3	sirtuin (silent mating type information regulation 2 homolog) 3 (S. cerevisiae)			TTC38
rc_AA926249_at	Rn.13873	---	---			COL18A1
rc_AA817892_at	Rn.1155	Gnb2	guanine nucleotide binding protein (G protein), beta polypeptide 2			GALNT7
M87854_at	Rn.13010	Adrbk1	adrenergic, beta, receptor kinase 1			ADCY7
rc_AI227670_at	Rn.2473	LOC680039	hypothetical protein LOC680039			RCAN2
rc_AI012244_at	Rn.3663	Fbxo25	F-box protein 25			TBC1D8B
rc_AI235506_s_at	Rn.7107	Ralbp1	ralA binding protein 1			LY6A
AA685112_at	Rn.3373	Ndufs8	NADH dehydrogenase (ubiquinone) Fe-S protein 8			P4HA2
rc_AI227671_at	Rn.12516	Dkk3	dickkopf homolog 3 (Xenopus laevis)			ITPK1
rc_AA892378_at	Rn.1298	Fis1	fission 1 (mitochondrial outer membrane) homolog (S. cerevisiae)			SSH2
rc_AA963102_at	Rn.16393	Slc38a2	solute carrier family 38, member 2			PSTPIP2
rc_AI138048_at	Rn.24428	Rcan2	regulator of calcineurin 2			CCBL2
rc_AA894304_at	Rn.230562	Ahnak	AHNAK nucleoprotein			MKNK2
rc_AI013508_at	Rn.4297	Hspbp1	HSPA (heat shock 70kDa) binding protein, cytoplasmic cochaperone 1			TENC1
rc_AI232351_at	Rn.22813	Gmcl1	germ cell-less homolog 1 (Drosophila)			TNS3
M15882_at	Rn.112599	Clta	clathrin, light chain (Lca)			ECEL1
rc_AI170693_at	Rn.36260	Dag1	---			PLEKHF1
AF022819_at	Rn.15693	Kcnk1	potassium channel, subfamily K, member 1			WFS1
rc_AI177898_at	Rn.15668	Cic	capicua homolog (Drosophila)			MBD4
rc_AI176172_at	Rn.7039	---	---			PLEKHH2
rc_AA875639_at	Rn.12321	Zadh2	zinc binding alcohol dehydrogenase, domain containing 2			LGMN
rc_AI233718_at	Rn.8706	Sub1	---			XBP1
H31476_at	Rn.220237	Eif2s3x /// Eif2s3y	eukaryotic translation initiation factor 2, subunit 3, structural gene X-linked			SOX9
rc_AI170776_s_at	Rn.3360	Grb2	growth factor receptor bound protein 2			NAGA
rc_AI172054_at	Rn.12470	---	---			SLC41A3
rc_AI237594_at	Rn.228915	Mkrn1	makorin ring finger protein 1			AMY1
rc_AA819339_at	Rn.50862	Lgi3	leucine-rich repeat LGI family, member 3			HS3ST3B1
M16112_at	Rn.9743	Camk2b	calcium/calmodulin-dependent protein kinase II beta			AOX1
S78284_s_at	Rn.10323	Bcl2l1	Bcl2-like 1			HS1BP3
rc_AI169159_at	Rn.103171	Atp6v1e1	ATPase, H+ transporting, lysosomal V1 subunit E1			ADD3
rc_AI178914_at	Rn.95123	LOC100361033	---			BC022687
U67207_s_at	Rn.9891	Lepr	leptin receptor			DNAJC3
rc_AI059141_at	Rn.218024	---	---			KLHL36
rc_AA818089_at	Rn.145629	Gars /// RGD1559871	glycyl-tRNA synthetase			ANTXR1
U36444cds#1_at	Rn.16871	Cdk16	PCTAIRE protein kinase 1			CHL1
rc_AA892814_s_at	Rn.3430	Capns1	calpain, small subunit 1			D2HGDH
rc_AA943121_at	Rn.163223	Kifap3	kinesin-associated protein 3			MAP7
rc_AI103388_at	Rn.15760	Sar1a	SAR1 homolog A (S. cerevisiae)			CNDP2
X53565_at	Rn.11349	Tgoln1	trans-golgi network protein			PXN
rc_AI101375_at	Rn.2864	Ptov1	prostate tumor overexpressed 1			GADD45G
rc_AI009484_at	Rn.103770	Gsn	gelsolin			STXBP2
S55427_s_at	Rn.1476	Pmp22	peripheral myelin protein 22			ARRDC1
S77900_at	Rn.228729	Myl9	myosin, light chain 9, regulatory			RNH1
rc_AA944792_s_at	Rn.65038	Polr2e	polymerase (RNA) II (DNA directed) polypeptide E			FMN1
rc_AA944007_at	Rn.1492	Nucb1	nucleobindin 1			GRAP
E12829cds_at	Rn.32934	Cand1	cullin-associated and neddylation-dissociated 1			ALDH6A1
rc_AI010581_at	Rn.3285	Dbi	diazepam binding inhibitor (GABA receptor modulator, acyl-Coenzyme A binding protein)			A330049N07RIK
AF022081_at	Rn.30015	Rnf4	ring finger protein 4			BTG1
rc_AI013778_at	Rn.12277	Slc13a4	---			SEC24D
AF089730_at	Rn.162642	Kcnt1	potassium channel, subfamily T, member 1			FAM46A
rc_AI176140_at	Rn.156201	Morf4l1	mortality factor 4 like 1			SVIL
M25157mRNA_i_at	Rn.6059	Sod1	superoxide dismutase 1, soluble			SUMF1
U35890_at	Rn.10266	Galnt1	UDP-N-acetyl-alpha-D-galactosamine:polypeptide N-acetylgalactosaminyltransferase 1 (GalNAc-T1)			SLC15A4
AF084205_at	Rn.30050	Taok1	TAO kinase 1			ANXA11
rc_AI013971_at	Rn.39212	Map7d1	MAP7 domain containing 1			IFIT2
X80130cds_f_at	Rn.3114	Acta2 /// Actc1	actin, alpha, cardiac muscle 1			SYNM
M69246_at	Rn.98199	Serpinh1	serine (or cysteine) peptidase inhibitor, clade H, member 1			SERPINB6A
rc_AI179709_at	Rn.22103	Nudt9	nudix (nucleoside diphosphate linked moiety X)-type motif 9			DNM2
rc_AI232691_at	Rn.10069	Lgals8	lectin, galactoside-binding, soluble, 8			PRCP
rc_AA925554_at	Rn.228607	Sdha	succinate dehydrogenase complex, subunit A, flavoprotein (Fp)			VMAC
rc_AI103960_at	Rn.3159	Ndufv1	NADH dehydrogenase (ubiquinone) flavoprotein 1			GJB6
rc_AI178796_at	Rn.164745	---	---			DDO
rc_AI233425_at	Rn.229186	Atf5	activating transcription factor 5			CDH19
rc_AI172034_at	Rn.8642	Dnajc10	DnaJ (Hsp40) homolog, subfamily C, member 10			ATAD2
rc_AI044377_at	Rn.205297	Fam120a	family with sequence similarity 120A			PM20D1
rc_AA997859_at	Rn.98819	Mlc1	megalencephalic leukoencephalopathy with subcortical cysts 1 homolog (human)			LMO2
U12402_at	Rn.3065	Arl1	ADP-ribosylation factor-like 1			SMARCD2
rc_AI105189_at	Rn.101965	Acn9	ACN9 homolog (S. cerevisiae)			LPCAT1
rc_AI073081_at	Rn.229041	Lrp6	low density lipoprotein receptor-related protein 6			CRELD2
J04503_g_at	Rn.37403	Ppm1a	protein phosphatase 1A, magnesium dependent, alpha isoform			POLR3E
rc_AI231797_at	Rn.98733	Psmg4	proteasome (prosome, macropain) assembly chaperone 4			HEY2
E05646cds_s_at	Rn.29745	Pebp1	phosphatidylethanolamine binding protein 1			TRPV2
rc_AI170561_at	Rn.201791	RGD1562407	---			ANXA5
rc_AI235504_at	Rn.203522	Rbm4b	RNA binding motif protein 4B			PAMR1
U61266_at	Rn.89756	Rock1	Rho-associated coiled-coil containing protein kinase 1			PER1
L04760_at	Rn.6763	Trim23	tripartite motif-containing 23			ACSF2
rc_AI011376_at	Rn.8789	Mapkapk3	mitogen-activated protein kinase-activated protein kinase 3			LHFPL2
rc_AI172075_at	Rn.1105	Tmem109	transmembrane protein 109			TNIP2
L25633_g_at	Rn.66430	Resp18	regulated endocrine-specific protein 18			TRP53INP1
X06832cds#2_s_at	Rn.41024	Chga	chromogranin A			PRPS2
rc_AI169378_at	Rn.224709	LOC679539 /// Tmem189 /// Ube2v1	ubiquitin-conjugating enzyme E2 variant 1			EDEM1
rc_AI011679_at	Rn.20445	Fnbp1	Formin binding protein 1			TMEM104
rc_AI235874_at	Rn.25217	Mfap5	microfibrillar associated protein 5			BMPR1B
AJ007291_at	Rn.30105	Park7	Parkinson disease (autosomal recessive, early onset) 7			FAM101B
D13120_s_at	Rn.80	Atp5h	ATP synthase, H+ transporting, mitochondrial F0 complex, subunit d			CPNE3
rc_AA851372_at	Rn.822	LOC498606	hypothetical protein LOC498606			TSC22D4
rc_AI228253_at	Rn.3117	Mmp24	---			BMP2K
M81142_s_at	Rn.10369	Gabrg3	gamma-aminobutyric acid (GABA) A receptor, gamma 3			GSTK1
AJ000556cds_at	Rn.90191	Jak1	Janus kinase 1			GPAM
rc_AA999041_at	Rn.138371	Ppp6r1	SAPS domain family, member 1			SUN2
rc_AI232303_at	Rn.26488	Rnf167	ring finger protein 167			FARP1
D14419_s_at	Rn.81155	Ppp2r2a	protein phosphatase 2 (formerly 2A), regulatory subunit B, alpha isoform			DBI
rc_AI172414_at	Rn.3718	Brp44l	brain protein 44-like			MLC1
M19533mRNA_i_at	Rn.1463	LOC100360977 /// LOC100362969 /// LOC100364739 /// Ppia	peptidylprolyl isomerase A (cyclophilin A)			ACER2
rc_AA956464_at	Rn.4063	Wsb2	WD repeat and SOCS box-containing 2			SNAP23
D13127_at	Rn.1817	Atp5o	ATP synthase, H+ transporting, mitochondrial F1 complex, O subunit			VAT1
rc_AA899991_at	Rn.6455	Rragc	Ras-related GTP binding C			CLN5
L25331_at	Rn.4445	Plod1	procollagen-lysine 1, 2-oxoglutarate 5-dioxygenase 1			AGMO
rc_AI071867_at	Rn.104893	Ptdss2	phosphatidylserine synthase 2			DAP
rc_AI179918_at	Rn.2153	Ppp2r5c	protein phosphatase 2, regulatory subunit B', gamma isoform			CDK5RAP3
rc_AA944442_at	Rn.115282	Lims2	LIM and senescent cell antigen like domains 2			MTHFD2
D64046_g_at	Rn.22497	Pik3r2	phosphoinositide-3-kinase, regulatory subunit 2 (beta)			LRP1
rc_AI179438_at	Rn.185815	Sgce	sarcoglycan, epsilon			STK10
rc_AA818915_at	Rn.1536	Dbndd2	dysbindin (dystrobrevin binding protein 1) domain containing 2			SLC39A11
rc_AI031002_s_at	Rn.8595	Cdc42ep4 /// LOC689752	CDC42 effector protein (Rho GTPase binding) 4			MFSD11
X97443_s_at	Rn.8509	Tmed10	transmembrane emp24-like trafficking protein 10 (yeast)			CTSO
S53527mRNA_s_at	Rn.8937	S100b	S100 calcium binding protein B			NES
S72407_at	Rn.21475	Lama2	laminin, alpha 2			DARC
rc_AA892616_at	Rn.3587	Slc13a3	solute carrier family 13 (sodium-dependent dicarboxylate transporter), member 3			ARAP1
Z35654_at	Rn.81062	Mcf2l	MCF.2 cell line derived transforming sequence-like			LTBR
rc_AI234962_at	Rn.92067	RGD1306487	similar to RAB3 GTPase-activating protein			DUSP1
rc_AI013149_at	Rn.198407	Maged2	melanoma antigen, family D, 2			SH3PXD2B
rc_AA893242_g_at	Rn.6215	Acsl1	acyl-CoA synthetase long-chain family member 1			PPP1R14B
rc_AI227902_at	Rn.74447	---	---			SORBS2
rc_AI230456_at	Rn.40489	Pigt	phosphatidylinositol glycan anchor biosynthesis, class T			ILDR2
L00382cds_at	Rn.17580	Tpm2	tropomyosin 2, beta			COL16A1
Z11558_at	Rn.10454	Gmfb	glia maturation factor, beta			LDHD
rc_AI138093_at	Rn.217306	Nploc4	nuclear protein localization 4 homolog (S. cerevisiae)			AMOTL2
M65251_s_at	Rn.9802	Hivep2	human immunodeficiency virus type I enhancer binding protein 2			PLXDC1
rc_AI235510_at	Rn.64535	Phb2	prohibitin 2			DIAP2
S72637_s_at	Rn.4073	Nbl1	neuroblastoma, suppression of tumorigenicity 1			HPGD
rc_AI236927_at	Rn.86998	Dda1 /// LOC682635	DET1 and DDB1 associated 1			ARSB
rc_AI031038_at	Rn.17651	Lgalsl	galectin-related protein			DAAM2
rc_AI171870_at	Rn.102111	Mrpl2	mitochondrial ribosomal protein L2			GPS2
M63983_s_at	Rn.47	Hprt1	hypoxanthine phosphoribosyltransferase 1			ST6GAL1
rc_AA944352_at	Rn.107863	Surf4	surfeit 4			ITPKB
AA851120_at	Rn.25221	Adam9	ADAM metallopeptidase domain 9 (meltrin gamma)			PKD2
rc_AI228696_at	Rn.985	Arl2bp	ADP-ribosylation factor-like 2 binding protein			ERLIN2
rc_AI012457_at	Rn.159709	Slc30a9	---			MDC1
rc_AA874927_at	Rn.144389	Plekhm2	pleckstrin homology domain containing, family M (with RUN domain) member 2			ABCB1A
AF099093_g_at	Rn.163149	Ube2g1	ubiquitin-conjugating enzyme E2G 1 (UBC7 homolog, yeast)			PTPN1
U57501_at	Rn.229370	Ptprg	protein tyrosine phosphatase, receptor type, G			AMPD3
rc_AI104369_at	Rn.11	Mrpl42	mitochondrial ribosomal protein L42			SLC29A3
L01793_at	Rn.3661	Gyg1	glycogenin 1			TNS1
rc_AA891132_s_at	Rn.31981	Dync1li2	dynein, cytoplasmic 1 light intermediate chain 2			SOCS6
rc_AI227972_at	Rn.1448	Cers2	LAG1 homolog, ceramide synthase 2			MAN1C1
rc_AI044845_at	Rn.211693	Eml1	echinoderm microtubule associated protein like 1			RPS6KA1
D13985_at	Rn.4089	Clns1a	chloride channel, nucleotide-sensitive, 1A			LYST
rc_AA875327_at	Rn.79423	Eif4h	eukaryotic translation initiation factor 4H			EML3
rc_AI029827_at	Rn.137659	Ppme1	protein phosphatase methylesterase 1			PLCL1
rc_AI045430_at	Rn.16215	---	---			PDIA4
X82021cds_at	Rn.225254	LOC100362999 /// St13	suppression of tumorigenicity 13			PLA2G7
rc_AA925473_at	Rn.228625	Cdc42	cell division cycle 42 (GTP binding protein)			TLE3
rc_AA924879_at	Rn.7919	---	---			SUCLG2
rc_AI233870_at	Rn.201330	Pabpc4	poly(A) binding protein, cytoplasmic 4			KCNK9
rc_AI059428_at	Rn.22316	Eps15	epidermal growth factor receptor pathway substrate 15			CAMK1
rc_AI171982_at	Rn.49474	Fundc2	FUN14 domain containing 2			VWA1
rc_AI236261_at	Rn.108832	Ciao1	cytosolic iron-sulfur protein assembly 1 homolog (S. cerevisiae)			SORBS1
rc_AI044237_s_at	Rn.15844	Ssbp4	single stranded DNA binding protein 4			MEF2A
rc_AI169174_at	Rn.137253	Ccz1	similar to CG14980-PB			ADCK4
rc_AA850554_at	Rn.12777	Pigq	phosphatidylinositol glycan anchor biosynthesis, class Q			USP53
rc_AI008106_at	Rn.3233	S100a6	S100 calcium binding protein A6			RHOU
rc_AA800175_at	Rn.6291	Pin1	peptidylprolyl cis/trans isomerase, NIMA-interacting 1			GAB2
rc_AI011930_at	Rn.134067	Rc3h2	Ring finger and CCCH-type zinc finger domains 2			P4HA1
AF026476_at	Rn.10845	Usf1	upstream transcription factor 1			ADAM15
U53706_at	Rn.10288	Mvd	mevalonate (diphospho) decarboxylase			CEBPG
rc_AA850640_at	Rn.19969	Baalc	brain and acute leukemia, cytoplasmic			CDK5RAP2
U84727_at	Rn.853	Slc25a11	solute carrier family 25 (mitochondrial carrier; oxoglutarate carrier), member 11			MFSD1
rc_AI235254_at	Rn.100409	Neurl4	neuralized homolog 4 (Drosophila)			MLXIP
D26564_at	Rn.17982	Cdc37	cell division cycle 37 homolog (S. cerevisiae)			DENND4C
AF080568_at	Rn.7291	Pcyt2	phosphate cytidylyltransferase 2, ethanolamine			CHST11
L24896_s_at	Rn.3647	Gpx4	glutathione peroxidase 4			RNPC3
rc_AI169631_s_at	Rn.29754	Phb	prohibitin			PTPRJ
U36772_at	Rn.44456	Gpam	glycerol-3-phosphate acyltransferase, mitochondrial			SKI
rc_AI044273_at	Rn.190650	---	---			RNPEP
rc_AI102849_at	Rn.27575	Gtf2i	general transcription factor II I			EZH1
AF054618_s_at	Rn.107869	Cttn	cortactin			AGTRAP
rc_AI233211_at	Rn.4241	LOC500532	Hypothetical LOC500532			NRP2
rc_AA819860_at	Rn.73698	Naa35	MAK10 homolog, amino-acid N-acetyltransferase subunit, (S. cerevisiae)			BCL2
rc_AI229680_at	Rn.1261	Ndufs3	NADH dehydrogenase (ubiquinone) Fe-S protein 3			SOWAHC
D89730_at	Rn.163265	Efemp1	EGF-containing fibulin-like extracellular matrix protein 1			GSTP1
rc_AA943304_g_at	Rn.5041	Atp1b3	ATPase, Na+/K+ transporting, beta 3 polypeptide			PLIN3
R47128_f_at	Rn.98989	Sparc	secreted protein, acidic, cysteine-rich (osteonectin)			TEAD1
rc_AI237354_s_at	Rn.31976	Bckdk	branched chain ketoacid dehydrogenase kinase			OAT
rc_AA944315_at	Rn.94883	Rnf181	ring finger protein 181			SPG21
rc_AA818808_at	Rn.22319	Tpgs1	similar to gene trap ROSA b-geo 22			PHGDH
rc_AA892234_at	Rn.1916	Mgst3	microsomal glutathione S-transferase 3			TNPO1
rc_AA901139_s_at	Rn.98516	Mtch1	mitochondrial carrier homolog 1 (C. elegans)			ANKS1
X52815cds_f_at	Rn.101464	Actg1 /// LOC100361457 /// LOC684969	actin, gamma 1
rc_AA891824_at	Rn.138055	Srpk2	SFRS protein kinase 2
rc_AI102263_at	Rn.9028	Stau1	staufen RNA binding protein homolog 1 (Drosophila)
X54081mRNA_i_at	Rn.2528	Cox4i1	cytochrome c oxidase subunit IV isoform 1
rc_AI231309_at	Rn.14443	Aig1	androgen-induced 1
rc_AA894119_at	Rn.198360	G3bp2	GTPase activating protein (SH3 domain) binding protein 2
rc_AI104034_at	Rn.162083	Trappc5	trafficking protein particle complex 5
rc_AA998172_at	Rn.24751	Pafah1b2	platelet-activating factor acetylhydrolase, isoform 1b, subunit 2
U32577_at	Rn.10156	Hnrnpm	heterogeneous nuclear ribonucleoprotein M
X14232_at	Rn.88013	Fgf1	fibroblast growth factor 1
rc_AA942959_at	Rn.70366	Ppp1r1b	protein phosphatase 1, regulatory (inhibitor) subunit 1B
L12016_at	Rn.8368	Slc25a1	solute carrier family 25 (mitochondrial carrier, citrate transporter), member 1
rc_AI170827_at	Rn.203072	Cdc26	cell division cycle 26
L41684mRNA_at	Rn.8633	Fat1	FAT tumor suppressor homolog 1 (Drosophila)
rc_AI010499_at	Rn.216504	---	---
rc_AA901006_at	Rn.170542	Gde1	glycerophosphodiester phosphodiesterase 1
X74401_at	Rn.1441	Gdi2	GDP dissociation inhibitor 2
U51584_s_at	Rn.10600	Zeb1	zinc finger E-box binding homeobox 1
rc_AI009608_at	Rn.6708	Gtl3	gene trap locus 3
rc_AA944617_at	Rn.128896	RGD1309594	similar to RIKEN cDNA 1810043G02; DNA segment, Chr 10, Johns Hopkins University 13, expressed
U88958_at	Rn.3546	Nrn1	neuritin 1
rc_AA852004_s_at	Rn.2204	Glul	glutamate-ammonia ligase (glutamine synthetase)
rc_AI007847_s_at	Rn.1506	Sarnp	SAP domain containing ribonucleoprotein
rc_AI145680_s_at	Rn.6085	Slc16a1	solute carrier family 16, member 1 (monocarboxylic acid transporter 1)
X51706cds_at	Rn.201359	LOC100360449 /// LOC100364388 /// LOC100364457 /// RGD1559963 /// RGD1561928 /// RGD1565048 /// Rpl9	ribosomal protein L9
S79213_at	Rn.4016	Ppp1r2	protein phosphatase 1, regulatory (inhibitor) subunit 2
AA800560_at	Rn.104556	Adipor1	adiponectin receptor 1
rc_AI010430_at	Rn.162852	Trib2	tribbles homolog 2 (Drosophila)
X15705cds_at	Rn.211303	Hspa2	heat shock protein alpha 2
AA685258_at	Rn.154549	Ezh1	enhancer of zeste homolog 1 (Drosophila)
rc_AI030337_at	Rn.113295	Zkscan1	zinc finger with KRAB and SCAN domains 1
X16044cds_s_at	Rn.977	Ppp2cb	protein phosphatase 2, catalytic subunit, beta isoform
rc_AI011480_at	Rn.3734	Agfg1	ArfGAP with FG repeats 1
rc_AI008698_at	Rn.203190	Med30	mediator complex subunit 30
rc_AI175833_at	Rn.1801	Arhgdia	Rho GDP dissociation inhibitor (GDI) alpha
rc_AI072426_at	Rn.101460 /// Rn.200086	---	---
S61973_at	Rn.5898	Grina	glutamate receptor, ionotropic, N-methyl D-aspartate-associated protein 1 (glutamate binding)
rc_AA924598_at	Rn.40396	Mgll	Monoglyceride lipase
U60096_at	Rn.198908	Itgb4	integrin, beta 4
D37920_at	Rn.33239	Sqle	squalene epoxidase
rc_AI072953_s_at	Rn.226002	Syne1	spectrin repeat containing, nuclear envelope 1
rc_AI178819_at	Rn.8139	Taf9	TAF9 RNA polymerase II, TATA box binding protein (TBP)-associated factor
X67241cds_at	Rn.135776	Rasgrf1	RAS protein-specific guanine nucleotide-releasing factor 1
U52950_g_at	Rn.98152	Map1b	microtubule-associated protein 1B
rc_AA944401_g_at	Rn.198076	Tom1	target of myb1 homolog (chicken)
X06801cds_i_at	Rn.195319	Acta2	smooth muscle alpha-actin
U35345_s_at	Rn.3840	Pak2	p21 protein (Cdc42/Rac)-activated kinase 2
rc_AI013376_at	Rn.40430	Txnl1	thioredoxin-like 1
X62841mRNA_at	Rn.216718	Kcnc4	potassium voltage gated channel, Shaw-related subfamily, member 4
rc_AI104946_g_at	Rn.159847	Nxf1	nuclear RNA export factor 1
U76557_at	Rn.82705	Ogt	O-linked N-acetylglucosamine (GlcNAc) transferase (UDP-N-acetylglucosamine:polypeptide-N-acetylglucosaminyl transferase)
S61868_at	Rn.2029	Sdc4	syndecan 4
AF001953_at	Rn.23042	Gnb5	guanine nucleotide binding protein (G protein), beta 5
D86641_at	Rn.80611	Fkbp1a	FK506 binding protein 1a
rc_AI230701_at	Rn.15026	---	---
rc_AI101958_at	Rn.138256	Sec23ip	SEC23 interacting protein
X53363cds_s_at	Rn.974	Calr	calreticulin
H34405_at	Rn.9501	---	Family with sequence similarity 168, member B
rc_AI059580_at	Rn.127990	rnf141	ring finger protein 141
X02002_at	Rn.108198	Thy1	Thy-1 cell surface antigen
rc_AI171734_s_at	Rn.29782	Fh	fumarate hydratase 1
rc_AA956943_at	Rn.137040	Tollip	toll interacting protein
rc_AA849497_at	Rn.3514	Acss2	acyl-CoA synthetase short-chain family member 2
rc_AI045370_at	Rn.8141	Ehd1	EH-domain containing 1
L28801_at	Rn.11288	Gtf3c1	general transcription factor IIIC, polypeptide 1, alpha
U02320_s_at	Rn.37438	Nrg1	neuregulin 1
rc_AI112633_s_at	Rn.107278	Psma6	proteasome (prosome, macropain) subunit, alpha type 6
AB012230_g_at	Rn.219275	Nfib	nuclear factor I/B
rc_AI237273_at	Rn.140320	Slc44a2	solute carrier family 44, member 2
L10669_at	Rn.11238	Pygm	phosphorylase, glycogen, muscle
rc_AA851971_at	Rn.21931	---	---
rc_AA998202_at	Rn.12035	LOC100362548 /// LOC100365932	rCG52086-like
rc_AI236311_at	Rn.17532	Dpp8	dipeptidylpeptidase 8
U22297_at	Rn.98151	Csnk1g2	casein kinase 1, gamma 2
rc_AA819105_at	Rn.59887	Sirt2	sirtuin (silent mating type information regulation 2 homolog) 2 (S. cerevisiae)
rc_AA819761_s_at	Rn.4318	Cwc15	CWC15 spliceosome-associated protein homolog (S. cerevisiae)
rc_AI228132_i_at	Rn.93530	Cercam	cerebral endothelial cell adhesion molecule
rc_AI171797_at	Rn.55275	Retsat	retinol saturase (all trans retinol 13,14 reductase)
rc_AI235951_r_at	Rn.62471	Ndufc2	NADH dehydrogenase (ubiquinone) 1, subcomplex unknown, 2
rc_AI232613_at	Rn.2631	Fam96b	family with sequence similarity 96, member B
rc_AI231800_at	Rn.40354	Mrpl17	mitochondrial ribosomal protein L17
rc_AI233766_at	Rn.198327	Aoc3 /// G6pc /// Psme3	proteasome (prosome, macropain) activator subunit 3
X02904cds_s_at	Rn.87063	Gstp1	glutathione S-transferase pi 1
Y17048_at	Rn.23560	Cabp1	calcium binding protein 1
rc_AI103521_at	Rn.15712	Fam108a1	family with sequence similarity 108, member A1
U57042_s_at	Rn.64165	Adk	adenosine kinase
L41685mRNA_at	Rn.100021	Supt5h	suppressor of Ty 5 homolog (S. cerevisiae)
rc_AA850692_at	Rn.7033	---	---
rc_AA946323_at	Rn.199019	Fam8a1	---
rc_AI044507_at	Rn.228953	LOC691631	hypothetical protein LOC691631
AF003835_at	Rn.10780	Idi1	isopentenyl-diphosphate delta isomerase 1
L02121_at	Rn.10749	Cdk5	cyclin-dependent kinase 5
rc_AI231572_at	Rn.1180	Isca1	iron-sulfur cluster assembly 1 homolog (S. cerevisiae)
rc_AA964882_at	Rn.98258	Sgcb	sarcoglycan, beta (dystrophin-associated glycoprotein)
rc_AI171783_at	Rn.7477	Srp9	signal recognition particle 9
rc_AA924236_at	Rn.228775	---	V-erb-b2 erythroblastic leukemia viral oncogene homolog 3 (avian)
rc_AI104953_s_at	Rn.3879	Atp5d	ATP synthase, H+ transporting, mitochondrial F1 complex, delta subunit
AF048828_at	Rn.115392	LOC688754 /// Vdac1	voltage-dependent anion channel 1
rc_AA799489_g_at	Rn.31796	Acox1	acyl-Coenzyme A oxidase 1, palmitoyl
U68562mRNA#2_s_at	Rn.102058	Hspd1	heat shock protein 1 (chaperonin)
rc_AA997283_at	Rn.203159	Snrnp70	small nuclear ribonucleoprotein 70 (U1)
rc_AI101977_at	Rn.7312	Slc22a17	solute carrier family 22, member 17
AF051895_at	Rn.3318	Anxa5	annexin A5
AF033355_at	Rn.30025	Pip4k2b	phosphatidylinositol-5-phosphate 4-kinase, type II, beta
rc_AI230430_at	Rn.195342	Tubb4a	Tubulin, beta 4
rc_AA998575_at	Rn.102398	---	---
rc_AI170773_at	Rn.101803	Eif4g1	eukaryotic translation initiation factor 4 gamma, 1
rc_AI103552_at	Rn.6137	RGD1559896	similar to RIKEN cDNA 2310022B05
rc_AI009805_at	Rn.29724	Elovl1	elongation of very long chain fatty acids (FEN1/Elo2, SUR4/Elo3, yeast)-like 1
rc_AA997731_at	Rn.3175	Srsf6	Splicing factor, arginine/serine-rich 6
AF022952_at	Rn.198550	Vegfb	vascular endothelial growth factor B
U64451_at	Rn.44423	Acadsb	acyl-Coenzyme A dehydrogenase, short/branched chain
X78848cds_f_at	Rn.10460	Gsta3	glutathione S-transferase A3
rc_AA899045_at	Rn.3682	Esd	esterase D/formylglutathione hydrolase
L34542cds_at	Rn.44303	Matk	megakaryocyte-associated tyrosine kinase
M17701_s_at	Rn.225394	Gapdh /// LOC685186 /// LOC688551 /// LOC690772 /// RGD1559704 /// RGD1562758 /// RGD1563446 /// RGD1564688 /// RGD1564958 /// RGD1565238 /// RGD1565368	glyceraldehyde-3-phosphate dehydrogenase
AA800596_at	Rn.8191	---	---
X98225_s_at	Rn.3340	Hadha	hydroxyacyl-Coenzyme A dehydrogenase/3-ketoacyl-Coenzyme A thiolase/enoyl-Coenzyme A hydratase (trifunctional protein), alpha subunit
rc_AI234113_s_at	Rn.1975	Cd81	Cd81 molecule
rc_AI111951_at	Rn.103205	Nipsnap1	4-nitrophenylphosphatase domain and non-neuronal SNAP25-like protein homolog 1 (C. elegans)
rc_AI236262_at	Rn.22195	Tox4	TOX high mobility group box family member 4
rc_AI102631_at	Rn.227460	---	---
rc_AI172255_at	Rn.3864	Fam54b	family with sequence similarity 54, member B
rc_AI235349_at	Rn.229029	Dip2a	Similar to Disco-interacting protein 2 homolog
rc_AI044341_s_at	Rn.98891	Vcp	valosin-containing protein
rc_AI176916_at	Rn.2969	Pmm1	phosphomannomutase 1
rc_AA817672_s_at	Rn.1047	Slc27a1	solute carrier family 27 (fatty acid transporter), member 1
D90401_at	Rn.99702	Dlst	dihydrolipoamide S-succinyltransferase (E2 component of 2-oxo-glutarate complex)
M34176_s_at	Rn.56138	Ap2b1	adaptor-related protein complex 2, beta 1 subunit
rc_AA956005_at	Rn.107537	Pcbp3	poly(rC) binding protein 3
M32167_g_at	Rn.1923	Vegfa	vascular endothelial growth factor A
rc_AI175114_at	Rn.36362	Dynll2	dynein light chain LC8-type 2
M21354_s_at	Rn.3247	Col3a1	collagen, type III, alpha 1
rc_AI103616_at	Rn.29157	Rac1	ras-related C3 botulinum toxin substrate 1
rc_AI103266_at	Rn.153980	Trim35	tripartite motif-containing 35
rc_AI136231_at	Rn.107690	Hnrnpa3	heterogeneous nuclear ribonucleoprotein A3
rc_AI009760_at	Rn.8882	Rhot2	ras homolog gene family, member T2
rc_AI237355_at	Rn.4210	Max	MYC associated factor X
rc_AI044530_at	Rn.43251	---	Microtubule associated serine/threonine kinase family member 4
J03481mRNA_at	Rn.241	Qdpr	quinoid dihydropteridine reductase
Y17295cds_s_at	Rn.42	Prdx6	peroxiredoxin 6
rc_AI235217_at	Rn.84435	Gpi	glucose phosphate isomerase
U47312_s_at	Rn.12130	LOC501546	hypothetical protein LOC501546
rc_AA819647_at	Rn.1725	Gab1	GRB2-associated binding protein 1
rc_AI012213_at	Rn.24600	Ppp2r4	protein phosphatase 2A activator, regulatory subunit 4
rc_AI071430_at	Rn.167338	Nfe2l1	nuclear factor, erythroid derived 2,-like 1
rc_AA957763_at	Rn.13484	Usp19	ubiquitin specific peptidase 19
L27487_at	Rn.11202	Calcrl	calcitonin receptor-like
M83746_at	Rn.89052	Pcsk2	proprotein convertase subtilisin/kexin type 2
D12498_s_at	Rn.127461	Fgfr1	Fibroblast growth factor receptor 1
X12589cds_s_at	Rn.9769	Kcna1	potassium voltage-gated channel, shaker-related subfamily, member 1
rc_AI236783_at	Rn.1078	---	---
rc_AI145880_at	Rn.203113	---	---
rc_AI230721_i_at	Rn.105641	Cntnap5a /// Myl6 /// Myl6b /// Myl6l /// RGD1559821	myosin, light chain 6, alkali, smooth muscle and non-muscle /// myosin, light chain 6B, alkali, smooth muscle and non-muscle /// myosin, light polypeptide 6, alkali, smooth muscle and non-muscle-like
rc_AA819415_at	Rn.104756	Clic4	---
X96790_at	Rn.10409	Grm7	glutamate receptor, metabotropic 7
rc_AA875131_at	Rn.112600	Src	V-src sarcoma (Schmidt-Ruppin A-2) viral oncogene homolog (avian)
U63923_at	Rn.67581	Txnrd1	thioredoxin reductase 1
rc_AI011436_at	Rn.228635	Lonp2	lon peptidase 2, peroxisomal
M91595exon_s_at	Rn.6813	Igfbp2	insulin-like growth factor binding protein 2
AA848474_at	Rn.9327	RGD1304694	similar to CG9646-PA
rc_AI030157_at	Rn.1723	Kif1a /// LOC100362928	kinesin family member 1A
rc_AI007750_at	Rn.163186	Ube2l3	ubiquitin-conjugating enzyme E2L 3
AA684963_at	Rn.65866	Fkbp2	FK506 binding protein 2
AF083330_at	Rn.10894	Kif3c	kinesin family member 3C
X78949_at	Rn.8531	P4ha1	prolyl 4-hydroxylase, alpha polypeptide I
rc_AI104320_at	Rn.2038	Dctn3 /// Dctn3l1	dynactin 3
AA799280_at	Rn.4182	Mtch2	mitochondrial carrier homolog 2 (C. elegans)
rc_AI233133_at	Rn.198901	Mrps7	mitochondrial ribosomal protein S7
U39875_at	Rn.11041	Chp /// RGD1564956 /// RGD1565588	calcium binding protein p22
AJ222724_at	Rn.9655	Sgta	small glutamine-rich tetratricopeptide repeat (TPR)-containing, alpha
rc_AI102194_at	Rn.223807	Larp1	La ribonucleoprotein domain family, member 1
D30040_at	Rn.11422	Akt1	v-akt murine thymoma viral oncogene homolog 1
rc_AI171354_at	Rn.162971	Twf1	twinfilin, actin-binding protein, homolog 1 (Drosophila)
rc_AA894101_at	Rn.1273	LOC100910712 /// Ntan1	N-terminal asparagine amidase
L25387_at	Rn.2278	Pfkp	phosphofructokinase, platelet
U87971_at	Rn.5782	Stx5	syntaxin 5
S45663_at	Rn.107358	RGD1560015 /// Tecr	trans-2,3-enoyl-CoA reductase
rc_AI172107_at	Rn.29909	Psmd2	proteasome (prosome, macropain) 26S subunit, non-ATPase, 2
rc_AI013297_at	Rn.203141	Ndufs4	NADH dehydrogenase (ubiquinone) Fe-S protein 4
R46930_s_at	Rn.14991	Pi4kb	phosphatidylinositol 4-kinase, catalytic, beta
rc_AI227647_s_at	Rn.107266	Cx3cl1	chemokine (C-X3-C motif) ligand 1
rc_AI227643_at	Rn.22729	Olfml1	olfactomedin-like 1
rc_AA818971_at	Rn.96380	Ndufa11	NADH dehydrogenase (ubiquinone) 1 alpha subcomplex 11
rc_AI009814_at	Rn.17667	Ankrd40	ankyrin repeat domain 40
rc_AA817810_at	Rn.9944	Snhg11	small nucleolar RNA host gene 11
U95727_at	Rn.3904	Dnaja2	DnaJ (Hsp40) homolog, subfamily A, member 2
rc_AA964003_s_at	Rn.32973	Arrb2	arrestin, beta 2
rc_AA996576_at	Rn.3305	Rab5b	RAB5B, member RAS oncogene family
rc_AI009391_at	Rn.202609	LOC687090	hypothetical protein LOC687090
rc_AA964225_at	Rn.163737	---	---
rc_AI071788_at	Rn.1431	Atp6v1a	ATPase, H+ transporting, lysosomal V1 subunit A
rc_AI176209_at	Rn.229148	---	Tyrosine 3-monooxygenase/tryptophan 5-monooxygenase activation protein, zeta polypeptide
rc_AA964146_s_at	Rn.11716	LOC498662	similar to RIKEN cDNA 2610019F03
rc_AI043964_s_at	Rn.98790	Cndp2	CNDP dipeptidase 2 (metallopeptidase M20 family)
H32451_at	Rn.13417	Arv1	ARV1 homolog (S. cerevisiae)
D10666_at	Rn.105934	Vsnl1	visinin-like 1
S81353_s_at	Rn.97173	Psap	prosaposin
rc_AI235294_at	Rn.21479	Tmed4	transmembrane emp24 protein transport domain containing 4
rc_AI231355_at	Rn.108232	LOC682020 /// LOC685273 /// Snrpc	small nuclear ribonucleoprotein polypeptide C
S81448_s_at	Rn.4620	Srd5a1	steroid-5-alpha-reductase, alpha polypeptide 1 (3-oxo-5 alpha-steroid delta 4-dehydrogenase alpha 1)
M58040_at	Rn.98672	Tfrc	transferrin receptor
AF020211_s_at	Rn.216851	Dnm1l	dynamin 1-like
K03486_s_at	Rn.91118	Prkcb	protein kinase C, beta
rc_AI231505_at	Rn.16359	Usp32	ubiquitin specific peptidase 32
L26525_at	Rn.7807	Ddr1	discoidin domain receptor tyrosine kinase 1
rc_AI008414_at	Rn.94796	Ric8a	resistance to inhibitors of cholinesterase 8 homolog A (C. elegans)
S75280_s_at	Rn.7535	Hspa9	heat shock protein 9
U66298_at	Rn.40476	Bmp6	bone morphogenetic protein 6
rc_AA955733_at	Rn.58356	Necap1	NECAP endocytosis associated 1
rc_AA799571_at	Rn.105907	RGD1310313	transmembrane protein 59
S74351_s_at	Rn.98260	Dusp1	dual specificity phosphatase 1
rc_AA997848_at	Rn.162846	Snx17	sorting nexin 17
rc_AI144609_at	Rn.7632	Sbf1	SET binding factor 1
H32350_s_at	Rn.4328	Hnrnpu	heterogeneous nuclear ribonucleoprotein U
rc_AI227672_at	Rn.1589	---	---
S54008_i_at	Rn.9797	Fgfr1	Fibroblast growth factor receptor 1
rc_AA956864_i_at	Rn.9118	Vat1	vesicle amine transport protein 1 homolog (T californica)
rc_AI178778_at	Rn.224720	LOC688018	---
AF092450_at	Rn.44266	Mapk8ip1	mitogen-activated protein kinase 8 interacting protein 1
rc_AI045201_at	Rn.98293	Tnfrsf21	tumor necrosis factor receptor superfamily, member 21
rc_AA892012_g_at	Rn.98650	Got2	glutamic-oxaloacetic transaminase 2, mitochondrial (aspartate aminotransferase 2)
rc_AA874813_s_at	Rn.8570	Mfn2	mitofusin 2
rc_AI230346_at	Rn.3286	Nap1l4	nucleosome assembly protein 1-like 4
rc_AI137922_at	Rn.96497	Gp1bb /// Sept5	glycoprotein Ib (platelet), beta polypeptide /// septin 5
rc_AA942690_at	Rn.7938	---	RAB11 family interacting protein 4 (class II)
rc_AA955573_at	Rn.98836	Gtf2f1	general transcription factor IIF, polypeptide 1
rc_AI235528_at	Rn.147228	---	---
AF023621_at	Rn.11286	Sort1	sortilin 1
rc_AI137224_at	Rn.178664	Osbpl1a	oxysterol binding protein-like 1A
AF045564_at	Rn.231671	Ndrg4	N-myc downstream regulated gene 4
AF072935_at	Rn.44477	Rab5a	RAB5A, member RAS oncogene family
rc_AA851600_at	Rn.162117	Syf2	SYF2 homolog, RNA splicing factor (S. cerevisiae)
U78977_g_at	Rn.40336	Atp9a /// Atp9b	ATPase, class II, type 9A /// ATPase, class II, type 9B
rc_AA850730_at	Rn.22861	Josd2	Josephin domain containing 2
rc_AA956916_at	Rn.36789	Nt5c3	5'-nucleotidase, cytosolic III
X99337cds_s_at	Rn.37476	Nptn	neuroplastin
rc_AI178892_at	Rn.2567	Mtmr4	myotubularin related protein 4
rc_AA875244_at	Rn.203085	Oxsr1	oxidative-stress responsive 1
rc_AA957423_at	Rn.8313	Tm7sf2	transmembrane 7 superfamily member 2
Y08355cds#2_at	Rn.107103	Sqstm1	sequestosome 1
rc_AI044887_at	Rn.5827	Pafah1b1	platelet-activating factor acetylhydrolase, isoform 1b, subunit 1
rc_AI171375_at	Rn.8316	Cyhr1 /// LOC100362155	cysteine and histidine rich 1 /// cysteine and histidine rich 1
rc_AI175104_at	Rn.164556	---	---
AA801307_at	Rn.73645	Tacc1	transforming, acidic coiled-coil containing protein 1
rc_AA957486_at	Rn.156213	Purb	---
rc_AA818661_at	Rn.116613	LOC294154	similar to chromosome 6 open reading frame 106 isoform a
D10754_at	Rn.8118	LOC100360846 /// LOC100364558 /// Psmb6	proteasome (prosome, macropain) subunit, beta type 6
rc_AA800908_at	Rn.166706	---	---
rc_AI102972_at	Rn.9470	---	24-dehydrocholesterol reductase
rc_AI137533_at	Rn.22147	Abhd8	abhydrolase domain containing 8
AA799366_at	Rn.3040	Sdhd	succinate dehydrogenase complex, subunit D, integral membrane protein
rc_AA851759_at	Rn.4205	Fam129b	family with sequence similarity 129, member B
rc_AI231179_at	Rn.15135	Ube2m	ubiquitin-conjugating enzyme E2M (UBC12 homolog, yeast)
rc_AI137956_at	Rn.3858	Akirin2	akirin 2
rc_AA943004_s_at	Rn.115752	Sfxn1	sideroflexin 1
rc_AA963337_at	Rn.95160	Aip	aryl-hydrocarbon receptor-interacting protein
rc_AI179093_at	Rn.8426	Nudt4	nudix (nucleoside diphosphate linked moiety X)-type motif 4
rc_AI070848_f_at	Rn.94978	Actb	actin, beta
R47042_at	Rn.106103	Dcn	decorin
rc_AI058941_s_at	Rn.7398	Ddah1	dimethylarginine dimethylaminohydrolase 1
M93297cds_at	Rn.1430	Oat	ornithine aminotransferase (gyrate atrophy)
X06984cds_s_at	Rn.11211	Aldoc	aldolase C, fructose-bisphosphate
AJ012603cds_at	Rn.144585	Adam17	ADAM metallopeptidase domain 17
U82612cds_g_at	Rn.1604	Fn1	fibronectin 1
rc_AA866454_at	Rn.104487	Tmem214	transmembrane protein 214
X70706cds_at	Rn.32103	Pls3	plastin 3 (T-isoform)
U57500_s_at	Rn.18043	Ptpra	protein tyrosine phosphatase, receptor type, A
rc_AI137259_at	Rn.10211	Lss	Lanosterol synthase (2,3-oxidosqualene-lanosterol cyclase)
rc_AA817722_at	Rn.103790	Ctnna1	catenin (cadherin associated protein), alpha 1
rc_AI234919_at	Rn.21240	Eprs	glutamyl-prolyl-tRNA synthetase
X16043cds_at	Rn.1271	LOC100362453 /// Ppp2ca	protein phosphatase 2, catalytic subunit, alpha isoform
rc_AI058890_at	Rn.21006	Ube2ql1	ubiquitin-conjugating enzyme E2Q family-like 1
rc_AA946253_at	Rn.767	RGD1565496	similar to Butyrate-induced transcript 1
rc_AI176941_at	Rn.24135	---	---
K00512_at	Rn.63285	Mbp	myelin basic protein
E03428cds_s_at	Rn.1121	Pam	peptidylglycine alpha-amidating monooxygenase
rc_AA996484_g_at	Rn.9113	Aldh3a2	aldehyde dehydrogenase 3 family, member A2
rc_AI169211_at	Rn.162714	Raly	RNA binding protein, autoantigenic (hnRNP-associated with lethal yellow homolog (mouse))
rc_AI236972_at	Rn.102059	Hsd17b11	hydroxysteroid (17-beta) dehydrogenase 11
rc_AI179264_at	Rn.104043	Creb3	cAMP responsive element binding protein 3
rc_AI233674_at	Rn.216496	---	---
U75920_at	Rn.7652	Mapre1	microtubule-associated protein, RP/EB family, member 1
D84346_s_at	Rn.2611	Nckap1	NCK-associated protein 1
rc_AI235238_at	Rn.2578	Hsbp1	heat shock factor binding protein 1
Z49858_at	Rn.1721	Pllp	plasma membrane proteolipid (plasmolipin)
rc_AI102819_at	Rn.219283	---	---
rc_AA956001_at	Rn.147562	---	---
rc_AI170442_at	Rn.102412	Dstn /// Dstnl1	destrin
rc_AA924326_s_at	Rn.1774	Aldoa	aldolase A, fructose-bisphosphate
rc_AI105020_at	Rn.224673	Tmem188	transmembrane protein 188
rc_AA899762_at	Rn.101639	Pepd	peptidase D
rc_AA899258_at	Rn.154627	Cops7a	COP9 constitutive photomorphogenic homolog subunit 7A (Arabidopsis)
rc_AI137931_at	Rn.228802	Itga6	Integrin, alpha 6
H31737_at	Rn.225895	---	---
rc_AA957143_at	Rn.3297	Dpy30	dpy-30 homolog (C. elegans)
rc_AI045130_at	Rn.8286	Dusp3 /// LOC100365414	dual specificity phosphatase 3
A03913cds_s_at	Rn.2271	Serpine2	serine (or cysteine) peptidase inhibitor, clade E, member 2
J04063_at	Rn.10961	Camk2g	calcium/calmodulin-dependent protein kinase II gamma
rc_AI236301_at	Rn.105976	Fkbp9	FK506 binding protein 9
L08497cds_at	Rn.230132	Gabrg2	gamma-aminobutyric acid (GABA) A receptor, gamma 2
Z48444cds_at	Rn.42924	Adam10	ADAM metallopeptidase domain 10
L27112_s_at	Rn.9910	Mapk9	mitogen-activated protein kinase 9
AA685870_at	Rn.143995	RGD1311899	similar to RIKEN cDNA 2210016L21 gene
rc_AI177085_at	Rn.199409	---	---
rc_AI175914_s_at	Rn.3504	Rgc32	response gene to complement 32
rc_AA944789_f_at	Rn.12939	Vamp2	vesicle-associated membrane protein 2
S50879_at	Rn.105879	Ache	acetylcholinesterase
X13905cds_g_at	Rn.155100	LOC100363782 /// Rab1b	RAB1B, member RAS oncogene family-like /// RAB1B, member RAS oncogene family
AA851136_g_at	Rn.9149	Pak1	p21 protein (Cdc42/Rac)-activated kinase 1
rc_AI178000_at	Rn.3722	Ankrd13a	ankyrin repeat domain 13a
rc_AI008668_s_at	Rn.3205	Slc2a1	solute carrier family 2 (facilitated glucose transporter), member 1
AA848227_at	Rn.145185	U2af1l4	U2 small nuclear RNA auxiliary factor 1-like 4
AB002558_at	Rn.44452	Gpd1	glycerol-3-phosphate dehydrogenase 1 (soluble)
rc_AA925789_at	Rn.19106	Tmcc3	transmembrane and coiled-coil domain family 3
rc_AA943829_g_at	Rn.11652	Rtn3	reticulon 3
U20195_s_at	Rn.9970	Pgm1	phosphoglucomutase 1
U64705cds_f_at	Rn.143972	Eif4a2	eukaryotic translation initiation factor 4A2
rc_AI102612_at	Rn.107901	Dazap2	DAZ associated protein 2
M76426_at	Rn.10076	Dpp6	dipeptidylpeptidase 6
rc_AA944347_g_at	Rn.178290 /// Rn.226257 /// Rn.226396 /// Rn.226399 /// Rn.226467 /// Rn.98457	---	---
D84477_at	Rn.107401	Rhoa	ras homolog gene family, member A
rc_AI176289_at	Rn.116275	Sf3b4	splicing factor 3b, subunit 4
rc_AI137423_at	Rn.164711	---	---
rc_AI145465_at	Rn.76545	Hapln2	hyaluronan and proteoglycan link protein 2
rc_AI105076_s_at	Rn.87066	Akt2	v-akt murine thymoma viral oncogene homolog 2
rc_AI178902_at	Rn.1136	Ypel5	yippee-like 5 (Drosophila)
rc_AA946367_at	Rn.224531	---	protein phosphatase 2, regulatory subunit B', gamma isoform
D14418_at	Rn.4108	Ppp2r1a	protein phosphatase 2 (formerly 2A), regulatory subunit A, alpha isoform
rc_AA998268_at	Rn.17193	Sypl1	synaptophysin-like 1
rc_AI237381_at	Rn.44916	Rab2a	RAB2A, member RAS oncogene family
L27075_g_at	Rn.29771	Acly	ATP citrate lyase
rc_AA924925_at	Rn.12038	Ppap2b	phosphatidic acid phosphatase type 2B
D00636cds_s_at	Rn.35994	Cyb5r3	cytochrome b5 reductase 3
rc_AI071949_at	Rn.144837	Mllt11	myeloid/lymphoid or mixed-lineage leukemia (trithorax homolog, Drosophila); translocated to, 11
X13167cds_s_at	Rn.10550	Nfia	nuclear factor I/A
rc_AI178573_s_at	Rn.2783	Lrrc59	leucine rich repeat containing 59
AA848348_at	Rn.54594	Vdac1	voltage-dependent anion channel 1
rc_AI105469_at	Rn.1093	Idh3B	isocitrate dehydrogenase 3 (NAD+) beta
D17764_at	Rn.20352	Sncb	synuclein, beta
X74402_at	Rn.4000	Gdi1	GDP dissociation inhibitor 1
X06554cds_s_at	Rn.87331	Mag	myelin-associated glycoprotein
D25233cds_at	Rn.55115	Rb1	retinoblastoma 1
rc_AA893328_at	Rn.1762	Canx	calnexin
rc_AI045119_at	Rn.86962	Dld	dihydrolipoamide dehydrogenase
rc_AI639532_at	Rn.43529	Tnnc2	troponin C type 2 (fast)
rc_AA859401_at	Rn.17006	Nans	N-acetylneuraminic acid synthase
rc_AI170714_at	Rn.98198	Hbs1l	Hbs1-like (S. cerevisiae)
rc_AA851330_at	Rn.101181	Maea	macrophage erythroblast attacher
rc_AI008642_at	Rn.4268	Anp32e	acidic (leucine-rich) nuclear phosphoprotein 32 family, member E
AF084186_s_at	Rn.5812	Sptan1	alpha-spectrin 2
AF035632_s_at	Rn.54570	Stx12	syntaxin 12
rc_AA850890_at	Rn.190651	Impact	imprinted and ancient
rc_AI177126_s_at	Rn.1869	Atp6v0c	ATPase, H+ transporting, lysosomal 16kDa, V0 subunit c
AA944036_at	Rn.94733	Slc25a17	solute carrier family 25 (mitochondrial carrier; peroxisomal membrane protein, 34kDa), member 17
X60351cds_s_at	Rn.98208	Cryab	crystallin, alpha B
rc_AA925126_at	Rn.16907	Tmem55a	transmembrane protein 55A
rc_AA849769_at	Rn.95652	Fstl1	follistatin-like 1
rc_AI012335_at	Rn.2423	Atf4	activating transcription factor 4 (tax-responsive enhancer element B67)
D38492_at	Rn.21397	Cntn1	contactin 1
AF051425_at	Rn.9900	Lect1	leukocyte cell derived chemotaxin 1
S50461_s_at	Rn.10497	Gna12	guanine nucleotide binding protein, alpha 12
rc_AA997946_at	Rn.203122	Map4	microtubule-associated protein 4
X52817cds_s_at	Rn.55126	Rtn1	reticulon 1
AA686228_at	Rn.100245	Rnf187	ring finger protein 187
D14568_at	Rn.42903	Ppp3r1	protein phosphatase 3, regulatory subunit B, alpha isoform
rc_AI058940_at	Rn.154513	Mapre3	---
rc_AI070411_at	Rn.204246	---	---
AA684857_s_at	Rn.11854	Hnrnpk /// LOC100359916 /// LOC100364212	heterogeneous nuclear ribonucleoprotein K
J04488_at	Rn.11400	Ptgds	prostaglandin D2 synthase (brain)
rc_AI180004_at	Rn.18892	Selt	selenoprotein T
rc_AI232841_at	Rn.7217	---	---
U56862_at	Rn.98773	Zfp260	zinc finger protein 260
rc_AA946530_at	Rn.1772	Zfp91	zinc finger protein 91
rc_AI071130_at	Rn.3733	Cd164	CD164 molecule, sialomucin
rc_AI231164_s_at	Rn.8538	Tra2b	transformer 2 beta homolog (Drosophila)
rc_AI176396_at	Rn.1698	Sdhc	succinate dehydrogenase complex, subunit C, integral membrane protein
rc_AA891812_at	Rn.5788	Add1	adducin 1 (alpha)
rc_AI070323_at	Rn.93317	Arpc2	actin related protein 2/3 complex, subunit 2
rc_AA819224_at	Rn.15285	RGD1306583	similar to RIKEN cDNA 2410002O22 gene
rc_AI176699_at	Rn.24167	Pgm2l1	phosphoglucomutase 2-like 1
rc_AA894317_s_at	Rn.11166	Chn1	chimerin (chimaerin) 1
S82233_s_at	Rn.11523	Slc12a2	solute carrier family 12 (sodium/potassium/chloride transporters), member 2
rc_AA997799_at	Rn.138927	Arl8a	ADP-ribosylation factor-like 8A
rc_AI011548_at	Rn.24090	Napg	N-ethylmaleimide-sensitive factor attachment protein, gamma
rc_AA899141_s_at	Rn.6872	Phgdh	phosphoglycerate dehydrogenase
rc_AI029424_at	Rn.76589	Add3	adducin 3 (gamma)
M64301_at	Rn.88457	Mapk6	mitogen-activated protein kinase 6
rc_AI103827_at	Rn.11800	Uba1	ubiquitin-like modifier activating enzyme 1
rc_AI234108_at	Rn.224501	Bre	brain and reproductive organ-expressed protein
U27558_at	Rn.10196	Kcnj10	potassium inwardly-rectifying channel, subfamily J, member 10
D26154cds_at	Rn.2641	Mprip	myosin phosphatase Rho interacting protein
rc_AA899265_at	Rn.203142	Cnot8	CCR4-NOT transcription complex, subunit 8
AA848268_at	Rn.228618	Dnaja4	DnaJ (Hsp40) homolog, subfamily A, member 4
rc_AA900009_at	Rn.33873	Hnrnpl	heterogeneous nuclear ribonucleoprotein L
rc_AI007953_at	Rn.137551	Rbm9	RNA binding motif protein 9
M21476_s_at	Rn.4234	P4hb	prolyl 4-hydroxylase, beta polypeptide
rc_AI170696_at	Rn.3407	Ndrg2	N-myc downstream regulated gene 2
D10706cds#2_s_at	Rn.266	Oaz1	ornithine decarboxylase antizyme 1
M25350_s_at	Rn.37733	Pde4b	phosphodiesterase 4B, cAMP specific
rc_AI030132_at	Rn.93208	Sptbn1	spectrin, beta, non-erythrocytic 1
J05571_s_at	Rn.144658	Mat2a	methionine adenosyltransferase II, alpha
H32169_at	Rn.101880	Cfl2	cofilin 2, muscle
rc_AA818631_at	Rn.7621	Fam45a	family with sequence similarity 45, member A
AB016160_g_at	Rn.30059	Gabbr1	gamma-aminobutyric acid (GABA) B receptor 1
rc_AI013730_at	Rn.114006	Limch1	LIM and calponin homology domains 1
rc_AI177418_at	Rn.36965	Arl2	ADP-ribosylation factor-like 2
AFFX_Rat_GAPDH_5_at	Rn.91450	Gapdh	glyceraldehyde-3-phosphate dehydrogenase
rc_AI010885_at	Rn.25364	RGD1311783	similar to RIKEN cDNA 2010012O05
rc_AI175516_at	Rn.94808	Pkia	---
AF041066_at	Rn.1742	Rnase4	ribonuclease, RNase A family 4
rc_AI228723_s_at	Rn.154337	Pgam1	phosphoglycerate mutase 1 (brain)
D10699_g_at	Rn.107213	Uchl1	ubiquitin carboxyl-terminal esterase L1 (ubiquitin thiolesterase)
X07648cds_at	Rn.2104	App	amyloid beta (A4) precursor protein
X92097_at	Rn.1022	Tmed2	transmembrane emp24 domain trafficking protein 2
rc_AI179595_at	Rn.839	Fxyd6	FXYD domain-containing ion transport regulator 6
X56325mRNA_s_at	Rn.107334	Hba-a2 /// LOC360504	hemoglobin alpha, adult chain 2 /// hemoglobin alpha 2 chain
rc_AI235129_at	Rn.26957	Trak2	trafficking protein, kinesin binding 2
rc_AA900746_at	Rn.90013	---	---
rc_AI172090_s_at	Rn.3440	Cltb	clathrin, light chain (Lcb)
D21869_s_at	Rn.11004	Pfkm	phosphofructokinase, muscle
rc_AI072403_at	Rn.144596	Hnrnpf	heterogeneous nuclear ribonucleoprotein F
U41453_at	Rn.122094	Akap12	A kinase (PRKA) anchor protein 12
rc_AI227665_s_at	Rn.1714	Araf	v-raf murine sarcoma 3611 viral oncogene homolog
M25638_s_at	Rn.18568	Nefl	neurofilament, light polypeptide
rc_AI145991_at	Rn.22207	Lrrc4b	leucine rich repeat containing 4B
S73007_g_at	Rn.1827	Snca	synuclein, alpha (non A4 component of amyloid precursor)
D70817_at	Rn.10133	Cplx1	complexin 1
rc_AA819334_s_at	Rn.13492	Mdh1	malate dehydrogenase 1, NAD (soluble)
rc_AI232088_at	Rn.7630	Etnk1	ethanolamine kinase 1
rc_AA956055_at	Rn.54596	Maged1	melanoma antigen, family D, 1
rc_AI170692_at	Rn.118264	Gabarapl1	GABA(A) receptor-associated protein like 1
M17527_at	Rn.11391	Gnai1	guanine nucleotide binding protein (G protein), alpha inhibiting 1
D85435_at	Rn.12281	Prkcdbp	protein kinase C, delta binding protein
rc_AI059508_s_at	Rn.5950	Tkt	transketolase
X74806_at	Rn.11217	LOC100911507 /// Vegp2	von Ebners gland protein 2
H33836_s_at	Rn.11283	Ncam1	neural cell adhesion molecule 1
rc_AI176862_at	Rn.66581	Cs	citrate synthase
H34687_at	Rn.62267	Cct7	chaperonin containing Tcp1, subunit 7 (eta)
rc_AI070030_at	Rn.19628	Ube2q2	ubiquitin-conjugating enzyme E2Q family member 2
rc_AI232374_at	Rn.3129	H1f0	H1 histone family, member 0
S90449_at	Rn.4143	Ppm1b	protein phosphatase 1B, magnesium dependent, beta isoform
D14591_s_at	Rn.5850	Map2k1	mitogen activated protein kinase kinase 1
rc_AI104254_at	Rn.160689	Lrrc47	leucine rich repeat containing 47
rc_AI231159_at	Rn.107920	Tcf25	transcription factor 25 (basic helix-loop-helix)
rc_AA955775_at	Rn.11795	Ap1s1	adaptor-related protein complex 1, sigma 1 subunit
rc_AA818999_at	Rn.1940	Mbnl2	muscleblind-like 2
AF065149_s_at	Rn.211093	Ank3	ankyrin 3, epithelial
rc_AI102032_at	Rn.3622	Itfg1	integrin alpha FG-GAP repeat containing 1
rc_AI045180_at	Rn.27612	RGD1310444	LOC363015
rc_AI045767_at	Rn.211841	Ankh	ankylosis, progressive homolog (mouse)
rc_AI171319_s_at	Rn.55487	Gnb2l1	guanine nucleotide binding protein (G protein), beta polypeptide 2 like 1
rc_AA818494_at	Rn.99876	Clstn1	calsyntenin 1
X06890cds_at	Rn.3016	Rab4a	RAB4A, member RAS oncogene family
rc_AI177165_at	Rn.13031	Klc2	kinesin light chain 2
Z35138cds_s_at	Rn.12732	Fgfr2	fibroblast growth factor receptor 2
rc_AI029795_s_at	Rn.772	Insig1	insulin induced gene 1
rc_AA963036_at	Rn.101004	Anapc5	anaphase-promoting complex subunit 5
rc_AA944426_at	Rn.216430	Calm3	calmodulin 3
rc_AI043855_at	Rn.18741	Sc5dl	sterol-C5-desaturase (ERG3 delta-5-desaturase homolog, S. cerevisiae)-like
AF000423_at	Rn.9805	Syt11	synaptotagmin XI
rc_AI011563_s_at	Rn.2	Psmb5	proteasome (prosome, macropain) subunit, beta type 5
rc_AI103548_at	Rn.18315	Scoc	short coiled-coil protein
rc_AI176760_at	Rn.11978	Ankrd46	ankyrin repeat domain 46
H34543_at	Rn.60475	Inpp5f	inositol polyphosphate-5-phosphatase F
D01046_at	Rn.124832	Rab11b	RAB11B, member RAS oncogene family
H34047_at	Rn.203063	Acat3	acetyl-Coenzyme A acetyltransferase 2
X73411mRNA_s_at	Rn.11169	LOC688682 /// Snrpn	small nuclear ribonucleoprotein polypeptide N
AB003991_g_at	Rn.107689	Snap25	synaptosomal-associated protein 25
rc_AI237427_at	Rn.167726	---	---
rc_AI231625_at	Rn.40184	Sfrp5	secreted frizzled-related protein 5
Y12635_at	Rn.8109	Atp6v1b2	ATPase, H transporting, lysosomal V1 subunit B2
rc_AI227864_s_at	Rn.5658	Stmn4	stathmin-like 4
rc_AI231717_at	Rn.8057	---	---
rc_AA944304_at	Rn.217984	Tpd52	tumor protein D52
rc_AI230765_at	Rn.67055	Tmed7	transmembrane emp24 protein transport domain containing 7
rc_AA998352_s_at	Rn.2042	Rhob	ras homolog gene family, member B
AA686031_at	Rn.1467	Ndufs1	NADH dehydrogenase (ubiquinone) Fe-S protein 1
X06889cds_at	Rn.44409	Rab3a	RAB3A, member RAS oncogene family
U14950_at	Rn.89331	Dlg1	discs, large homolog 1 (Drosophila)
M89945mRNA_g_at	Rn.2848	Fdps	farnesyl diphosphate synthase (farnesyl pyrophosphate synthetase, dimethylallyltranstransferase, geranyltranstransferase)
rc_AI146154_s_at	Rn.11015	Pi4ka	phosphatidylinositol 4-kinase, catalytic, alpha
U35774_at	Rn.8273	Bcat1	branched chain aminotransferase 1, cytosolic
X13527cds_s_at	Rn.9486	Fasn	fatty acid synthase
X60468mRNA_s_at	Rn.19953	Apbb1	amyloid beta (A4) precursor protein-binding, family B, member 1 (Fe65)
rc_AI059955_s_at	Rn.17098	Bin1	bridging integrator 1
AF009603_at	Rn.10787	Sh3gl2	SH3-domain GRB2-like 2
Z12158cds_at	Rn.3655	Pdha1	pyruvate dehydrogenase (lipoamide) alpha 1
rc_AI177503_at	Rn.106155	H3f3b /// LOC100360975 /// LOC100361558 /// LOC100365096 /// LOC686736	H3 histone, family 3B
U13895_s_at	Rn.1202	Psmc2	proteasome (prosome, macropain) 26S subunit, ATPase 2
rc_AI104491_s_at	Rn.33792	Prtfdc1	phosphoribosyl transferase domain containing 1
L21995_s_at	Rn.9687	Mog	myelin oligodendrocyte glycoprotein
rc_AA946063_at	Rn.12128	Ubl3	ubiquitin-like 3
rc_AI229689_at	Rn.144666	Polr2m	glutamate receptor, ionotropic, N-methyl D-aspartate-like 1A
X12535cds_at	Rn.1425	Rab7a	RAB7A, member RAS oncogene family
AA108277_at	Rn.37805	Hsph1	heat shock 105kDa/110kDa protein 1
rc_AI029942_at	Rn.22518	Cav1	caveolin 1, caveolae protein
X76489cds_at	Rn.2091	Cd9	CD9 molecule
rc_AI230982_at	Rn.93910	Ndrg3	N-myc downstream regulated gene 3
rc_AI029183_s_at	Rn.10346	Gja1	gap junction protein, alpha 1
rc_AI104557_f_at	Rn.93735	Arf1	ADP-ribosylation factor 1
rc_AA998722_s_at	Rn.1556	LOC100362738 /// LOC100364062 /// Pkm /// RGD1561179	pyruvate kinase, muscle
rc_AI073056_s_at	Rn.106230	Klc1	kinesin light chain 1
rc_AI059618_at	Rn.3415	Ugp2	UDP-glucose pyrophosphorylase 2
AA685903_at	Rn.101146	Hsp90b1	heat shock protein 90kDa beta (Grp94), member 1
rc_AI180288_s_at	Rn.204926	Cald1	caldesmon 1
AA799322_at	Rn.102424	Pdhb	pyruvate dehydrogenase (lipoamide) beta
rc_AI228850_s_at	Rn.10484	Map2	microtubule-associated protein 2
D85183_s_at	Rn.53971	Sirpa	signal-regulatory protein alpha
rc_AI176615_s_at	Rn.4225	Ywhae	tyrosine 3-monooxygenase/tryptophan 5-monooxygenase activation protein, epsilon polypeptide
M74494_g_at	Rn.2992	Atp1a1	ATPase, Na+/K+ transporting, alpha 1 polypeptide
H31373_at	Rn.107101	Dennd5a	DENN/MADD domain containing 5A
M29249cds_at	Rn.9437	Hmgcr	3-hydroxy-3-methylglutaryl-Coenzyme A reductase
rc_AI045196_at	Rn.3870	RGD1359529	similar to chromosome 1 open reading frame 63
rc_AA893237_at	Rn.13486	Tmem205	transmembrane protein 205
K03242_at	Rn.8997	Mpz	myelin protein zero
H33020_at	Rn.98375	Ghitm	growth hormone inducible transmembrane protein
rc_AA892801_at	Rn.55145	Eef2	eukaryotic translation elongation factor 2
AFFX_Rat_Hexokinase_5_at	Rn.11017	Hk1	hexokinase 1
rc_AI227677_at	Rn.99540	Nedd4	neural precursor cell expressed, developmentally down-regulated 4
AB019393_at	Rn.30051	Myoc	myocilin
D90048exon_g_at	Rn.10624	Atp1b2	ATPase, Na+/K+ transporting, beta 2 polypeptide
rc_AI233114_at	Rn.2334	Uqcrc2	ubiquinol cytochrome c reductase core protein 2
D28110_g_at	Rn.91185	Mobp	myelin-associated oligodendrocyte basic protein
X77934cds_at	Rn.1423	Aplp2	amyloid beta (A4) precursor-like protein 2
rc_AI171731_s_at	Rn.31977	Vamp1	vesicle-associated membrane protein 1
rc_AI235320_at	Rn.43737	Aco2	aconitase 2, mitochondrial
rc_AA944275_i_at	Rn.231450	RGD1560000 /// Tuba1a /// Tuba1b	tubulin, alpha 1A
M95591_at	Rn.154404	Fdft1	farnesyl diphosphate farnesyl transferase 1
rc_AI177004_s_at	Rn.5106	Hmgcs1	3-hydroxy-3-methylglutaryl-Coenzyme A synthase 1 (soluble)
D10770_s_at	Rn.202491	Prkacb	protein kinase, cAMP dependent, catalytic, beta
rc_AI045710_at	Rn.39305	Pdia4	protein disulfide isomerase family A, member 4
E12625cds_at	Rn.7167	Msmo1	sterol-C4-methyl oxidase-like
AF036761_g_at	Rn.1023	LOC681458 /// Scd /// Scd1 /// Scd4	similar to stearoyl-coenzyme A desaturase 3 /// stearoyl-CoA desaturase (delta-9-desaturase) /// stearoyl-Coenzyme A desaturase 1 /// stearoyl-coenzyme A desaturase 4
rc_AA944935_at	Rn.8267	Mid1ip1	MID1 interacting protein 1 (gastrulation specific G12 homolog (zebrafish))
M27726_at	Rn.1518	Pygb	phosphorylase, glycogen; brain
AF036761_at	Rn.83595	Scd	stearoyl-CoA desaturase (delta-9-desaturase)
rc_AI171814_at	Rn.4166	Calm1 /// Calm2 /// Calm3	calmodulin 1
rc_AA997614_s_at	Rn.107152	Cyp51	cytochrome P450, family 51
AF091834_at	Rn.13345	Nsf	N-ethylmaleimide-sensitive factor
rc_AA859372_s_at	Rn.919	B2m /// LOC689064 /// Pfdn1 /// Rn18s /// Rn45s /// Rpl4	glutathione S-transferase mu 2

## Sheet: Relapsing vs pEAE
Upregulated genes					Downregulated genes
67 elements included exclusively in "Relapsing EAE":	138 common elements in "Relapsing EAE" and "Upregulated genes":	1259 elements included exclusively in "Upregulated genes":		126 elements included exclusively in "Relapsing EAE":	20 common elements in "Relapsing EAE" and "Downregulated genes":	655 elements included exclusively in "Downregulated genes":
RT1-DA	RT1-BB = H2-Ab1	ATP6V0D2		SIRT5	ACYP2	TTR
MT2A	RT1-BA = H2-Aa	CCL8		TMEM150C	OPALIN	SLC17A7
MT1A /// TTR	RT1-DB1 = H2-Eb1	MCOLN3		MTMR4	GNAI1	A930006I01RIK
RT1-DMB	CD74	MMP12		TRIM37	MAL	FAM216B
FCGR2A /// LOC498276 /// LOC498277	GPNMB	SAA3		RGD1562618	TRAPPC2	UGT8A
FCGR2A /// FCGR2B /// LOC498276 /// LOC498277	C1QB	WISP2		TMEM38A	RAPGEF4	DEPDC1B
SLPI	C3	C1S		FGL2	ACSS2	IL23A
FCGR2A /// LOC100362543 /// LOC498276 /// LOC498277	CLEC7A	ITGAX		SUSD2	NRN1	9630013A20RIK
RNASET2	APOC1	HPSE		PAK1	LSS	MVD
KLRA17 /// LOC497796 /// LOC690097 /// LY49I9 /// RGD1561306	C1QA	MSR1		RGD1309594	AIF1L	SC4MOL
PNLIP	BCL2A1D	PLIN4		MAP1A	ZDHHC2	SLC5A11
FCGR3A	C1QC	LY9		STXBP1	ELOVL6	LDLR
PELI1	CD300A	SIGLEC1		SLC32A1	HMGCR	AQP6
PLAC8	APOBEC1	STEAP4		FUNDC1	TM7SF2	SMYD1
LIMD2	TYROBP	LYZ1		GPR158	FDPS	4930452G13RIK
RGS1	CD53	MS4A7		SCN1A	INSIG1	COL2A1
RT1-EC2	CMTM7	GM4841		EPB41L1	IDI1	SMTNL2
MS4A11	CSF1R	GPR65		NPY1R	SQLE	AK7
MGC108823 /// RGD1559715	CD68	CH25H		EPDR1	CYP51	CDKN1C
RT1-DMA	FCER1G	IFI202B		LRFN5	HMGCS1	DHCR24
RGD1309362	ABCA1	C3AR1		RGD1563224		DHCR7
DLX5	MS4A6B	C1RA		TSPYL4		FA2H
FOLR2	LILRB4	NLRC5		NCDN		NID1
CFD	AIF1	SPRR1A		SLC24A2		ETV4
CYP2D1 /// CYP2D5	ARL11	SERPINA3H		UBXN2A		STARD4
NPC2	LGALS3	PPL		WDR47		CD248
LRRFIP1	CP	CD22		TPM1		XLR3A
IL6R	PLD4	IGJ		FBXO9		ZMYND10
ABI3	GLIPR1	LILRB3		NGRN		SPINK10
FCGR1A	IFITM1	WFDC17		PLEKHB1		CCDC153
CXCL13	CYBA	OSM		TOMM70A		FAM227B
CFHL1	LY86	PDCD1		FUNDC2		NSDHL
LOC100363332	GRN	MPEG1		NDRG3		SC5D
SMPDL3A	ANXA3	MS4A6D		ACHE		ENPP3
TIMP1	IFI30	CD300LB		MLLT11		NRARP
IGFBP3	CLEC4A3	RNF186		MPPED1		CDH15
COMT	HK2	GPR114		SH3GL2		SRD5A1
MAP4K1	TIFAB	TNFSF11		TNNC2		SLPI
ADCY4	LCP2	SERPINA3I		GNG3		GAL3ST1
NINJ1	CD37	B430306N03RIK		LOC688682 /// SNRPN		AACS
FAM110A	CEBPB	CSF2RB2		UCHL1		MYOC
FAM65B /// FTL /// LOC100359668 /// LOC100360087 /// LOC100362384 /// LOC100363177 /// LOC100364138 /// LOC100365139 /// LOC680217 /// LOC682465 /// LOC687101 /// RGD1560687 /// RGD1561055 /// RGD1566189	CTSZ	CCL4		EGR2		MOG
WDR26	CTSS	HCST		NACC2		LGR6
TRIM5	HSPB1	CSF2RB		TUBB3		FBN2
SLC6A6	PYGL	FCGR2B		CEND1		DMRTB1
ANGPTL4	C2	SLC43A3		LOC691995		BTBD16
GPX1	IRF5	C4B		BCAT1		THBS4
TTK	CTSC	UGT1A7C		SMOC1		ATP10B
CYTIP	PTPRC	AI427809		GMCL1		HSD17B7
IGSF6	RAC2	CCL5		GCNT2 /// LOC100363624 /// LOC689092		GSN
CSTB	SGK1	AF251705		DNAJC6		NPB
MGC112715	IFI47	SERPINE1		CD99L2		NINJ2
CEACAM10	HMOX1	TREML2		LINGO1		KIF19A
TREX1	PTPN6	CTLA2B		SPTAN1		RASSF10
TLR8	VAV1	TFCP2L1		NAP1L5		RXFP1
IL18	TSPO	TMEM154		PRAF2		EML1
UBD	SASH3	BCL2A1B		SNAP25		HOXD10
LOC100362733	PTAFR	CD48		KLC1		MYCN
KNG1 /// KNG1L1 /// KNG2	KLHL6	POSTN		THY1		EFCAB10
PTPRO	CORO1A	MS4A6C		COL14A1		LMO7
RGD1562655	IFNGR1	TNFSF8		MAPK9		CHST3
PLD1	NAAA	SLC11A1		LOC100360464 /// MGC109340		ENPP6
IL13RA1 /// LOC100360218	TLE3	EMR1		RBFOX1		BCHE
LOC100364956 /// LOC100365176 /// RT1-A2 /// RT1-A3 /// RT1-CE10 /// RT1-CE5 /// RT1-EC2 /// RT1.AA	CSF2RA	CASP4		SYN2		MVK
VIP	ST14	ABCC3		NSG2		6530411M01RIK
HIST1H2AF	FAM105A	FAM46C		RAB4A		PTN
MGC105649	PLEK	GBP10		FBXO23		RAB33A
	CASP1	TLR7		HBEGF		ANKS1B
	UNC93B1	MYZAP		SRGAP3		MLF1
	TGIF1	MYOF		DYNLL2		NKX2-2AS
	IFITM3	ITGB2		ARAF		PKD1L2
	ITGAL	GPR84		LOC100360334		HOXD1
	HCK	LAG3		RALGAPA1		CLRN1
	DOCK8	ATF3		STRBP		TUBB2A-PS2
	PTPN18	4930486L24RIK		NDRG4		TUBB2B
	LBP	AGXT2L1		KCND1		PTP4A1
	TMEM86A	TREM2		VSNL1		HEYL
	TGFBR1	ANPEP		EFHA2		LPAR1
	PSME1	TLR1		ATP1A3		PTPLA
	PLBD1	H2-K1		ITFG1		MKRN3
	CHI3L1	AB124611		LARGE		UTS2D
	SYK	PSMB8		SCD		GNG11
	TGFB1	SERPING1		LOC100911507 /// VEGP2		CAR8
	STAT1	SLC15A3		SCOC		1110015O18RIK
	P2RY6	C920025E04RIK		PDHB		ELOVL7
	CTSD	FMO2		PDIA4		SH3GL3
	DNASE2A	TMEM106A		RIT2		HHIP
	APOE	RUNX1		TMEM59L		SLC30A10
	NPL	SLC37A2		DMXL2-PS1		GJC2
	GUSB	ICAM1		SCN4B		BARX2
	LYZ2	H2-K2		CHN1		HOXA10
	CCR5	IIGP1		GABARAPL1		FAM57A
	PYCARD	IL21R		KLC2		CAR4
	LYL1	RIPK4		CLSTN1		PLLP
	SLFN2	MAP3K6		SUCLA2		KCNK5
	IRF1	NCF4		SC5DL		GM10863
	GCH1	C130026I21RIK		CPLX1		CML5
	XDH	TLR13		NEFL		PIGA
	LCN2	EPSTI1		LRP11		SGK2
	ALOX5AP	H2-DMB1		RGD1311899		EMID1
	GMFG	IGTP		ACAT3		AKR1C14
	CXCL16	GIMAP3		TTLL7		HIST3H2BA
	PLIN2	TLR2		SYNGR3		TMEFF2
	LIPA	B2M		SUB1		SLC34A3
	LCP1	VIM		STMN2		HIST1H1E
	LAPTM5	SERPINA3G		MDH1		CYP2J12
	CYBB	MYO1G		ROGDI		FAM194A
	LGALS3BP	HAVCR2		PYGB		LPAR4
	NCKAP1L	CD86		HOXA9L		GJC3
	PSMB9	CAPG		PGM2L1		SLC22A8
	DAPP1	CRLF1		DENND5A		4930503E14RIK
	CTSH	SULT1A1		ART3		TMEM97
	MGST1	HIF3A		VAMP1		GNG8
	TAP1	FCGR3		RGD1310773		FABP7
	CCL3	H2-Q7		SPOCK2		RNF122
	TLR3	NUPR1		STEAP4		MYCBPAP
	PROS1	2410017I17RIK		OLFML1		KLHL4
	HCLS1	CRYM		REEP1		5430435G22RIK
	CALHM2	MILR1		NSF		PLA2G4A
	STAT3	ELF4		TGFBI		PRSS35
	GBP2	NCF1		CALM1 /// CALM2 /// CALM3		KDR
	DTX3L	PRRX2		PRPH		ACAT2
	CYP4V3	MPZ		FDFT1		MASP1
	IL18BP	BTK		MSMO1		PACS2
	FERMT3	H2-D1		FGF13		CENPW
	MAFB	RAB20		S100A9		SERPINB1A
	CD302	C4A				HES5
	TNFRSF1B	MYO1F				TNFRSF22
	FLI1	SLC22A18				NREP
	LYN	H2-Q10				DLK2
	GNS	H2-T23				TSPAN2
	ARHGDIB	IL2RG				GM2897
	CFH	TEX11				HIST1H1C
	CEBPD	MS4A4D				PRR18
	ARHGAP25	CD14				SLC45A3
	GNA15	5430427O19RIK				RAP1A
	INPP5D	GGT5				SLC7A10
	LHFPL2	FYB				UNC5B
		ZMYND15				ATP8B1
		OSMR				TRAK2
		LRRC25				TTPA
		FAM167B				CCDC13
		WAS				AGPAT4
		SFPI1				KCNK13
		GBP6				GAS7
		THEMIS2				TMEFF1
		FGL2				SEMA5A
		BLNK				IGF2BP2
		CSF3R				IGFBP2
		TRPV4				BMP4
		LRMP				SECISBP2L
		MFSD7A				MEOX1
		H2-DMB2				LRRC10B
		H2-Q5				TTC9B
		CD180				A230001M10RIK
		RHOH				ERBB3
		1810011H11RIK				DPY19L1
		CNR2				GPR176
		MMP19				PCYT2
		CD109				GOLGA7
		TMEM37				ARHGAP33
		RASAL3				SCD1
		GM5077				VIP
		SIGLEC5				GM10364
		H2-Q4				VEGFA
		IRF8				MOB3B
		FMOD				EBP
		MDFIC				RNASE1
		GCNT1				RDH11
		CCL6				GPR15
		PLAU				GRP
		PLAUR				VASH1
		LUM				HN1L
		SERPINA3N				ZDHHC9
		LPL				5730508B09RIK
		NAIP2				TMEM132D
		NAALAD2				ZFP41
		SOCS3				ITGB3
		GM8909				KCNIP3
		CD52				TRP53INP2
		AW112010				CLDN11
		CCDC3				SAPCD2
		SLAMF9				MAGEL2
		ADA				GPR17
		KCNK6				GM15663
		DOCK2				HSPG2
		IKZF1				PROM1
		CLEC5A				4930506M07RIK
		SERPINA3K				HMGCS2
		DRAM1				ENPP2
		IGF1				KY
		TNFAIP2				TRIM36
		PRSS23				ADAM12
		CMKLR1				SLC25A1
		XLR				PRICKLE1
		H2-OB				MCF2
		GBP1				COL11A2
		H2-Q2				SLCO3A1
		CFB				FBLN7
		FAM180A				NKD1
		SAMSN1				HS3ST1
		PRICKLE3				JOSD2
		ICOSL				TMEM163
		SLAMF8				NIPAL4
		EYA4				IGFBP4
		CD84				1700003M07RIK
		BST1				HSBP1L1
		IRGM2				ICK
		DOK1				SHISA4
		NEURL3				MOBP
		LTC4S				TMEM141
		IL1A				TFRC
		SP110				PRKCQ
		CCRL2				NKX2-2
		PLA1A				NKX2-9
		TLR4				LYPD1
		LSP1				NRGN
		COLEC12				SREBF2
		TXNIP				C1QL1
		TBXAS1				TMEM88B
		AI662270				ITGB4
		ABCA8A				FOXO6
		IL1R1				MAP4K4
		AHNAK				9330117O12RIK
		MRC1				PRRG1
		H2-BL				TLCD1
		ITGAD				RNF32
		NAIP6				TSPAN9
		CEBPA				GJB1
		H2-Q1				5330426P16RIK
		FGR				HOXC10
		FXYD5				CTNNBIP1
		EFEMP1				ENOPH1
		TNFRSF14				ELOVL1
		ARL4D				FSCN1
		PIK3AP1				2310014L17RIK
		GGTA1				CACNG4
		WDFY4				E330009J07RIK
		HGF				PMVK
		SERPINA3B				HOXD9
		RBP1				TUBB4A
		SERPINA3F				SERF1
		BCL3				LPO
		FCGR1				EPHB1
		TNFAIP8L2				PPIL6
		NFAM1				SYNPR
		P2RY2				TMEM200A
		BST2				DESI1
		SFRP5				GNG13
		ANXA1				SLC13A3
		PIK3CG				GM16702
		MLPH				CNP
		ARHGAP30				OLIG1
		ITGA5				DACT1
		CRYBB1				FREM1
		S100A4				NCAN
		IL6RA				HS3ST2
		RHOJ				SOX1
		RIN3				ASPA
		CD80				DHRS13
		HPGDS				0610007P14RIK
		RNF125				HIST2H3C1
		DPT				VAMP3
		ANXA4				PVRL1
		HEXB				SRCIN1
		PIK3R5				ITM2A
		IGF2				ARXES1
		SLFN8				CLGN
		SLA				BMP2
		CD33				PDZRN3
		PARP14				KCNQ4
		PARVG				INSC
		GBP5				MMP15
		ZFP185				ADO
		STAT6				1810041L15RIK
		ZBTB16				MAG
		FAM26F				HAPLN1
		LRG1				TMSB10
		SLC25A43				IDH1
		FBLIM1				CTSK
		ISLR				ENPP1
		STRA6				TUBA1A
		NCF2				PPP1R14C
		A630001G21RIK				CCP110
		A2M				COX7C
		LOX				METRN
		RNASE4				ABHD5
		ABCA9				GPR26
		ITGAM				AFAP1L1
		B4GALT1				NCRNA00086
		PADI1				C630043F03RIK
		1810011O10RIK				TRIB2
		IFITM6				SNCA
		APOBR				FGFRL1
		ITIH2				CECR6
		CRISPLD2				PHLDB1
		LPXN				NIPA1
		TGM2				PPP1R14A
		CCL12				FAM212B
		PLCB2				ADAM19
		ATOH8				GPR37
		LRRK1				THRSP
		ITPRIPL1				CMTM5
		PLCG2				BTBD17
		FES				KIF5A
		GM12250				C130074G19RIK
		CDKN1A				POLR2K
		MT2				GUCY2E
		ABHD15				RAB40B
		SCTR				HS3ST4
		ACSS3				CCK
		VWF				NDNF
		SERPINA3C				ACVR1C
		FKBP5				MMP9
		AKR1C13				JPH4
		IL1RL2				MAP6D1
		MAFF				CPOX
		RAPSN				ACSL3
		PROCR				CERS2
		MAN2B1				HOXA9
		BC061194				USP6NL
		FLNC				UQCR11
		EMP3				PDE6D
		BMP6				GNG4
		ADAM8				PANK3
		CASP12				KCTD4
		LRRC33				SYT16
		PI16				RPA3
		MYO7A				ELOVL2
		UCMA				CHODL
		SLC2A10				CARTPT
		MRGPRF				TPPP
		COL13A1				TMPRSS5
		PRELP				GRAMD3
		GPSM3				NRAS
		LIPH				SERINC5
		NAIP5				MCF2L
		ZC3HAV1				GJD2
		DHRS3				SPOCK3
		MYLIP				SERP2
		CRIP1				DGKK
		EIF4EBP1				FOXN2
		CYP1B1				TEX15
		IGFBP5				OLFR287
		TGFBR2				TET1
		PHYHD1				NTN1
		B3GNT7				PPFIA3
		PDK4				C230004F18RIK
		PLSCR2				FAM108B
		PDLIM1				PCDH9
		GBP9				PAK7
		UBA7				EYA2
		RHBDF2				NRSN1
		GBGT1				DEB1
		AGPAT2				PLEKHG1
		LTB				FANCC
		ITIH5				APLN
		LPAR5				ASIC1
		FRRS1				COX6C
		LAIR1				DCX
		HSPA1A				SH3TC2
		MERTK				BAALC
		B3GNT8				RIAN
		PLP2				WSCD1
		CAPN3				LRRN1
		STAB1				TOMM40L
		GSDMD				MYEOV2
		IL4RA				KIF26A
		SULF1				D430019H16RIK
		RAB32				CCDC28B
		TRIM30A				ARC
		PTK2B				FNDC5
		CD44				GM16532
		PQLC3				CLDN14
		AGER				SEMA6A
		BIN2				GRM3
		GALNT15				TMEM151B
		CX3CR1				TMEM91
		FCRLS				NR1D1
		ITGB5				OLIG2
		IRGM1				CHN2
		RENBP				NDUFAF2
		BC026585				MAZ
		HVCN1				PHLDA1
		ADORA3				EHD1
		MDFI				2610524H06RIK
		F13A1				SCHIP1
		9930111J21RIK1				JAM3
		GPX3				UBE2V2
		TMEM119				TIMM8B
		TLR9				TRAF3
		SLC1A5				RND2
		ARRDC2				USMG5
		TIFA				SEMA4D
		H2-M3				SLC6A9
		IQGAP2				PRR5L
		FAM107A				UST
		BDKRB2				LDLRAD3
		GLIS3				CBX6
		GBP4				PCP4
		PPP1R3B				CDC42EP2
		IL16				RPL22L1
		FAM111A				TRIM59
		ADAP2				FNBP1
		PNPLA7				TMEM159
		APBB1IP				GRM8
		CMTM3				RASGRP2
		SSC5D				2610017I09RIK
		IL10RA				TMEM229A
		SLC2A4				S100A16
		STON1				NTS
		EVA1C				ATP5E
		PARP9				SLC25A27
		DENND1C				SLC4A2
		CYBRD1				TMEM41B
		PMAIP1				1700047M11RIK
		CYTH4				4833424O15RIK
		DCN				MGAT4C
		LAT2				FNTB
		HHEX				H2AFJ
		FAM167A				ACSL1
		EBI3				KLHL5
		OSGIN1				ADRA1B
		MYLK				TGFA
		DNASE1L1				ATP5J2
		CD274				PLXNB3
		PRELID2				GLRA2
		CRH				PIGQ
		HLX				GRB14
		ASB10				C1D
		CASP8				SEPW1
		NAGLU				ACYP1
		PARP10				STMN1
		FAS				TSPAN17
		SLC12A7				CTXN2
		HEXA				QDPR
		TMEM173				IGSF8
		CLCF1				BCAS1
		CXCR4				ATXN7L3B
		AIM2				BETA-S
		IGFBP7				ATAT1
		HSPB2				TMEM151A
		IKBKE				SCCPDH
		RORC				EGFL6
		IFITM2				FBXO27
		PLA2G5				CDH20
		UCP2				PCDH19
		RCSD1				TJAP1
		GOLM1				HNRPDL
		AI467606				FKBP1A
		IL10RB				NDUFC1
		PRDX6				NDUFA4
		MT1				OLFM3
		MRC2				NT5C3L
		HFE				BTD
		STOM				SRSF12
		4632428N05RIK				ZFP579
		BIRC3				NDUFB6
		S100A6				SH3D19
		SRGN				ZDHHC15
		S100A9				FAM108A
		GPR179				ZFP651
		MAMDC2				HSD17B12
		AKNA				SEMA4A
		GM5086				COX7A2
		TMEM52				PTPRD
		5033411D12RIK				TMEM125
		GADL1				RNF138
		PON3				GALNT13
		1700017B05RIK				ATP5K
		IP6K3				YPEL2
		SLC2A9				CDH6
		SELENBP1				FEZ1
		E230029C05RIK				GM13363
		ZFP36				CDK5R2
		MAP3K8				C1QL3
		BC096441				ATPIF1
		HOGA1				TMEM240
		GPR160				STX1A
		IFI35				CDC42EP1
		SH3TC1				ADAMTS2
		TRIM47				FAM57B
		TAP2				MPZL1
		F830016B08RIK				H1F0
		NQO1				2810468N07RIK
		ECM1				PCDH20
		ZFAND4				ABTB2
		ZFP217				SPTSSA
		NFATC1				CYCS
		OASL2				CLIC4
		APOBEC3				RAP2A
		CCDC88B				2010107E04RIK
		LCK				IL1RAP
		PDPN				CXXC4
		KLRG2				CDH11
		NLRP3				ARXES2
		ITPRIPL2				SLC35B2
		LRRC3				REEP3
		IL13RA1				POLB
		ASPG				HOXB8
		LGALS9				NXPE4
		SLC24A4				KCNQ5
		ARHGAP9				RGS5
		TLR6				DACT3
		FGD2				APCDD1
		MOCOS				JPH1
		TMEM176A				MYO16
		ENDOU				CCNYL1
		TRIM14				FYN
		GSTP2				1500011K16RIK
		CLIC1				SOX12
		PLCE1				POMGNT1
		EZR				NEU4
		CD63				KLHL2
		KLF2				RASL10B
		ZC3H12A				ATP5L
		SUSD3				DNMT3A
		HERC6				KIRREL3
		EMP1				MBLAC2
		BDH2				CAMK4
		ARHGAP19				TMEM121
		TSPAN4				CMPK1
		ADIPOR2				TMEM117
		STK32A				EPHA10
		SNAI2				HIAT1
		PRKCD				URM1
		ARL5C				PIK3C2B
		FGF2				TRNP1
		SLCO2B1				NDUFB2
		SYNPO2				SHROOM2
		COL5A1				1110008J03RIK
		AGT				VBP1
		H2-DMA				ARSG
		SNX20				TMCC2
		S100A8				PANX2
		NFKBIA				SST
		4930556M19RIK				RTN2
		S100A11				CHFR
		CRYBA4				VKORC1L1
		CYR61				DPYSL5
		FMO1				FBXW7
		PLXND1				RMDN3
		APOD				HDAC9
		SMAD6				DLGAP3
		NUAK2				SYTL2
		DNA2				THOC7
		CTSB				KIT
		CDO1				CLEC2L
		TRIM21				GLTP
		MXRA8				RAB37
		AKR1B8				LYNX1
		PAQR5				UQCRH
		PTX3				LRRN3
		CYSLTR1				FABP3
		ABCC4				ELOVL5
		ENTPD1				1810037I17RIK
		GALM				MZT1
		FIBIN				B3GAT1
		SH3BP2				COL4A1
		MN1				SLC30A1
		NLRC3				HOXB9
		SOAT1				ZDHHC14
		GFAP				SBF1
		SCNN1A				MAP3K10
		HSPA1B				STOX2
		RAB3IL1				TMEM183A
		TNFAIP3				ANK3
		MAP3K14				RNPEPL1
		ABCB1B				SLC27A4
		ID4				NEGR1
		GIPR				CDK16
		ART3				BPGM
		TRIM34A				CISD2
		IL12RB1				MRPS33
		VAMP8				TOMM5
		ARHGEF37				PLEKHA1
		HDC				HPCAL4
		DHRS1				GPR85
		FXYD1				RNF141
		TM4SF1				SMIM13
		DPYD				DCC
		TMIE				1700066M21RIK
		PGLYRP1				D17WSU92E
		TCIRG1				RGS4
		TEC				SOX8
		COTL1				RNF7
		KLF15				MICALL1
		PLSCR4				D7ERTD715E
		IRF7				FAR1
		POU2F2				9830001H06RIK
		TAGLN2				SLC17A6
		TNFRSF1A				PLEKHG3
		IFIT3				PGP
		PSD4				BC002163
		TFPI				HTR7
		PLA2G15				SBK1
		CCL19				NDUFA5
		TOR4A				FGFR2
		GBP7				UNC13A
		SLC6A13				HRAS1
		CTF1				SOX10
		IFIT1				GM14295
		SLC7A2				NDUFA1
		CXCL12				KCMF1
		PDLIM4				TM2D1
		PIEZO1				MAL2
		IL3RA				KLHL23
		SLC35D2				SGSM2
		EDN1				6330403M23RIK
		RIN2				MNF1
		GBP3				MAGEH1
		RINL				FGD3
		4933430I17RIK				TANGO2
		SH2B2				GABRA2
		MGP				CDK2AP1
		PPP1R18				COPRS
		FTL1				MGLL
		LEFTY1				TBC1D22B
		CRLF2				ANO4
		BTG2				PRKCZ
		DOK3				SPRYD7
		PTPN22				MAGT1
		PLSCR1				CDH10
		GIMAP4				DOCK10
		LRGUK				PVALB
		DNAAF3				FAM19A2
		C1QTNF3				RAB9B
		COL23A1				TMX3
		GIMAP9				MCAM
		SELPLG				GUCY1A2
		SREBF1				GRM5
		ECHDC3				DIRAS1
		SGPL1				GLRX5
		NFE2L2				ZCCHC17
		TXLNB				EXD2
		CAR3				FKBP1B
		S1PR3				SLC25A51
		SLC25A24				CAR10
		CREG1				NKAIN2
		TMEM176B				RNF144A
		MVP				DZIP1
		IL33				ACSL4
		PLA2G3				SLC22A23
		FZD7				GM996
		NXN				SPAST
		KLF4				PRKAR2B
		SP100				VWA5B2
		GALNS				COX14
		HSPB8				VLDLR
		PRODH				UBE2G1
		TMCO4				WASF3
		VAMP5				MPC2
		BCL2L11				KCND2
		PYROXD2				TSPAN15
		TCEA3				FAM3C
		SGK3
		ANTXR2
		NBL1
		METTL20
		BAZ1A
		GMIP
		OLFML3
		SLC14A1
		GM19522
		LACC1
		PLEKHA4
		STEAP3
		P4HA3
		IKZF2
		ID1
		SHMT1
		IRF9
		GSTA3
		MSN
		SLC24A6
		MB21D1
		PTGS1
		SQRDL
		USP18
		SAMD9L
		NMNAT3
		4833423E24RIK
		COL6A3
		NET1
		CCHCR1
		CRTAP
		DAB2
		IFIH1
		PPP1R1B
		NEAT1
		ATF5
		LRRN4CL
		TRIM56
		SLC5A5
		JUNB
		ELK3
		TEP1
		LST1
		RCN3
		VIPR2
		STARD8
		HYAL1
		TTC7
		MMP11
		MAN2A1
		TRIM12C
		PLXNB2
		C1QTNF1
		BATF3
		ADRB2
		5033406O09RIK
		ECM2
		MR1
		RASL11A
		PCOLCE2
		PARP12
		SDC4
		CYP4F14
		AFF1
		RETSAT
		OGDHL
		MGMT
		COPZ2
		MID1
		I830012O16RIK
		COX6B2
		GPR157
		USP2
		MYBPC1
		PDE3B
		RGS14
		GSTM6
		PAWR
		PTRF
		ADAMTSL3
		RAMP2
		RBPMS
		A330048O09RIK
		SLC16A10
		TRIB1
		GM973
		AEBP1
		ZBTB42
		NRADD
		GM9895
		ZFP36L1
		PPARG
		HELZ2
		GALNT12
		NFKBIZ
		LEPREL1
		PTPLAD2
		WDR62
		GFPT2
		DHDH
		MAPKAPK3
		BCL6
		CLIC5
		CASP6
		PARP3
		SLC4A5
		RIPK1
		TDGF1
		CLN3
		GM10336
		PHF15
		SFRP4
		TCN2
		OMA1
		IDH2
		FNIP2
		ABCG1
		FAM115C
		MUC1
		D7ERTD443E
		IRAK3
		CTSA
		ANGPT1
		GCNT2
		NFYA
		LAMA3
		ATP10A
		CLU
		CD34
		UAP1L1
		SLC16A3
		SEL1L3
		C1QTNF5
		KIRREL2
		EXD1
		MYD88
		SPP1
		CSRNP1
		KCNS1
		TAPBPL
		WNT9A
		HSPA2
		MTR
		HTRA3
		FN1
		NEK6
		FKBP7
		1810020O05RIK
		SLC44A2
		LAMB2
		TOB2
		PGM5
		SDF2L1
		CD97
		CCDC102A
		RBM46
		CSF1
		AXL
		BC024139
		TAPBP
		PXMP2
		EHD2
		MLXIPL
		GLI2
		SPON1
		FAM189A2
		DDIT4
		NAT2
		RFX2
		LPIN3
		PNPLA2
		SEMA3B
		ARPC1B
		IER2
		S100A1
		AMDHD2
		2900052N01RIK
		MICAL1
		ANXA2
		APLNR
		RCBTB2
		THBS2
		DDX58
		TPCN2
		PALD1
		LRRC9
		TEAD3
		RASA4
		IRAK4
		IL17RA
		OPLAH
		SIPA1
		RGL3
		PIK3CD
		CARD6
		NAPRT1
		SLC16A2
		CYP2D22
		RSAD2
		LONRF3
		3110062M04RIK
		ACPL2
		BHLHE41
		METTL7A1
		PDGFRL
		AKAP13
		P2RX4
		PAPSS2
		MOB1A
		SEMA3C
		MEF2C
		4933426M11RIK
		LRRC8A
		EFCAB4A
		FMNL3
		ELMSAN1
		RAI14
		GLIPR2
		IRAK2
		MCM3
		FHOD1
		LAMC3
		ZFP808
		NOTCH2
		CARD9
		JAK3
		ITGB7
		CAR5B
		ZFP36L2
		H6PD
		CRIP2
		COL1A2
		INCA1
		CYP4F15
		BAMBI
		GATSL3
		CHEK2
		AASS
		IGDCC3
		VWA5A
		SLC37A1
		ATP6V0E
		LHFP
		MAN2B2
		TICAM1
		SAP30
		FREM3
		ID3
		NHLRC3
		TMC6
		PTPLB
		PTGES
		ZFP703
		RHPN2
		IQGAP1
		ANO1
		LY6E
		ANKRD13A
		SAMHD1
		TOR3A
		VCAM1
		PIK3R6
		PAOX
		PBXIP1
		ADAMTSL1
		RNF144B
		SERINC3
		TBC1D2B
		MAPK4
		4932438H23RIK
		TNFSF12
		ACACB
		SCAMP2
		ACVRL1
		SCARA3
		ST8SIA6
		NT5DC1
		LCAT
		BCO2
		FAM114A1
		CPQ
		SLC25A34
		CTLA2A
		SIRPA
		NR4A1
		SERPINB9
		CAPN2
		TLN1
		MET
		XAF1
		TRIM25
		EPHX1
		LRP5
		HRSP12
		RAB7L1
		RAPGEF3
		FAM129A
		TNFRSF11A
		GBP11
		RTTN
		SLC22A4
		MYH9
		AK3
		YAP1
		TGFB2
		BGN
		CETN4
		MAP3K1
		PALLD
		DMPK
		TUFT1
		GPT2
		AKIP1
		CD151
		PAX6
		TGFBR3
		FBLN2
		DCXR
		MFNG
		ZNFX1
		COL15A1
		IL6ST
		RREB1
		DDR2
		ARRDC4
		HTRA1
		NUDT6
		CTTNBP2NL
		EFEMP2
		COL4A5
		PLEKHO1
		ANO6
		DNAJC1
		TMEM144
		SLC1A3
		AHR
		HSD3B7
		SLC39A14
		CTSL
		ATP11A
		FLNA
		ADORA2B
		ABHD14B
		MAFK
		RAB3D
		ATP10D
		LRRC1
		KANK2
		SLC7A8
		PADI2
		LXN
		ALS2CL
		DCLRE1B
		ZFP595
		CD9
		LOXL2
		CAR13
		CFLAR
		EIF2AK2
		ITPR3
		ARID5B
		RBM3
		STARD13
		UBE2L6
		FOSL2
		ADAMTS9
		ABCG2
		FKBP14
		GM4980
		SCPEP1
		2810474O19RIK
		SLC25A13
		GSTT3
		FAM20A
		EPHB4
		NAGPA
		PARP4
		DPP7
		PTBP3
		HHATL
		MYO1C
		HSPA5
		CST3
		NRP1
		PLXNC1
		MAOB
		GLUL
		SLC2A1
		RAD50
		DMP1
		AMZ1
		CNN3
		F3
		PML
		BCAT2
		P2RX7
		TRAFD1
		PABPC1
		KLF13
		KLF6
		SLC38A6
		PER2
		NLN
		TBC1D5
		ITM2C
		PLCB3
		CLK1
		GPR126
		DGKA
		MAML2
		FOXO1
		TPP1
		HTR3A
		TTC38
		COL18A1
		GALNT7
		ADCY7
		RCAN2
		TBC1D8B
		LY6A
		P4HA2
		ITPK1
		SSH2
		PSTPIP2
		CCBL2
		MKNK2
		TENC1
		TNS3
		ECEL1
		PLEKHF1
		WFS1
		PLEKHF2
		MBD4
		PLEKHH2
		FURIN
		MAF
		LGMN
		XBP1
		SOX9
		NAGA
		SLC41A3
		AMY1
		HS3ST3B1
		AOX1
		HS1BP3
		ADD3
		BC022687
		DNAJC3
		KLHL36
		ANTXR1
		CHL1
		D2HGDH
		FUCA1
		MAP7
		CNDP2
		PXN
		GADD45G
		STXBP2
		ARRDC1
		CCNG1
		RNH1
		FMN1
		GRAP
		ALDH6A1
		A330049N07RIK
		BTG1
		SEC24D
		FAM46A
		SVIL
		SUMF1
		SLC15A4
		ANXA11
		IFIT2
		SYNM
		SERPINB6A
		DNM2
		PRCP
		VMAC
		CMTM6
		GJB6
		DDO
		CDH19
		ATAD2
		PM20D1
		LMO2
		SMARCD2
		LPCAT1
		CRELD2
		POLR3E
		HEY2
		TRPV2
		ANXA5
		PAMR1
		PER1
		ACSF2
		TNIP2
		TRP53INP1
		SKAP2
		PRPS2
		EDEM1
		TMEM104
		BMPR1B
		FAM101B
		CPNE3
		TSC22D4
		BMP2K
		VASP
		GSTK1
		GPAM
		SUN2
		FARP1
		DBI
		ERRFI1
		MLC1
		ACER2
		SNAP23
		VAT1
		CLN5
		AGMO
		DAP
		CDK5RAP3
		MTHFD2
		LRP1
		STK10
		SLC39A11
		MFSD11
		CTSO
		NES
		DARC
		ARAP1
		LTBR
		DUSP1
		SH3PXD2B
		PPP1R14B
		SORBS2
		ILDR2
		COL16A1
		LDHD
		AMOTL2
		PLXDC1
		VCL
		DIAP2
		HPGD
		ARSB
		DAAM2
		GPS2
		ST6GAL1
		ITPKB
		PKD2
		CXCL14
		ERLIN2
		MDC1
		ABCB1A
		PTPN1
		AMPD3
		SLC29A3
		TNS1
		SOCS6
		MAN1C1
		RPS6KA1
		LYST
		EML3
		PLCL1
		PDIA4
		ERAP1
		PLA2G7
		SFPQ
		SUCLG2
		ASAH1
		KCNK9
		CAMK1
		VWA1
		SORBS1
		MEF2A
		ADCK4
		USP53
		RHOU
		GAB2
		P4HA1
		ADAM15
		CEBPG
		CDK5RAP2
		MFSD1
		MLXIP
		DENND4C
		CHST11
		RNPC3
		PTPRJ
		SKI
		RNPEP
		EZH1
		AGTRAP
		NRP2
		BCL2
		SOWAHC
		GSTP1
		PLIN3
		TEAD1
		OAT
		SPG21
		PTTG1IP
		PHGDH
		TNPO1
		ANKS1
