# Supplementary material for: Characterisation of Transcriptional Changes in the Spinal Cord of the Progressive Experimental Autoimmune Encephalomyelitis Biozzi ABH Mouse Model by RNA Sequencing
Source: PLoS One. 2016 Jun 29;11(6):e0157754. doi: 10.1371/journal.pone.0157754 (PMC4927105; doi:10.1371/journal.pone.0157754)
Supplement: S4 Table — (XLSX) [file pone.0157754.s005.xlsx]

## Sheet: Acute vs pEAE
Upregulated genes				Downregulated genes
186 elements included exclusively in "Acute EAE":	350 common elements in "Acute EAE" and "Upregulated genes":	1047 elements included exclusively in "Upregulated genes":		23 elements included exclusively in "Acute EAE":	15 common elements in "Acute EAE" and "Downregulated genes":	660 elements included exclusively in "Downregulated genes":
CHI3L3	SAA3	ATP6V0D2		PLTP	CCK	TTR
TGTP1	LCN2	MCOLN3		HDAC5	FNBP1	SLC17A7
GP49A	LYZ1	GPNMB		SLAIN1	RND2	A930006I01RIK
ARG1	H2-AA	WISP2		GRIA1	ERBB3	IDI1
CCL2	IIGP1	C1S		HCN2	QDPR	HMGCS1
CXCL9	LYZ2	ITGAX		HSPH1	ITM2A	FAM216B
TIMP1	CD74	HPSE		VSNL1	PTPRD	DEPDC1B
CXCL10	GBP2	LY9		SH3BGR	GABRA2	IL23A
IFI204	IGTP	SIGLEC1		SEC62	STMN1	9630013A20RIK
IRG1	AW112010	CLEC7A		ELAVL3	FGFR2	MVD
TGFBI	CCL5	STEAP4		TYRO3	TRIM59	SC4MOL
CCL7	FCGR2B	MS4A7		RANGAP1	LPAR1	OPALIN
PLAC8	S100A8	GM4841		NTSR2	CDKN1C	CYP51
CXCL1	MS4A6C	NLRC5		PLP1	UGT8A	SLC5A11
FPR2	PSMB8	SPRR1A		DNAJB2	MYOC	LDLR
BCL2A1A	H2-EB1	SERPINA3H		PEG3		AQP6
SAA2	IFI202B	PPL		EFHD1		HMGCR
CCR2	IRF1	CD22		MAPT		SQLE
1100001G20RIK	GBP3	IGJ		DBP		SMYD1
AI607873	LGALS3	WFDC17		BCAN		4930452G13RIK
MMP8	TAP1	OSM		STMN4		COL2A1
ISG15	IRGM2	PDCD1		CHGA		FDPS
SELP	S100A9	MS4A6D		ATP1A2		SMTNL2
CST7	IRGM1	CD300LB				AK7
GM9706	H2-AB1	RNF186				DHCR24
IL1R2	CTSC	GPR114				LSS
CCL9	SERPINA3G	TNFSF11				DHCR7
IL1RN	PSMB9	SERPINA3I				FA2H
CLEC4D	C2	B430306N03RIK				NID1
CYTIP	ANXA1	CCL4				ETV4
H2-D4	SOCS3	HCST				STARD4
PIRA1	H2-D1	CSF2RB				CD248
HAL	C920025E04RIK	SLC43A3				XLR3A
EG547347	SERPING1	C4B				INSIG1
TAGLN	GBP6	UGT1A7C				ZMYND10
GM10693	IFIT1	AI427809				SPINK10
IL1B	CP	TREML2				CCDC153
IFI27L2A	S100A11	CTLA2B				TM7SF2
CCR1	MPEG1	TFCP2L1				FAM227B
NGP	C1RA	TMEM154				NSDHL
SLFN4	CEBPD	BCL2A1B				SC5D
ARG2	SRGN	POSTN				ENPP3
D17H6S56E-5	PTX3	TNFSF8				NRARP
F10	ICAM1	APOC1				CDH15
MS4A4C	IFIT3	ABCC3				SRD5A1
IL7R	SERPINA3C	GBP10				SLPI
CTLA2A /// CTLA2B	H2-DMB1	TLR7				GAL3ST1
GM7676	H2-K1	MYZAP				AACS
SLFN1	PTPRC	MYOF				MOG
ACP5	CD52	GPR84				LGR6
IL6	VCAM1	LAG3				FBN2
UBD	CHI3L1	4930486L24RIK				DMRTB1
HIPK1	IFI30	AGXT2L1				BTBD16
AIM1	H2-Q7	TREM2				MAL
MKI67	CYBA	TLR1				THBS4
CTSE	FGL2	AB124611				ATP10B
NOV	ITGB2	SLC15A3				HSD17B7
PSME2	MMP12	FMO2				GSN
PTGS2	CEBPB	TMEM106A				NPB
ANGPTL4	CCL6	RUNX1				NINJ2
CXCL2	SLFN2	SLC37A2				KIF19A
H2-Q8	CD53	H2-K2				RASSF10
HMGB2	LRG1	IL21R				RXFP1
IL18R1	C1QC	RIPK4				EML1
NAMPT	IFITM3	MAP3K6				HOXD10
HP	CD14	C130026I21RIK				MYCN
IGFBP3	STAT1	TLR13				EFCAB10
LY6C1	NCF4	EPSTI1				LMO7
TNC	FXYD5	GIMAP3				ACSS2
EG214403	GBP1	TLR2				CHST3
IL10	CSF2RB2	VIM				ENPP6
OAS1G	TGM2	MYO1G				BCHE
KLRA2	FCER1G	HAVCR2				MVK
CNN2	CTSH	CRLF1				6530411M01RIK
CCNB2	C1QB	HIF3A				PTN
CLEC4E	USP18	FCGR3				RAB33A
AURKB	B2M	2410017I17RIK				ANKS1B
CLEC4A2	CH25H	CRYM				MLF1
LRRFIP1	TYROBP	MILR1				NKX2-2AS
CXCL13	CD68	ELF4				PKD1L2
GM6273	LGALS3BP	NCF1				HOXD1
PIM1	CYBB	PRRX2				CLRN1
SHISA5	IL18BP	MPZ				TUBB2A-PS2
ADAMTS1	IL1A	BTK				TUBB2B
GM10883	CCR5	RAB20				PTP4A1
CFHR1	C1QA	SLC22A18				HEYL
THBS1	SAMHD1	H2-Q10				PTPLA
GZMB	SLC11A1	H2-T23				MKRN3
SLC31A1	CD48	IL2RG				UTS2D
2810417H13RIK	ARHGDIB	TEX11				GNG11
BC026782	IFIT2	5430427O19RIK				CAR8
IFI203	FN1	GGT5				1110015O18RIK
PSMB10	CAPG	FYB				AIF1L
IER3	CYR61	ZMYND15				ELOVL7
WDR92	CASP4	LRRC25				SH3GL3
SPRR3	LY6A	FAM167B				HHIP
SOCS2	NFKBIZ	THEMIS2				SLC30A10
ROD1	MS4A6B	BLNK				GJC2
UPP1	GRN	TRPV4				BARX2
SDC1	CTSS	LRMP				HOXA10
LAMP2	DAB2	MFSD7A				FAM57A
RARRES2	GIMAP4	H2-DMB2				CAR4
TOP2A	XDH	H2-Q5				PLLP
NAPSA	NPL	CD180				KCNK5
CYP7B1	FCGR1	1810011H11RIK				GM10863
SEPX1	GPR65	CNR2				CML5
CD93	CLIC1	MMP19				PIGA
COL4A1	HCK	CD109				SGK2
KLRB1B	H2-BL	TMEM37				EMID1
A130082M07RIK	CASP1	RASAL3				AKR1C14
PNP	H2-DMA	GM5077				HIST3H2BA
TNFAIP8	APOBEC1	SIGLEC5				TMEFF2
LGALS1	MSR1	H2-Q4				ELOVL6
OSTF1	MDFIC	FMOD				SLC34A3
RNF19B	DOCK2	GCNT1				HIST1H1E
LY75	TNFRSF1B	PLAU				CYP2J12
EIF1A	TRIM30A	LUM				FAM194A
CASP7	ANXA3	SERPINA3N				LPAR4
CSTB	LCP2	LPL				GJC3
IGHG	FERMT3	NAIP2				SLC22A8
MOBKL1B	GMFG	NAALAD2				4930503E14RIK
IFI27L1	IRF8	GM8909				TMEM97
CFP	NCF2	CCDC3				GNG8
CD2	VWF	SLAMF9				FABP7
MYC	NUPR1	ADA				RNF122
LDHA	LSP1	KCNK6				MYCBPAP
COL1A1	SFPI1	IKZF1				KLHL4
GADD45B	PLAUR	CLEC5A				5430435G22RIK
RNF149	ARPC1B	SERPINA3K				PLA2G4A
HIF1A	IFIH1	DRAM1				PRSS35
CTGF	MS4A4D	IGF1				KDR
IFNG	RBM3	CMKLR1				ACAT2
FCGR2A /// LOC498276 /// LOC498277	LGALS9	XLR				MASP1
FCGR2A /// FCGR2B /// LOC498276 /// LOC498277	LAPTM5	CD300A				PACS2
SLPI	PSME1	H2-OB				CENPW
FCGR2A /// LOC100362543 /// LOC498276 /// LOC498277	EMP3	H2-Q2				SERPINB1A
RNASET2	OSMR	CFB				HES5
KLRA17 /// LOC497796 /// LOC690097 /// LY49I9 /// RGD1561306	PTPN6	FAM180A				TNFRSF22
PNLIP	PQLC3	SAMSN1				NREP
FCGR3A	TAPBP	PRICKLE3				DLK2
PELI1	EMR1	ICOSL				TSPAN2
LIMD2	FTL1	SLAMF8				GM2897
RGS1	ATF3	EYA4				HIST1H1C
RT1-EC2	SERPINE1	CD84				PRR18
MS4A11	CYP1B1	DOK1				SLC45A3
MGC108823 /// RGD1559715	TXNIP	NEURL3				RAP1A
RT1-DMA	PLBD1	LTC4S				SLC7A10
RGD1309362	EDEM1	SP110				UNC5B
DLX5	HPGD	CCRL2				ATP8B1
FOLR2	LY86	PLA1A				TRAK2
CFD	H2-M3	TLR4				TTPA
CYP2D1 /// CYP2D5	HK2	BCL2A1D				CCDC13
NPC2	VASP	COLEC12				AGPAT4
IL6R	IRF9	TBXAS1				KCNK13
ABI3	PLD4	AI662270				GAS7
FCGR1A	GLIPR2	ABCA8A				TMEFF1
CFHL1	IFITM2	ITGAD				SEMA5A
LOC100363332	IFI35	NAIP6				IGF2BP2
SMPDL3A	CTSZ	H2-Q1				IGFBP2
COMT	LYN	FGR				BMP4
MAP4K1	LYL1	EFEMP1				SECISBP2L
ADCY4	EMP1	TNFRSF14				MEOX1
NINJ1	BST1	ARL4D				LRRC10B
FAM110A	MSN	PIK3AP1				TTC9B
FAM65B /// FTL /// LOC100359668 /// LOC100360087 /// LOC100362384 /// LOC100363177 /// LOC100364138 /// LOC100365139 /// LOC680217 /// LOC682465 /// LOC687101 /// RGD1560687 /// RGD1561055 /// RGD1566189	C3AR1	WDFY4				A230001M10RIK
WDR26	MYO1F	HGF				DPY19L1
TRIM5	MAN2B1	SERPINA3B				GPR176
SLC6A6	LILRB3	RBP1				PCYT2
GPX1	FKBP5	SERPINA3F				GOLGA7
TTK	PRSS23	BCL3				ARHGAP33
IGSF6	MAN2A1	TNFAIP8L2				SCD1
MGC112715	LCP1	NFAM1				VIP
CEACAM10	LCK	P2RY2				GM10364
TREX1	S100A4	BST2				VEGFA
TLR8	ADAM8	SFRP5				MOB3B
IL18	TGIF1	PIK3CG				EBP
LOC100362733	GPSM3	MLPH				RNASE1
KNG1 /// KNG1L1 /// KNG2	IRF7	ARHGAP30				RDH11
PTPRO	AF251705	ITGA5				GPR15
RGD1562655	GUSB	CRYBB1				GRP
PLD1	IQGAP1	IL6RA				VASH1
IL13RA1 /// LOC100360218	PLIN4	RIN3				HN1L
LOC100364956 /// LOC100365176 /// RT1-A2 /// RT1-A3 /// RT1-CE10 /// RT1-CE5 /// RT1-EC2 /// RT1.AA	CCL12	CD80				ZDHHC9
VIP	IL1R1	HPGDS				5730508B09RIK
HIST1H2AF	FAS	RNF125				TMEM132D
MGC105649	IRF5	DPT				ZFP41
	CSF1R	HEXB				ITGB3
	RAC2	PIK3R5				KCNIP3
	CSF3R	IGF2				TRP53INP2
	CFH	SLFN8				CLDN11
	APBB1IP	SLA				SAPCD2
	PGLYRP1	CD33				MAGEL2
	BTG1	PARP14				GPR17
	MYLK	PARVG				GM15663
	GGTA1	GBP5				HSPG2
	VAV1	ZFP185				PROM1
	CRIP1	FAM26F				4930506M07RIK
	MGP	SLC25A43				HMGCS2
	AIF1	FBLIM1				ENPP2
	PTPN22	ISLR				KY
	STAT6	STRA6				TRIM36
	SGK1	A630001G21RIK				ADAM12
	ANPEP	A2M				SLC25A1
	LY6E	ABCA9				PRICKLE1
	C4A	B4GALT1				MCF2
	C3	PADI1				COL11A2
	CCL8	1810011O10RIK				SLCO3A1
	MYD88	IFITM6				FBLN7
	EZR	APOBR				NKD1
	APOD	ITIH2				HS3ST1
	DARC	CRISPLD2				JOSD2
	S100A6	LPXN				TMEM163
	PRKCD	PLCB2				NIPAL4
	UBA7	ATOH8				IGFBP4
	TRAFD1	LRRK1				1700003M07RIK
	KLF6	ITPRIPL1				HSBP1L1
	MRC1	FES				ICK
	CASP12	GM12250				RAPGEF4
	BIRC3	ABHD15				SHISA4
	NFKBIA	SCTR				MOBP
	RSAD2	ACSS3				TMEM141
	FAM46C	AKR1C13				TFRC
	ZFP36L2	IL1RL2				PRKCQ
	JUNB	MAFF				NKX2-2
	TLR6	RAPSN				NKX2-9
	WAS	BC061194				LYPD1
	IGFBP7	FLNC				NRGN
	CD86	BMP6				SREBF2
	SERPINB9	LRRC33				C1QL1
	IL4RA	PI16				TMEM88B
	PTPN1	MYO7A				ITGB4
	MGST1	UCMA				FOXO6
	SULT1A1	SLC2A10				MAP4K4
	IL13RA1	MRGPRF				9330117O12RIK
	CXCL12	COL13A1				PRRG1
	TMEM176A	PRELP				TLCD1
	CORO1A	LIPH				RNF32
	4933426M11RIK	NAIP5				TSPAN9
	LTB	ZC3HAV1				GJB1
	TRIM21	DHRS3				5330426P16RIK
	AHNAK	MYLIP				HOXC10
	TAGLN2	EIF4EBP1				CTNNBIP1
	PROS1	IGFBP5				ENOPH1
	RASA4	TGFBR2				ELOVL1
	NEK6	PHYHD1				FSCN1
	AASS	B3GNT7				2310014L17RIK
	TNFRSF1A	PDK4				CACNG4
	MAP3K8	PDLIM1				E330009J07RIK
	ANXA4	GBP9				PMVK
	CASP8	RHBDF2				HOXD9
	LAT2	GBGT1				TUBB4A
	LOX	AGPAT2				SERF1
	AMPD3	ITIH5				LPO
	MT1	LPAR5				EPHB1
	DNA2	LAIR1				PPIL6
	PLSCR2	HSPA1A				SYNPR
	CD44	MERTK				TMEM200A
	PLP2	B3GNT8				DESI1
	DCN	CAPN3				GNG13
	ENTPD1	STAB1				SLC13A3
	LTBR	GSDMD				GM16702
	CD302	SULF1				CNP
	FAM105A	RAB32				OLIG1
	RNASE4	PTK2B				DACT1
	TMEM176B	AGER				FREM1
	PLIN2	BIN2				NCAN
	ABCA1	GALNT15				HS3ST2
	INPP5D	CX3CR1				SOX1
	SP100	FCRLS				ASPA
	CDKN1A	ITGB5				DHRS13
	TRIM25	RENBP				0610007P14RIK
	TSPAN4	BC026585				HIST2H3C1
	EIF2AK2	HVCN1				VAMP3
	FRRS1	ADORA3				PVRL1
	ANXA2	MDFI				SRCIN1
	PROCR	F13A1				ARXES1
	RHOH	9930111J21RIK1				CLGN
	ITGAM	GPX3				BMP2
	PABPC1	TMEM119				PDZRN3
	CEBPA	TLR9				KCNQ4
	MT2	SLC1A5				INSC
	PLSCR1	ARRDC2				MMP15
	ANTXR2	TIFA				ADO
	ZBTB16	IQGAP2				1810041L15RIK
	RHOJ	FAM107A				MAG
	SKAP2	BDKRB2				HAPLN1
	PNPLA2	GLIS3				TMSB10
	IFNGR1	GBP4				IDH1
	IER2	PPP1R3B				CTSK
	HDC	IL16				ENPP1
	HHEX	FAM111A				TUBA1A
	UNC93B1	ADAP2				PPP1R14C
	PLCG2	PNPLA7				CCP110
	VAMP8	CMTM3				COX7C
	TGFB1	SSC5D				METRN
	MVP	IL10RA				ABHD5
	TNFAIP2	SLC2A4				GPR26
	DHRS1	STON1				AFAP1L1
	CMTM7	EVA1C				NCRNA00086
	LILRB4	PARP9				C630043F03RIK
	ARL11	DENND1C				TRIB2
	GLIPR1	CYBRD1				SNCA
	IFITM1	PMAIP1				FGFRL1
	CLEC4A3	CYTH4				CECR6
	TIFAB	FAM167A				PHLDB1
	CD37	EBI3				NIPA1
	HSPB1	OSGIN1				PPP1R14A
	PYGL	DNASE1L1				FAM212B
	IFI47	CD274				ADAM19
	HMOX1	PRELID2				GPR37
	TSPO	CRH				THRSP
	SASH3	HLX				CMTM5
	PTAFR	ASB10				BTBD17
	KLHL6	NAGLU				KIF5A
	NAAA	PARP10				C130074G19RIK
	TLE3	SLC12A7				POLR2K
	CSF2RA	HEXA				GUCY2E
	ST14	TMEM173				RAB40B
	PLEK	CLCF1				HS3ST4
	ITGAL	CXCR4				NDNF
	DOCK8	AIM2				ACVR1C
	PTPN18	HSPB2				MMP9
	LBP	IKBKE				JPH4
	TMEM86A	RORC				MAP6D1
	TGFBR1	PLA2G5				CPOX
	SYK	UCP2				ACSL3
	P2RY6	RCSD1				CERS2
	CTSD	GOLM1				HOXA9
	DNASE2A	AI467606				USP6NL
	APOE	IL10RB				UQCR11
	PYCARD	PRDX6				PDE6D
	GCH1	MRC2				GNG4
	ALOX5AP	HFE				PANK3
	CXCL16	STOM				KCTD4
	LIPA	4632428N05RIK				SYT16
	NCKAP1L	GPR179				RPA3
	DAPP1	MAMDC2				ELOVL2
	CCL3	AKNA				CHODL
	TLR3	GM5086				CARTPT
	HCLS1	TMEM52				TPPP
	CALHM2	5033411D12RIK				TMPRSS5
	STAT3	GADL1				GRAMD3
	DTX3L	PON3				NRAS
	CYP4V3	1700017B05RIK				SERINC5
	MAFB	IP6K3				MCF2L
	FLI1	SLC2A9				GJD2
	GNS	SELENBP1				SPOCK3
	ARHGAP25	E230029C05RIK				SERP2
	GNA15	ZFP36				DGKK
	LHFPL2	BC096441				FOXN2
		HOGA1				TEX15
		GPR160				OLFR287
		SH3TC1				TET1
		TRIM47				NTN1
		TAP2				PPFIA3
		F830016B08RIK				C230004F18RIK
		NQO1				FAM108B
		ECM1				PCDH9
		ZFAND4				PAK7
		ZFP217				EYA2
		NFATC1				NRSN1
		OASL2				DEB1
		APOBEC3				PLEKHG1
		CCDC88B				FANCC
		PDPN				APLN
		KLRG2				ASIC1
		NLRP3				COX6C
		ITPRIPL2				DCX
		LRRC3				SH3TC2
		ASPG				BAALC
		SLC24A4				RIAN
		ARHGAP9				WSCD1
		FGD2				LRRN1
		MOCOS				TOMM40L
		ENDOU				MYEOV2
		TRIM14				KIF26A
		GSTP2				D430019H16RIK
		PLCE1				CCDC28B
		CD63				ARC
		KLF2				FNDC5
		ZC3H12A				GM16532
		SUSD3				CLDN14
		HERC6				SEMA6A
		BDH2				GRM3
		ARHGAP19				TMEM151B
		ADIPOR2				TMEM91
		STK32A				NR1D1
		SNAI2				OLIG2
		ARL5C				CHN2
		FGF2				NDUFAF2
		SLCO2B1				MAZ
		SYNPO2				PHLDA1
		COL5A1				EHD1
		AGT				2610524H06RIK
		SNX20				SCHIP1
		4930556M19RIK				JAM3
		CRYBA4				UBE2V2
		FMO1				TIMM8B
		PLXND1				TRAF3
		SMAD6				USMG5
		NUAK2				SEMA4D
		CTSB				SLC6A9
		CDO1				PRR5L
		MXRA8				UST
		AKR1B8				LDLRAD3
		PAQR5				CBX6
		CYSLTR1				PCP4
		ABCC4				CDC42EP2
		GALM				ACYP2
		FIBIN				RPL22L1
		SH3BP2				TMEM159
		MN1				GRM8
		NLRC3				RASGRP2
		SOAT1				2610017I09RIK
		GFAP				TMEM229A
		SCNN1A				S100A16
		HSPA1B				NTS
		RAB3IL1				ATP5E
		TNFAIP3				GNAI1
		MAP3K14				SLC25A27
		ABCB1B				SLC4A2
		ID4				TMEM41B
		GIPR				1700047M11RIK
		ART3				4833424O15RIK
		TRIM34A				MGAT4C
		IL12RB1				FNTB
		ARHGEF37				H2AFJ
		FXYD1				ACSL1
		TM4SF1				KLHL5
		DPYD				ADRA1B
		TMIE				TGFA
		TCIRG1				ATP5J2
		TEC				PLXNB3
		COTL1				GLRA2
		KLF15				PIGQ
		PLSCR4				GRB14
		POU2F2				NRN1
		PSD4				C1D
		TFPI				SEPW1
		PLA2G15				ACYP1
		CCL19				TSPAN17
		TOR4A				CTXN2
		GBP7				IGSF8
		SLC6A13				BCAS1
		CTF1				ATXN7L3B
		SLC7A2				BETA-S
		PDLIM4				ATAT1
		PIEZO1				TMEM151A
		IL3RA				SCCPDH
		SLC35D2				EGFL6
		EDN1				FBXO27
		RIN2				CDH20
		RINL				PCDH19
		4933430I17RIK				TJAP1
		SH2B2				HNRPDL
		PPP1R18				FKBP1A
		LEFTY1				NDUFC1
		CRLF2				NDUFA4
		BTG2				OLFM3
		DOK3				NT5C3L
		LRGUK				BTD
		DNAAF3				SRSF12
		C1QTNF3				ZFP579
		COL23A1				NDUFB6
		GIMAP9				SH3D19
		SELPLG				ZDHHC15
		SREBF1				FAM108A
		ECHDC3				ZFP651
		SGPL1				HSD17B12
		NFE2L2				SEMA4A
		TXLNB				COX7A2
		CAR3				TMEM125
		S1PR3				RNF138
		SLC25A24				GALNT13
		CREG1				ATP5K
		IL33				YPEL2
		PLA2G3				CDH6
		FZD7				FEZ1
		NXN				GM13363
		KLF4				CDK5R2
		GALNS				C1QL3
		HSPB8				ATPIF1
		PRODH				TMEM240
		TMCO4				STX1A
		VAMP5				CDC42EP1
		BCL2L11				ADAMTS2
		PYROXD2				FAM57B
		TCEA3				MPZL1
		SGK3				H1F0
		NBL1				2810468N07RIK
		METTL20				PCDH20
		BAZ1A				ABTB2
		GMIP				SPTSSA
		OLFML3				CYCS
		SLC14A1				CLIC4
		GM19522				RAP2A
		LACC1				2010107E04RIK
		PLEKHA4				IL1RAP
		STEAP3				CXXC4
		P4HA3				CDH11
		IKZF2				ARXES2
		ID1				SLC35B2
		SHMT1				REEP3
		GSTA3				POLB
		SLC24A6				HOXB8
		MB21D1				NXPE4
		PTGS1				KCNQ5
		SQRDL				RGS5
		SAMD9L				DACT3
		NMNAT3				APCDD1
		4833423E24RIK				JPH1
		COL6A3				MYO16
		NET1				CCNYL1
		CCHCR1				FYN
		CRTAP				1500011K16RIK
		PPP1R1B				SOX12
		NEAT1				POMGNT1
		ATF5				NEU4
		LRRN4CL				KLHL2
		TRIM56				RASL10B
		SLC5A5				ATP5L
		ELK3				DNMT3A
		TEP1				KIRREL3
		LST1				MBLAC2
		RCN3				CAMK4
		VIPR2				TMEM121
		STARD8				CMPK1
		HYAL1				TMEM117
		TTC7				EPHA10
		MMP11				HIAT1
		TRIM12C				URM1
		PLXNB2				ZDHHC2
		C1QTNF1				PIK3C2B
		BATF3				TRNP1
		ADRB2				NDUFB2
		5033406O09RIK				SHROOM2
		ECM2				1110008J03RIK
		MR1				VBP1
		RASL11A				ARSG
		PCOLCE2				TMCC2
		PARP12				PANX2
		SDC4				SST
		CYP4F14				RTN2
		AFF1				CHFR
		RETSAT				VKORC1L1
		OGDHL				DPYSL5
		MGMT				FBXW7
		COPZ2				RMDN3
		MID1				HDAC9
		I830012O16RIK				DLGAP3
		COX6B2				SYTL2
		GPR157				THOC7
		USP2				KIT
		MYBPC1				CLEC2L
		PDE3B				GLTP
		RGS14				RAB37
		GSTM6				LYNX1
		PAWR				UQCRH
		PTRF				LRRN3
		ADAMTSL3				FABP3
		RAMP2				ELOVL5
		RBPMS				1810037I17RIK
		A330048O09RIK				MZT1
		SLC16A10				B3GAT1
		TRIB1				COL4A1
		GM973				SLC30A1
		AEBP1				HOXB9
		ZBTB42				ZDHHC14
		NRADD				SBF1
		GM9895				MAP3K10
		ZFP36L1				STOX2
		PPARG				TMEM183A
		HELZ2				ANK3
		GALNT12				RNPEPL1
		LEPREL1				SLC27A4
		PTPLAD2				NEGR1
		WDR62				CDK16
		GFPT2				BPGM
		DHDH				TRAPPC2
		MAPKAPK3				CISD2
		BCL6				MRPS33
		CLIC5				TOMM5
		CASP6				PLEKHA1
		PARP3				HPCAL4
		SLC4A5				GPR85
		RIPK1				RNF141
		TDGF1				SMIM13
		CLN3				DCC
		GM10336				1700066M21RIK
		PHF15				D17WSU92E
		SFRP4				RGS4
		TCN2				SOX8
		OMA1				RNF7
		IDH2				MICALL1
		FNIP2				D7ERTD715E
		ABCG1				FAR1
		FAM115C				9830001H06RIK
		MUC1				SLC17A6
		D7ERTD443E				PLEKHG3
		IRAK3				PGP
		CTSA				BC002163
		ANGPT1				HTR7
		GCNT2				SBK1
		NFYA				NDUFA5
		LAMA3				UNC13A
		ATP10A				HRAS1
		CLU				SOX10
		CD34				GM14295
		UAP1L1				NDUFA1
		SLC16A3				KCMF1
		SEL1L3				TM2D1
		C1QTNF5				MAL2
		KIRREL2				KLHL23
		EXD1				SGSM2
		SPP1				6330403M23RIK
		CSRNP1				MNF1
		KCNS1				MAGEH1
		TAPBPL				FGD3
		WNT9A				TANGO2
		HSPA2				CDK2AP1
		MTR				COPRS
		HTRA3				MGLL
		FKBP7				TBC1D22B
		1810020O05RIK				ANO4
		SLC44A2				PRKCZ
		LAMB2				SPRYD7
		TOB2				MAGT1
		PGM5				CDH10
		SDF2L1				DOCK10
		CD97				PVALB
		CCDC102A				FAM19A2
		RBM46				RAB9B
		CSF1				TMX3
		AXL				MCAM
		BC024139				GUCY1A2
		PXMP2				GRM5
		EHD2				DIRAS1
		MLXIPL				GLRX5
		GLI2				ZCCHC17
		SPON1				EXD2
		FAM189A2				FKBP1B
		DDIT4				SLC25A51
		NAT2				CAR10
		RFX2				NKAIN2
		LPIN3				RNF144A
		SEMA3B				DZIP1
		S100A1				ACSL4
		AMDHD2				SLC22A23
		2900052N01RIK				GM996
		MICAL1				SPAST
		APLNR				PRKAR2B
		RCBTB2				VWA5B2
		THBS2				COX14
		DDX58				VLDLR
		TPCN2				UBE2G1
		PALD1				WASF3
		LRRC9				MPC2
		TEAD3				KCND2
		IRAK4				TSPAN15
		IL17RA				FAM3C
		OPLAH
		SIPA1
		RGL3
		PIK3CD
		CARD6
		NAPRT1
		SLC16A2
		CYP2D22
		LONRF3
		3110062M04RIK
		ACPL2
		BHLHE41
		METTL7A1
		PDGFRL
		AKAP13
		P2RX4
		PAPSS2
		MOB1A
		SEMA3C
		MEF2C
		LRRC8A
		EFCAB4A
		FMNL3
		ELMSAN1
		RAI14
		IRAK2
		MCM3
		FHOD1
		LAMC3
		ZFP808
		NOTCH2
		CARD9
		JAK3
		ITGB7
		CAR5B
		H6PD
		CRIP2
		COL1A2
		INCA1
		CYP4F15
		BAMBI
		GATSL3
		CHEK2
		IGDCC3
		VWA5A
		SLC37A1
		ATP6V0E
		LHFP
		MAN2B2
		TICAM1
		SAP30
		FREM3
		ID3
		NHLRC3
		TMC6
		PTPLB
		PTGES
		ZFP703
		RHPN2
		ANO1
		ANKRD13A
		TOR3A
		PIK3R6
		PAOX
		PBXIP1
		ADAMTSL1
		RNF144B
		SERINC3
		TBC1D2B
		MAPK4
		4932438H23RIK
		TNFSF12
		ACACB
		SCAMP2
		ACVRL1
		SCARA3
		ST8SIA6
		NT5DC1
		LCAT
		BCO2
		FAM114A1
		CPQ
		SLC25A34
		CTLA2A
		SIRPA
		NR4A1
		CAPN2
		TLN1
		MET
		XAF1
		EPHX1
		LRP5
		HRSP12
		RAB7L1
		RAPGEF3
		FAM129A
		TNFRSF11A
		GBP11
		RTTN
		SLC22A4
		MYH9
		AK3
		YAP1
		TGFB2
		BGN
		CETN4
		MAP3K1
		PALLD
		DMPK
		TUFT1
		GPT2
		AKIP1
		CD151
		PAX6
		TGFBR3
		FBLN2
		DCXR
		MFNG
		ZNFX1
		COL15A1
		IL6ST
		RREB1
		DDR2
		ARRDC4
		HTRA1
		NUDT6
		CTTNBP2NL
		EFEMP2
		COL4A5
		PLEKHO1
		ANO6
		DNAJC1
		TMEM144
		SLC1A3
		AHR
		HSD3B7
		SLC39A14
		CTSL
		ATP11A
		FLNA
		ADORA2B
		ABHD14B
		MAFK
		RAB3D
		ATP10D
		LRRC1
		KANK2
		SLC7A8
		PADI2
		LXN
		ALS2CL
		DCLRE1B
		ZFP595
		CD9
		LOXL2
		CAR13
		CFLAR
		ITPR3
		ARID5B
		STARD13
		UBE2L6
		FOSL2
		ADAMTS9
		ABCG2
		FKBP14
		GM4980
		SCPEP1
		2810474O19RIK
		SLC25A13
		GSTT3
		FAM20A
		EPHB4
		NAGPA
		PARP4
		DPP7
		PTBP3
		HHATL
		MYO1C
		HSPA5
		CST3
		NRP1
		PLXNC1
		MAOB
		GLUL
		SLC2A1
		RAD50
		DMP1
		AMZ1
		CNN3
		F3
		PML
		BCAT2
		P2RX7
		KLF13
		SLC38A6
		PER2
		NLN
		TBC1D5
		ITM2C
		PLCB3
		CLK1
		GPR126
		DGKA
		MAML2
		FOXO1
		TPP1
		HTR3A
		TTC38
		COL18A1
		GALNT7
		ADCY7
		RCAN2
		TBC1D8B
		P4HA2
		ITPK1
		SSH2
		PSTPIP2
		CCBL2
		MKNK2
		TENC1
		TNS3
		ECEL1
		PLEKHF1
		WFS1
		PLEKHF2
		MBD4
		PLEKHH2
		FURIN
		MAF
		LGMN
		XBP1
		SOX9
		NAGA
		SLC41A3
		AMY1
		HS3ST3B1
		AOX1
		HS1BP3
		ADD3
		BC022687
		DNAJC3
		KLHL36
		ANTXR1
		CHL1
		D2HGDH
		FUCA1
		MAP7
		CNDP2
		PXN
		GADD45G
		STXBP2
		ARRDC1
		CCNG1
		RNH1
		FMN1
		GRAP
		ALDH6A1
		A330049N07RIK
		SEC24D
		FAM46A
		SVIL
		SUMF1
		SLC15A4
		ANXA11
		SYNM
		SERPINB6A
		DNM2
		PRCP
		VMAC
		CMTM6
		GJB6
		DDO
		CDH19
		ATAD2
		PM20D1
		LMO2
		SMARCD2
		LPCAT1
		CRELD2
		POLR3E
		HEY2
		TRPV2
		ANXA5
		PAMR1
		PER1
		ACSF2
		TNIP2
		TRP53INP1
		PRPS2
		TMEM104
		BMPR1B
		FAM101B
		CPNE3
		TSC22D4
		BMP2K
		GSTK1
		GPAM
		SUN2
		FARP1
		DBI
		ERRFI1
		MLC1
		ACER2
		SNAP23
		VAT1
		CLN5
		AGMO
		DAP
		CDK5RAP3
		MTHFD2
		LRP1
		STK10
		SLC39A11
		MFSD11
		CTSO
		NES
		ARAP1
		DUSP1
		SH3PXD2B
		PPP1R14B
		SORBS2
		ILDR2
		COL16A1
		LDHD
		AMOTL2
		PLXDC1
		VCL
		DIAP2
		ARSB
		DAAM2
		GPS2
		ST6GAL1
		ITPKB
		PKD2
		CXCL14
		ERLIN2
		MDC1
		ABCB1A
		SLC29A3
		TNS1
		SOCS6
		MAN1C1
		RPS6KA1
		LYST
		EML3
		PLCL1
		PDIA4
		ERAP1
		PLA2G7
		SFPQ
		SUCLG2
		ASAH1
		KCNK9
		CAMK1
		VWA1
		SORBS1
		MEF2A
		ADCK4
		USP53
		RHOU
		GAB2
		P4HA1
		ADAM15
		CEBPG
		CDK5RAP2
		MFSD1
		MLXIP
		DENND4C
		CHST11
		RNPC3
		PTPRJ
		SKI
		RNPEP
		EZH1
		AGTRAP
		NRP2
		BCL2
		SOWAHC
		GSTP1
		PLIN3
		TEAD1
		OAT
		SPG21
		PTTG1IP
		PHGDH
		TNPO1
		ANKS1
