# Supplementary material for: Characterisation of Transcriptional Changes in the Spinal Cord of the Progressive Experimental Autoimmune Encephalomyelitis Biozzi ABH Mouse Model by RNA Sequencing
Source: PLoS One. 2016 Jun 29;11(6):e0157754. doi: 10.1371/journal.pone.0157754 (PMC4927105; doi:10.1371/journal.pone.0157754)
Supplement: S5 Table — (XLSX) [file pone.0157754.s006.xlsx]

## Sheet: MoDMs 0 vs pEAE
Monocyte derived macrophages in pre-symptomatic EAE vs pEAE
51 elements included exclusively in "Monocyte derived macrophages in pre-symptomatic EAE":	180 common elements in "Monocyte derived macrophages in pre-symptomatic EAE" and "pEAE":				104 elements included exclusively in "pEAE":
EIF2 Signaling	Glucocorticoid Receptor Signaling				Cholesterol Biosynthesis I
Glycolysis I	Granulocyte Adhesion and Diapedesis				Cholesterol Biosynthesis II (via 24,25-dihydrolanosterol)
Regulation of eIF4 and p70S6K Signaling	Graft-versus-Host Disease Signaling				Cholesterol Biosynthesis III (via Desmosterol)
mTOR Signaling	IL-10 Signaling				PI3K Signaling in B Lymphocytes
GADD45 Signaling	Protein Ubiquitination Pathway				Death Receptor Signaling
Vitamin-C Transport	Agranulocyte Adhesion and Diapedesis				Tec Kinase Signaling
Cell Cycle: G2/M DNA Damage Checkpoint Regulation	Antigen Presentation Pathway				Zymosterol Biosynthesis
Urea Cycle	Type I Diabetes Mellitus Signaling				Natural Killer Cell Signaling
Arginine Degradation VI (Arginase 2 Pathway)	Pathogenesis of Multiple Sclerosis				FcγRIIB Signaling in B Lymphocytes
Thioredoxin Pathway	Hepatic Fibrosis / Hepatic Stellate Cell Activation				Growth Hormone Signaling
Gluconeogenesis I	Altered T Cell and B Cell Signaling in Rheumatoid Arthritis				Phospholipases
ATM Signaling	Role of Hypercytokinemia/hyperchemokinemia in the Pathogenesis of Influenza				Chondroitin Sulfate Degradation (Metazoa)
Hereditary Breast Cancer Signaling	Allograft Rejection Signaling				TNFR2 Signaling
Polyamine Regulation in Colon Cancer	OX40 Signaling Pathway				Macropinocytosis Signaling
Role of IL-17A in Psoriasis	Hypoxia Signaling in the Cardiovascular System				Induction of Apoptosis by HIV1
IL-17A Signaling in Gastric Cells	Differential Regulation of Cytokine Production in Intestinal Epithelial Cells by IL-17A and IL-17F				RANK Signaling in Osteoclasts
Superpathway of Citrulline Metabolism	Complement System				Endothelin-1 Signaling
Fatty Acid β-oxidation I	Dendritic Cell Maturation				Gαq Signaling
γ-linolenate Biosynthesis II (Animals)	Autoimmune Thyroid Disease Signaling				TNFR1 Signaling
Cyclins and Cell Cycle Regulation	Systemic Lupus Erythematosus Signaling				Sphingosine-1-phosphate Signaling
Mitochondrial Dysfunction	LXR/RXR Activation				Dermatan Sulfate Degradation (Metazoa)
Tryptophan Degradation III (Eukaryotic)	Communication between Innate and Adaptive Immune Cells				iNOS Signaling
tRNA Charging	Nur77 Signaling in T Lymphocytes				TWEAK Signaling
Estrogen-mediated S-phase Entry	p53 Signaling				Glioma Invasiveness Signaling
Lipid Antigen Presentation by CD1	T Helper Cell Differentiation				Role of JAK family kinases in IL-6-type Cytokine Signaling
Cell Cycle: G1/S Checkpoint Regulation	IL-6 Signaling				Adipogenesis pathway
Oxidative Phosphorylation	Crosstalk between Dendritic Cells and Natural Killer Cells				Prostanoid Biosynthesis
PXR/RXR Activation	Aryl Hydrocarbon Receptor Signaling				Gα12/13 Signaling
Mitotic Roles of Polo-Like Kinase	Cdc42 Signaling				Ketogenesis
Remodeling of Epithelial Adherens Junctions	Role of Pattern Recognition Receptors in Recognition of Bacteria and Viruses				Unfolded protein response
Bladder Cancer Signaling	Role of MAPK Signaling in the Pathogenesis of Influenza				fMLP Signaling in Neutrophils
Amyloid Processing	Acute Phase Response Signaling				Cardiac Hypertrophy Signaling
Dopamine Receptor Signaling	Role of IL-17A in Arthritis				Retinoic acid Mediated Apoptosis Signaling
Notch Signaling	p38 MAPK Signaling				Oncostatin M Signaling
cAMP-mediated signaling	Renal Cell Carcinoma Signaling				Prolactin Signaling
CDK5 Signaling	Differential Regulation of Cytokine Production in Macrophages and T Helper Cells by IL-17A and IL-17F				Tumoricidal Function of Hepatic Natural Killer Cells
GABA Receptor Signaling	CTLA4 Signaling in Cytotoxic T Lymphocytes				Synaptic Long Term Depression
Breast Cancer Regulation by Stathmin1	Superpathway of Geranylgeranyldiphosphate Biosynthesis I (via Mevalonate)				Glutathione-mediated Detoxification
Wnt/β-catenin Signaling	PI3K/AKT Signaling				April Mediated Signaling
Hematopoiesis from Pluripotent Stem Cells	iCOS-iCOSL Signaling in T Helper Cells				CD27 Signaling in Lymphocytes
Endometrial Cancer Signaling	Role of IL-17F in Allergic Inflammatory Airway Diseases				D-myo-inositol (1,4,5)-Trisphosphate Biosynthesis
Tight Junction Signaling	TREM1 Signaling				Extrinsic Prothrombin Activation Pathway
Role of CHK Proteins in Cell Cycle Checkpoint Control	B Cell Development				IL-2 Signaling
Role of BRCA1 in DNA Damage Response	LPS/IL-1 Mediated Inhibition of RXR Function				Erythropoietin Signaling
Serotonin Degradation	HMGB1 Signaling				Neuroprotective Role of THOP1 in Alzheimer's Disease
Corticotropin Releasing Hormone Signaling	Role of Tissue Factor in Cancer				Glioblastoma Multiforme Signaling
Non-Small Cell Lung Cancer Signaling	Calcium-induced T Lymphocyte Apoptosis				Role of RIG1-like Receptors in Antiviral Innate Immunity
Neurotrophin/TRK Signaling	VDR/RXR Activation				Signaling by Rho Family GTPases
Ovarian Cancer Signaling	Interferon Signaling				Leptin Signaling in Obesity
Dopamine-DARPP32 Feedback in cAMP Signaling	TR/RXR Activation				G Protein Signaling Mediated by Tubby
ErbB Signaling	HIF1α Signaling				Role of JAK2 in Hormone-like Cytokine Signaling
	NRF2-mediated Oxidative Stress Response				Actin Cytoskeleton Signaling
	Docosahexaenoic Acid (DHA) Signaling				CCR3 Signaling in Eosinophils
	Pancreatic Adenocarcinoma Signaling				Sperm Motility
	Mevalonate Pathway I				Human Embryonic Stem Cell Pluripotency
	ILK Signaling				GPCR-Mediated Nutrient Sensing in Enteroendocrine Cells
	Acute Myeloid Leukemia Signaling				Melatonin Signaling
	Superpathway of Cholesterol Biosynthesis				CXCR4 Signaling
	Antioxidant Action of Vitamin C				P2Y Purigenic Receptor Signaling Pathway
	CD28 Signaling in T Helper Cells				GPCR-Mediated Integration of Enteroendocrine Signaling Exemplified by an L Cell
	14-3-3-mediated Signaling				Rac Signaling
	Role of Macrophages, Fibroblasts and Endothelial Cells in Rheumatoid Arthritis				Thrombopoietin Signaling
	Activation of IRF by Cytosolic Pattern Recognition Receptors				Wnt/Ca+ pathway
	ERK5 Signaling				B Cell Activating Factor Signaling
	Cholecystokinin/Gastrin-mediated Signaling				Ephrin B Signaling
	Atherosclerosis Signaling				IL-15 Production
	Gαi Signaling				IL-1 Signaling
	Xenobiotic Metabolism Signaling				Intrinsic Prothrombin Activation Pathway
	Inhibition of Angiogenesis by TSP1				SAPK/JNK Signaling
	Molecular Mechanisms of Cancer				Antiproliferative Role of Somatostatin Receptor 2
	TGF-β Signaling				Axonal Guidance Signaling
	Coagulation System				Retinoate Biosynthesis I
	IL-17A Signaling in Fibroblasts				Retinol Biosynthesis
	ERK/MAPK Signaling				Relaxin Signaling
	IL-17 Signaling				Amyotrophic Lateral Sclerosis Signaling
	NF-κB Signaling				4-1BB Signaling in T Lymphocytes
	VEGF Signaling				RhoGDI Signaling
	Insulin Receptor Signaling				Ephrin Receptor Signaling
	IL-4 Signaling				Gustation Pathway
	Salvage Pathways of Pyrimidine Ribonucleotides				Nicotine Degradation II
	IL-22 Signaling				Role of NFAT in Cardiac Hypertrophy
	Huntington's Disease Signaling				GDNF Family Ligand-Receptor Interactions
	PKCθ Signaling in T Lymphocytes				FAK Signaling
	Hepatic Cholestasis				G Beta Gamma Signaling
	Melanoma Signaling				Estrogen Biosynthesis
	Clathrin-mediated Endocytosis Signaling				Inhibition of Matrix Metalloproteases
	Ceramide Signaling				Thrombin Signaling
	GM-CSF Signaling				Actin Nucleation by ARP-WASP Complex
	Prostate Cancer Signaling				Nitric Oxide Signaling in the Cardiovascular System
	Epithelial Adherens Junction Signaling				PDGF Signaling
	MSP-RON Signaling Pathway				Neuropathic Pain Signaling In Dorsal Horn Neurons
	Role of NFAT in Regulation of the Immune Response				PCP pathway
	FXR/RXR Activation				Melanocyte Development and Pigmentation Signaling
	Sertoli Cell-Sertoli Cell Junction Signaling				Neuregulin Signaling
	Chemokine Signaling				Ephrin A Signaling
	Germ Cell-Sertoli Cell Junction Signaling				PAK Signaling
	CCR5 Signaling in Macrophages				CNTF Signaling
	Production of Nitric Oxide and Reactive Oxygen Species in Macrophages				Factors Promoting Cardiogenesis in Vertebrates
	Cytotoxic T Lymphocyte-mediated Apoptosis of Target Cells				Gap Junction Signaling
	AMPK Signaling				Mouse Embryonic Stem Cell Pluripotency
	PEDF Signaling				Synaptic Long Term Potentiation
	MIF-mediated Glucocorticoid Regulation				EGF Signaling
	Chronic Myeloid Leukemia Signaling				CREB Signaling in Neurons
	PPAR Signaling				GNRH Signaling
	UVB-Induced MAPK Signaling
	IL-9 Signaling
	Lymphotoxin β Receptor Signaling
	PTEN Signaling
	IL-8 Signaling
	FLT3 Signaling in Hematopoietic Progenitor Cells
	Stearate Biosynthesis I (Animals)
	Role of Cytokines in Mediating Communication between Immune Cells
	Colorectal Cancer Metastasis Signaling
	Myc Mediated Apoptosis Signaling
	Role of Osteoblasts, Osteoclasts and Chondrocytes in Rheumatoid Arthritis
	Role of PKR in Interferon Induction and Antiviral Response
	Aldosterone Signaling in Epithelial Cells
	MIF Regulation of Innate Immunity
	eNOS Signaling
	FGF Signaling
	B Cell Receptor Signaling
	Virus Entry via Endocytic Pathways
	JAK/Stat Signaling
	D-myo-inositol-5-phosphate Metabolism
	3-phosphoinositide Degradation
	Superpathway of Inositol Phosphate Compounds
	Small Cell Lung Cancer Signaling
	p70S6K Signaling
	STAT3 Pathway
	IGF-1 Signaling
	Leukocyte Extravasation Signaling
	Caveolar-mediated Endocytosis Signaling
	RhoA Signaling
	D-myo-inositol (1,4,5,6)-Tetrakisphosphate Biosynthesis
	D-myo-inositol (3,4,5,6)-tetrakisphosphate Biosynthesis
	HGF Signaling
	Semaphorin Signaling in Neurons
	Primary Immunodeficiency Signaling
	HER-2 Signaling in Breast Cancer
	Telomerase Signaling
	G-Protein Coupled Receptor Signaling
	Reelin Signaling in Neurons
	Regulation of IL-2 Expression in Activated and Anergic T Lymphocytes
	Phospholipase C Signaling
	Toll-like Receptor Signaling
	ErbB2-ErbB3 Signaling
	Regulation of Cellular Mechanics by Calpain Protease
	IL-12 Signaling and Production in Macrophages
	Fc Epsilon RI Signaling
	ErbB4 Signaling
	Protein Kinase A Signaling
	IL-15 Signaling
	Role of JAK1 and JAK3 in γc Cytokine Signaling
	Apoptosis Signaling
	CD40 Signaling
	Estrogen-Dependent Breast Cancer Signaling
	Eicosanoid Signaling
	Type II Diabetes Mellitus Signaling
	IL-17A Signaling in Airway Cells
	UVA-Induced MAPK Signaling
	Angiopoietin Signaling
	Role of PI3K/AKT Signaling in the Pathogenesis of Influenza
	Pyridoxal 5'-phosphate Salvage Pathway
	Fcγ Receptor-mediated Phagocytosis in Macrophages and Monocytes
	PPARα/RXRα Activation
	RAR Activation
	Glioma Signaling
	Agrin Interactions at Neuromuscular Junction
	3-phosphoinositide Biosynthesis
	T Cell Receptor Signaling
	Regulation of the Epithelial-Mesenchymal Transition Pathway
	IL-3 Signaling
	LPS-stimulated MAPK Signaling
	Paxillin Signaling
	NF-κB Activation by Viruses
	VEGF Family Ligand-Receptor Interactions
	NGF Signaling
	Renin-Angiotensin Signaling
	Integrin Signaling
	Regulation of Actin-based Motility by Rho

## Sheet: MoDMs 3 vs pEAE
Monocyte derived macrophages in active EAE (clinical score 3) vs pEAE
40 elements included exclusively in "Monocyte derived macrophages in active EAE":							145 common elements in "Monocyte derived macrophages in active EAE" and "pEAE":									139 elements included exclusively in "pEAE":
EIF2 Signaling							Granulocyte Adhesion and Diapedesis									Cholesterol Biosynthesis I
Glycolysis I							Pathogenesis of Multiple Sclerosis									Cholesterol Biosynthesis II (via 24,25-dihydrolanosterol)
Regulation of eIF4 and p70S6K Signaling							IL-10 Signaling									Cholesterol Biosynthesis III (via Desmosterol)
mTOR Signaling							Role of Hypercytokinemia/hyperchemokinemia in the Pathogenesis of Influenza									Fcγ Receptor-mediated Phagocytosis in Macrophages and Monocytes
GADD45 Signaling							Agranulocyte Adhesion and Diapedesis									Tec Kinase Signaling
Urea Cycle							Altered T Cell and B Cell Signaling in Rheumatoid Arthritis									Zymosterol Biosynthesis
Gluconeogenesis I							Differential Regulation of Cytokine Production in Intestinal Epithelial Cells by IL-17A and IL-17F									Natural Killer Cell Signaling
Role of IL-17A in Psoriasis							Hepatic Fibrosis / Hepatic Stellate Cell Activation									Mevalonate Pathway I
Superpathway of Citrulline Metabolism							Graft-versus-Host Disease Signaling									FcγRIIB Signaling in B Lymphocytes
ATM Signaling							Antigen Presentation Pathway									Interferon Signaling
Mitochondrial Dysfunction							Dendritic Cell Maturation									Coagulation System
γ-linolenate Biosynthesis II (Animals)							Glucocorticoid Receptor Signaling									Growth Hormone Signaling
Mitochondrial L-carnitine Shuttle Pathway							Complement System									Fc Epsilon RI Signaling
Oxidative Phosphorylation							OX40 Signaling Pathway									Phospholipases
D-myo-inositol (1,3,4)-trisphosphate Biosynthesis							Differential Regulation of Cytokine Production in Macrophages and T Helper Cells by IL-17A and IL-17F									Chondroitin Sulfate Degradation (Metazoa)
Hereditary Breast Cancer Signaling							LXR/RXR Activation									Macropinocytosis Signaling
Tryptophan Degradation III (Eukaryotic)							Role of IL-17F in Allergic Inflammatory Airway Diseases									Endothelin-1 Signaling
tRNA Charging							Type I Diabetes Mellitus Signaling									Reelin Signaling in Neurons
Notch Signaling							Communication between Innate and Adaptive Immune Cells									Primary Immunodeficiency Signaling
Polyamine Regulation in Colon Cancer							MIF-mediated Glucocorticoid Regulation									Gαq Signaling
Superpathway of D-myo-inositol (1,4,5)-trisphosphate Metabolism							Hypoxia Signaling in the Cardiovascular System									Sphingosine-1-phosphate Signaling
IL-17A Signaling in Gastric Cells							Allograft Rejection Signaling									Integrin Signaling
Lipid Antigen Presentation by CD1							Aryl Hydrocarbon Receptor Signaling									Dermatan Sulfate Degradation (Metazoa)
Remodeling of Epithelial Adherens Junctions							T Helper Cell Differentiation									IL-9 Signaling
cAMP-mediated signaling							Role of IL-17A in Arthritis									PPARα/RXRα Activation
Bladder Cancer Signaling							MIF Regulation of Innate Immunity									Glioma Invasiveness Signaling
Cell Cycle: G2/M DNA Damage Checkpoint Regulation							Crosstalk between Dendritic Cells and Natural Killer Cells									T Cell Receptor Signaling
Hematopoiesis from Pluripotent Stem Cells							Role of Pattern Recognition Receptors in Recognition of Bacteria and Viruses									Role of JAK family kinases in IL-6-type Cytokine Signaling
Tight Junction Signaling							IL-6 Signaling									IL-3 Signaling
Cell Cycle: G1/S Checkpoint Regulation							B Cell Development									Adipogenesis pathway
PXR/RXR Activation							LPS/IL-1 Mediated Inhibition of RXR Function									Prostanoid Biosynthesis
Breast Cancer Regulation by Stathmin1							Autoimmune Thyroid Disease Signaling									Gα12/13 Signaling
Cardiac β-adrenergic Signaling							p38 MAPK Signaling									Ketogenesis
Dopamine Receptor Signaling							IL-17A Signaling in Fibroblasts									p70S6K Signaling
Androgen Signaling							Acute Phase Response Signaling									Unfolded protein response
Gαs Signaling							PPAR Signaling									Cytotoxic T Lymphocyte-mediated Apoptosis of Target Cells
Cyclins and Cell Cycle Regulation							VDR/RXR Activation									Cardiac Hypertrophy Signaling
CDK5 Signaling							p53 Signaling									Paxillin Signaling
Estrogen Receptor Signaling							TNFR2 Signaling									JAK/Stat Signaling
Ovarian Cancer Signaling							Role of Macrophages, Fibroblasts and Endothelial Cells in Rheumatoid Arthritis									Retinoic acid Mediated Apoptosis Signaling
							ILK Signaling									Oncostatin M Signaling
							Gαi Signaling									Prolactin Signaling
							NF-κB Signaling									Tumoricidal Function of Hepatic Natural Killer Cells
							iCOS-iCOSL Signaling in T Helper Cells									Synaptic Long Term Depression
							Protein Ubiquitination Pathway									eNOS Signaling
							Cdc42 Signaling									VEGF Family Ligand-Receptor Interactions
							PKCθ Signaling in T Lymphocytes									Renin-Angiotensin Signaling
							Hepatic Cholestasis									April Mediated Signaling
							Role of Cytokines in Mediating Communication between Immune Cells									D-myo-inositol (1,4,5)-Trisphosphate Biosynthesis
							Nur77 Signaling in T Lymphocytes									Extrinsic Prothrombin Activation Pathway
							TREM1 Signaling									IL-2 Signaling
							Atherosclerosis Signaling									Neuroprotective Role of THOP1 in Alzheimer's Disease
							Role of NFAT in Regulation of the Immune Response									Glioblastoma Multiforme Signaling
							Calcium-induced T Lymphocyte Apoptosis									Role of RIG1-like Receptors in Antiviral Innate Immunity
							Activation of IRF by Cytosolic Pattern Recognition Receptors									TR/RXR Activation
							MSP-RON Signaling Pathway									Signaling by Rho Family GTPases
							Glutathione-mediated Detoxification									PTEN Signaling
							TNFR1 Signaling									Aldosterone Signaling in Epithelial Cells
							Role of MAPK Signaling in the Pathogenesis of Influenza									Leptin Signaling in Obesity
							Chemokine Signaling									G Protein Signaling Mediated by Tubby
							CCR5 Signaling in Macrophages									D-myo-inositol-5-phosphate Metabolism
							CD28 Signaling in T Helper Cells									Role of JAK2 in Hormone-like Cytokine Signaling
							Small Cell Lung Cancer Signaling									NGF Signaling
							PEDF Signaling									Actin Cytoskeleton Signaling
							Protein Kinase A Signaling									CCR3 Signaling in Eosinophils
							CD27 Signaling in Lymphocytes									Sperm Motility
							Systemic Lupus Erythematosus Signaling									IL-15 Signaling
							Antioxidant Action of Vitamin C									Human Embryonic Stem Cell Pluripotency
							IL-4 Signaling									GPCR-Mediated Nutrient Sensing in Enteroendocrine Cells
							PI3K/AKT Signaling									Melatonin Signaling
							TWEAK Signaling									CXCR4 Signaling
							Production of Nitric Oxide and Reactive Oxygen Species in Macrophages									IL-22 Signaling
							HIF1α Signaling									P2Y Purigenic Receptor Signaling Pathway
							Death Receptor Signaling									GPCR-Mediated Integration of Enteroendocrine Signaling Exemplified by an L Cell
							Induction of Apoptosis by HIV1									Rac Signaling
							Prostate Cancer Signaling									Regulation of Actin-based Motility by Rho
							Docosahexaenoic Acid (DHA) Signaling									Thrombopoietin Signaling
							Superpathway of Geranylgeranyldiphosphate Biosynthesis I (via Mevalonate)									Wnt/Ca+ pathway
							Role of PKR in Interferon Induction and Antiviral Response									FLT3 Signaling in Hematopoietic Progenitor Cells
							CD40 Signaling									B Cell Activating Factor Signaling
							GM-CSF Signaling									Ephrin B Signaling
							Apoptosis Signaling									IL-15 Production
							ERK5 Signaling									Myc Mediated Apoptosis Signaling
							Role of PI3K/AKT Signaling in the Pathogenesis of Influenza									Intrinsic Prothrombin Activation Pathway
							Type II Diabetes Mellitus Signaling									HER-2 Signaling in Breast Cancer
							iNOS Signaling									Salvage Pathways of Pyrimidine Ribonucleotides
							HMGB1 Signaling									Antiproliferative Role of Somatostatin Receptor 2
							G-Protein Coupled Receptor Signaling									Axonal Guidance Signaling
							Renal Cell Carcinoma Signaling									Glioma Signaling
							Sertoli Cell-Sertoli Cell Junction Signaling									Retinoate Biosynthesis I
							NRF2-mediated Oxidative Stress Response									Retinol Biosynthesis
							Caveolar-mediated Endocytosis Signaling									Telomerase Signaling
							Germ Cell-Sertoli Cell Junction Signaling									Relaxin Signaling
							Cholecystokinin/Gastrin-mediated Signaling									IGF-1 Signaling
							Clathrin-mediated Endocytosis Signaling									Ceramide Signaling
							IL-8 Signaling									4-1BB Signaling in T Lymphocytes
							ERK/MAPK Signaling									RhoGDI Signaling
							Insulin Receptor Signaling									Ephrin Receptor Signaling
							Role of Osteoblasts, Osteoclasts and Chondrocytes in Rheumatoid Arthritis									Inhibition of Angiogenesis by TSP1
							Pancreatic Adenocarcinoma Signaling									Gustation Pathway
							Huntington's Disease Signaling									Agrin Interactions at Neuromuscular Junction
							Lymphotoxin β Receptor Signaling									Nicotine Degradation II
							fMLP Signaling in Neutrophils									Role of NFAT in Cardiac Hypertrophy
							Superpathway of Cholesterol Biosynthesis									Stearate Biosynthesis I (Animals)
							Toll-like Receptor Signaling									GDNF Family Ligand-Receptor Interactions
							Regulation of Cellular Mechanics by Calpain Protease									FAK Signaling
							FXR/RXR Activation									G Beta Gamma Signaling
							ErbB4 Signaling									Estrogen Biosynthesis
							Epithelial Adherens Junction Signaling									3-phosphoinositide Biosynthesis
							14-3-3-mediated Signaling									Inhibition of Matrix Metalloproteases
							Virus Entry via Endocytic Pathways									Chronic Myeloid Leukemia Signaling
							Role of JAK1 and JAK3 in γc Cytokine Signaling									Thrombin Signaling
							Eicosanoid Signaling									Actin Nucleation by ARP-WASP Complex
							Colorectal Cancer Metastasis Signaling									Nitric Oxide Signaling in the Cardiovascular System
							VEGF Signaling									PDGF Signaling
							IL-17A Signaling in Airway Cells									Melanoma Signaling
							IL-1 Signaling									3-phosphoinositide Degradation
							Angiopoietin Signaling									Neuropathic Pain Signaling In Dorsal Horn Neurons
							SAPK/JNK Signaling									Estrogen-Dependent Breast Cancer Signaling
							Erythropoietin Signaling									PCP pathway
							PI3K Signaling in B Lymphocytes									D-myo-inositol (1,4,5,6)-Tetrakisphosphate Biosynthesis
							B Cell Receptor Signaling									D-myo-inositol (3,4,5,6)-tetrakisphosphate Biosynthesis
							Superpathway of Inositol Phosphate Compounds									Pyridoxal 5'-phosphate Salvage Pathway
							IL-17 Signaling									FGF Signaling
							LPS-stimulated MAPK Signaling									Neuregulin Signaling
							STAT3 Pathway									Ephrin A Signaling
							Leukocyte Extravasation Signaling									PAK Signaling
							NF-κB Activation by Viruses									CNTF Signaling
							Acute Myeloid Leukemia Signaling									Factors Promoting Cardiogenesis in Vertebrates
							Xenobiotic Metabolism Signaling									Gap Junction Signaling
							Regulation of IL-2 Expression in Activated and Anergic T Lymphocytes									RAR Activation
							Role of Tissue Factor in Cancer									AMPK Signaling
							Molecular Mechanisms of Cancer									Semaphorin Signaling in Neurons
							UVB-Induced MAPK Signaling									Mouse Embryonic Stem Cell Pluripotency
							Melanocyte Development and Pigmentation Signaling									Regulation of the Epithelial-Mesenchymal Transition Pathway
							Synaptic Long Term Potentiation									ErbB2-ErbB3 Signaling
							RANK Signaling in Osteoclasts									EGF Signaling
							TGF-β Signaling									CREB Signaling in Neurons
							CTLA4 Signaling in Cytotoxic T Lymphocytes									GNRH Signaling
							RhoA Signaling
							UVA-Induced MAPK Signaling
							Phospholipase C Signaling
							IL-12 Signaling and Production in Macrophages
							Amyotrophic Lateral Sclerosis Signaling
							HGF Signaling

## Sheet: MiDMs 0 vs pEAE
Microglial derived macrophages in pre-symptomatic EAE vs pEAE
39 elements included exclusively in "Microglial derived macrophages in pre-symptomatic EAE":							89 common elements in "Microglial derived macrophages in pre-symptomatic EAE" and "pEAE":								195 elements included exclusively in "pEAE":
Aspartate Degradation II							Protein Ubiquitination Pathway								Superpathway of Cholesterol Biosynthesis
Cell Cycle: G1/S Checkpoint Regulation							Activation of IRF by Cytosolic Pattern Recognition Receptors								Dendritic Cell Maturation
Mitochondrial Dysfunction							Pathogenesis of Multiple Sclerosis								Acute Phase Response Signaling
Cyclins and Cell Cycle Regulation							Antigen Presentation Pathway								Cholesterol Biosynthesis I
Oxidative Phosphorylation							Interferon Signaling								Cholesterol Biosynthesis II (via 24,25-dihydrolanosterol)
Antiproliferative Role of TOB in T Cell Signaling							LXR/RXR Activation								Cholesterol Biosynthesis III (via Desmosterol)
Cell Cycle Control of Chromosomal Replication							Pyridoxal 5'-phosphate Salvage Pathway								Complement System
Estrogen Receptor Signaling							VDR/RXR Activation								Production of Nitric Oxide and Reactive Oxygen Species in Macrophages
GADD45 Signaling							Role of Pattern Recognition Receptors in Recognition of Bacteria and Viruses								PI3K Signaling in B Lymphocytes
Superpathway of Methionine Degradation							p53 Signaling								Type I Diabetes Mellitus Signaling
NAD Phosphorylation and Dephosphorylation							Glucocorticoid Receptor Signaling								Role of Macrophages, Fibroblasts and Endothelial Cells in Rheumatoid Arthritis
Purine Nucleotides De Novo Biosynthesis II							D-myo-inositol-5-phosphate Metabolism								Leukocyte Extravasation Signaling
Role of BRCA1 in DNA Damage Response							Role of Hypercytokinemia/hyperchemokinemia in the Pathogenesis of Influenza								B Cell Receptor Signaling
Guanosine Nucleotides Degradation III							UVA-Induced MAPK Signaling								iCOS-iCOSL Signaling in T Helper Cells
Urate Biosynthesis/Inosine 5'-phosphate Degradation							Salvage Pathways of Pyrimidine Ribonucleotides								PKCθ Signaling in T Lymphocytes
NAD Salvage Pathway II							Huntington's Disease Signaling								Role of NFAT in Regulation of the Immune Response
CDP-diacylglycerol Biosynthesis I							Hypoxia Signaling in the Cardiovascular System								Allograft Rejection Signaling
Phosphatidylglycerol Biosynthesis II (Non-plastidic)							PPARα/RXRα Activation								Crosstalk between Dendritic Cells and Natural Killer Cells
Adenosine Nucleotides Degradation II							Actin Nucleation by ARP-WASP Complex								Role of JAK1 and JAK3 in γc Cytokine Signaling
Pyrimidine Ribonucleotides De Novo Biosynthesis							EGF Signaling								Tec Kinase Signaling
Cell Cycle: G2/M DNA Damage Checkpoint Regulation							Clathrin-mediated Endocytosis Signaling								Zymosterol Biosynthesis
Purine Nucleotides Degradation II (Aerobic)							Role of RIG1-like Receptors in Antiviral Innate Immunity								NF-κB Signaling
Triacylglycerol Biosynthesis							Graft-versus-Host Disease Signaling								IL-6 Signaling
Hereditary Breast Cancer Signaling							Aryl Hydrocarbon Receptor Signaling								Natural Killer Cell Signaling
TCA Cycle II (Eukaryotic)							3-phosphoinositide Degradation								IL-12 Signaling and Production in Macrophages
tRNA Charging							NRF2-mediated Oxidative Stress Response								Superpathway of Geranylgeranyldiphosphate Biosynthesis I (via Mevalonate)
Estrogen-mediated S-phase Entry							Atherosclerosis Signaling								Mevalonate Pathway I
Glycolysis I							D-myo-inositol (1,4,5,6)-Tetrakisphosphate Biosynthesis								FcγRIIB Signaling in B Lymphocytes
Pyrimidine Ribonucleotides Interconversion							D-myo-inositol (3,4,5,6)-tetrakisphosphate Biosynthesis								Coagulation System
Role of Oct4 in Mammalian Embryonic Stem Cell Pluripotency							B Cell Development								Role of Osteoblasts, Osteoclasts and Chondrocytes in Rheumatoid Arthritis
Non-Small Cell Lung Cancer Signaling							Retinoic acid Mediated Apoptosis Signaling								Toll-like Receptor Signaling
Mitotic Roles of Polo-Like Kinase							Superpathway of Inositol Phosphate Compounds								NF-κB Activation by Viruses
Remodeling of Epithelial Adherens Junctions							Small Cell Lung Cancer Signaling								Phospholipase C Signaling
Assembly of RNA Polymerase II Complex							Communication between Innate and Adaptive Immune Cells								IL-8 Signaling
Circadian Rhythm Signaling							Fcγ Receptor-mediated Phagocytosis in Macrophages and Monocytes								Fc Epsilon RI Signaling
ATM Signaling							Chronic Myeloid Leukemia Signaling								Chondroitin Sulfate Degradation (Metazoa)
Role of CHK Proteins in Cell Cycle Checkpoint Control							TREM1 Signaling								Apoptosis Signaling
mTOR Signaling							AMPK Signaling								TNFR2 Signaling
Regulation of eIF4 and p70S6K Signaling							Phospholipases								MSP-RON Signaling Pathway
							p38 MAPK Signaling								Macropinocytosis Signaling
							Role of PKR in Interferon Induction and Antiviral Response								LPS/IL-1 Mediated Inhibition of RXR Function
							Cdc42 Signaling								HMGB1 Signaling
							Reelin Signaling in Neurons								Caveolar-mediated Endocytosis Signaling
							Cholecystokinin/Gastrin-mediated Signaling								Eicosanoid Signaling
							Regulation of Actin-based Motility by Rho								RANK Signaling in Osteoclasts
							Glioblastoma Multiforme Signaling								MIF-mediated Glucocorticoid Regulation
							TR/RXR Activation								CTLA4 Signaling in Cytotoxic T Lymphocytes
							Role of IL-17F in Allergic Inflammatory Airway Diseases								Endothelin-1 Signaling
							FXR/RXR Activation								HGF Signaling
							Altered T Cell and B Cell Signaling in Rheumatoid Arthritis								Primary Immunodeficiency Signaling
							3-phosphoinositide Biosynthesis								ERK/MAPK Signaling
							JAK/Stat Signaling								Hepatic Cholestasis
							Autoimmune Thyroid Disease Signaling								Gαq Signaling
							Role of MAPK Signaling in the Pathogenesis of Influenza								TNFR1 Signaling
							Chemokine Signaling								Integrin Signaling
							Systemic Lupus Erythematosus Signaling								Type II Diabetes Mellitus Signaling
							VEGF Signaling								MIF Regulation of Innate Immunity
							CD28 Signaling in T Helper Cells								Dermatan Sulfate Degradation (Metazoa)
							Hepatic Fibrosis / Hepatic Stellate Cell Activation								iNOS Signaling
							CNTF Signaling								Differential Regulation of Cytokine Production in Intestinal Epithelial Cells by IL-17A and IL-17F
							IL-4 Signaling								TWEAK Signaling
							Antioxidant Action of Vitamin C								CCR5 Signaling in Macrophages
							FLT3 Signaling in Hematopoietic Progenitor Cells								IL-9 Signaling
							Role of IL-17A in Arthritis								Glioma Invasiveness Signaling
							Amyotrophic Lateral Sclerosis Signaling								IL-17A Signaling in Fibroblasts
							PDGF Signaling								T Cell Receptor Signaling
							Nur77 Signaling in T Lymphocytes								Role of JAK family kinases in IL-6-type Cytokine Signaling
							RhoA Signaling								IL-3 Signaling
							Death Receptor Signaling								Adipogenesis pathway
							Rac Signaling								Germ Cell-Sertoli Cell Junction Signaling
							RhoGDI Signaling								Prostanoid Biosynthesis
							Granulocyte Adhesion and Diapedesis								LPS-stimulated MAPK Signaling
							Induction of Apoptosis by HIV1								Gα12/13 Signaling
							Pancreatic Adenocarcinoma Signaling								Acute Myeloid Leukemia Signaling
							Molecular Mechanisms of Cancer								Ketogenesis
							fMLP Signaling in Neutrophils								p70S6K Signaling
							Renin-Angiotensin Signaling								CD40 Signaling
							Calcium-induced T Lymphocyte Apoptosis								Unfolded protein response
							OX40 Signaling Pathway								Role of Tissue Factor in Cancer
							Sphingosine-1-phosphate Signaling								Colorectal Cancer Metastasis Signaling
							GM-CSF Signaling								Cytotoxic T Lymphocyte-mediated Apoptosis of Target Cells
							TGF-β Signaling								Cardiac Hypertrophy Signaling
							Virus Entry via Endocytic Pathways								Paxillin Signaling
							Agranulocyte Adhesion and Diapedesis								Xenobiotic Metabolism Signaling
							IL-10 Signaling								Oncostatin M Signaling
							PTEN Signaling								Prolactin Signaling
							T Helper Cell Differentiation								Tumoricidal Function of Hepatic Natural Killer Cells
							Growth Hormone Signaling								Synaptic Long Term Depression
							PPAR Signaling								eNOS Signaling
															VEGF Family Ligand-Receptor Interactions
															Glutathione-mediated Detoxification
															Regulation of IL-2 Expression in Activated and Anergic T Lymphocytes
															April Mediated Signaling
															CD27 Signaling in Lymphocytes
															D-myo-inositol (1,4,5)-Trisphosphate Biosynthesis
															Extrinsic Prothrombin Activation Pathway
															IL-2 Signaling
															Erythropoietin Signaling
															Neuroprotective Role of THOP1 in Alzheimer's Disease
															Lymphotoxin β Receptor Signaling
															Protein Kinase A Signaling
															14-3-3-mediated Signaling
															Signaling by Rho Family GTPases
															Differential Regulation of Cytokine Production in Macrophages and T Helper Cells by IL-17A and IL-17F
															Aldosterone Signaling in Epithelial Cells
															Leptin Signaling in Obesity
															G Protein Signaling Mediated by Tubby
															G-Protein Coupled Receptor Signaling
															Role of JAK2 in Hormone-like Cytokine Signaling
															NGF Signaling
															Actin Cytoskeleton Signaling
															Insulin Receptor Signaling
															CCR3 Signaling in Eosinophils
															Sperm Motility
															IL-15 Signaling
															Human Embryonic Stem Cell Pluripotency
															GPCR-Mediated Nutrient Sensing in Enteroendocrine Cells
															Melatonin Signaling
															CXCR4 Signaling
															IL-22 Signaling
															P2Y Purigenic Receptor Signaling Pathway
															GPCR-Mediated Integration of Enteroendocrine Signaling Exemplified by an L Cell
															Thrombopoietin Signaling
															Wnt/Ca+ pathway
															PEDF Signaling
															B Cell Activating Factor Signaling
															Ephrin B Signaling
															IL-15 Production
															Myc Mediated Apoptosis Signaling
															IL-1 Signaling
															Intrinsic Prothrombin Activation Pathway
															ILK Signaling
															HER-2 Signaling in Breast Cancer
															SAPK/JNK Signaling
															Antiproliferative Role of Somatostatin Receptor 2
															Axonal Guidance Signaling
															Glioma Signaling
															Role of PI3K/AKT Signaling in the Pathogenesis of Influenza
															Retinoate Biosynthesis I
															Retinol Biosynthesis
															Telomerase Signaling
															Relaxin Signaling
															IGF-1 Signaling
															Ceramide Signaling
															Prostate Cancer Signaling
															4-1BB Signaling in T Lymphocytes
															Ephrin Receptor Signaling
															Inhibition of Angiogenesis by TSP1
															Gustation Pathway
															Agrin Interactions at Neuromuscular Junction
															Nicotine Degradation II
															Role of NFAT in Cardiac Hypertrophy
															PI3K/AKT Signaling
															Stearate Biosynthesis I (Animals)
															GDNF Family Ligand-Receptor Interactions
															FAK Signaling
															Renal Cell Carcinoma Signaling
															Role of Cytokines in Mediating Communication between Immune Cells
															G Beta Gamma Signaling
															UVB-Induced MAPK Signaling
															Estrogen Biosynthesis
															IL-17 Signaling
															STAT3 Pathway
															Inhibition of Matrix Metalloproteases
															Thrombin Signaling
															Docosahexaenoic Acid (DHA) Signaling
															Nitric Oxide Signaling in the Cardiovascular System
															ErbB4 Signaling
															Melanoma Signaling
															Neuropathic Pain Signaling In Dorsal Horn Neurons
															HIF1α Signaling
															Estrogen-Dependent Breast Cancer Signaling
															PCP pathway
															Gαi Signaling
															IL-17A Signaling in Airway Cells
															Epithelial Adherens Junction Signaling
															Melanocyte Development and Pigmentation Signaling
															Angiopoietin Signaling
															FGF Signaling
															Neuregulin Signaling
															Ephrin A Signaling
															PAK Signaling
															Factors Promoting Cardiogenesis in Vertebrates
															Gap Junction Signaling
															RAR Activation
															Sertoli Cell-Sertoli Cell Junction Signaling
															Semaphorin Signaling in Neurons
															Mouse Embryonic Stem Cell Pluripotency
															Synaptic Long Term Potentiation
															Regulation of Cellular Mechanics by Calpain Protease
															Regulation of the Epithelial-Mesenchymal Transition Pathway
															ErbB2-ErbB3 Signaling
															CREB Signaling in Neurons
															GNRH Signaling
															ERK5 Signaling

## Sheet: MiDMs 3 vs pEAE
Microglial derived macrophages in active EAE (clinical score 3) vs pEAE
41 elements included exclusively in "Microglial derived macrophages in active EAE":						109 common elements in "Microglial derived macrophages in active EAE" and "pEAE":									175 elements included exclusively in "pEAE":
Oxidative Phosphorylation						Antigen Presentation Pathway									Superpathway of Cholesterol Biosynthesis
Mitochondrial Dysfunction						Protein Ubiquitination Pathway									Cholesterol Biosynthesis I
EIF2 Signaling						Activation of IRF by Cytosolic Pattern Recognition Receptors									Cholesterol Biosynthesis II (via 24,25-dihydrolanosterol)
Regulation of eIF4 and p70S6K Signaling						Graft-versus-Host Disease Signaling									Cholesterol Biosynthesis III (via Desmosterol)
mTOR Signaling						Interferon Signaling									Complement System
Selenocysteine Biosynthesis II (Archaea and Eukaryotes)						Allograft Rejection Signaling									Production of Nitric Oxide and Reactive Oxygen Species in Macrophages
tRNA Charging						Altered T Cell and B Cell Signaling in Rheumatoid Arthritis									PI3K Signaling in B Lymphocytes
Superpathway of Methionine Degradation						OX40 Signaling Pathway									Role of Macrophages, Fibroblasts and Endothelial Cells in Rheumatoid Arthritis
Colanic Acid Building Blocks Biosynthesis						Autoimmune Thyroid Disease Signaling									Leukocyte Extravasation Signaling
Vitamin-C Transport						T Helper Cell Differentiation									B Cell Receptor Signaling
Hereditary Breast Cancer Signaling						Pathogenesis of Multiple Sclerosis									Tec Kinase Signaling
Nucleotide Excision Repair Pathway						LXR/RXR Activation									Zymosterol Biosynthesis
Antiproliferative Role of TOB in T Cell Signaling						Cdc42 Signaling									Natural Killer Cell Signaling
Role of BRCA1 in DNA Damage Response						Nur77 Signaling in T Lymphocytes									IL-12 Signaling and Production in Macrophages
Valine Degradation I						Hypoxia Signaling in the Cardiovascular System									Superpathway of Geranylgeranyldiphosphate Biosynthesis I (via Mevalonate)
Pyrimidine Ribonucleotides De Novo Biosynthesis						Communication between Innate and Adaptive Immune Cells									Mevalonate Pathway I
Polyamine Regulation in Colon Cancer						Type I Diabetes Mellitus Signaling									FcγRIIB Signaling in B Lymphocytes
Isoleucine Degradation I						Role of Pattern Recognition Receptors in Recognition of Bacteria and Viruses									Coagulation System
CDP-diacylglycerol Biosynthesis I						Role of PKR in Interferon Induction and Antiviral Response									Role of Osteoblasts, Osteoclasts and Chondrocytes in Rheumatoid Arthritis
Mismatch Repair in Eukaryotes						B Cell Development									NF-κB Activation by Viruses
Cell Cycle: G1/S Checkpoint Regulation						Dendritic Cell Maturation									Phospholipase C Signaling
Cell Cycle Control of Chromosomal Replication						Induction of Apoptosis by HIV1									Growth Hormone Signaling
Pyrimidine Ribonucleotides Interconversion						IL-4 Signaling									Fc Epsilon RI Signaling
Phosphatidylglycerol Biosynthesis II (Non-plastidic)						Granulocyte Adhesion and Diapedesis									Chondroitin Sulfate Degradation (Metazoa)
Estrogen Receptor Signaling						Pyridoxal 5'-phosphate Salvage Pathway									TNFR2 Signaling
GADD45 Signaling						NRF2-mediated Oxidative Stress Response									Macropinocytosis Signaling
Triacylglycerol Biosynthesis						Salvage Pathways of Pyrimidine Ribonucleotides									LPS/IL-1 Mediated Inhibition of RXR Function
Assembly of RNA Polymerase II Complex						Role of RIG1-like Receptors in Antiviral Innate Immunity									Caveolar-mediated Endocytosis Signaling
Cyclins and Cell Cycle Regulation						Role of Hypercytokinemia/hyperchemokinemia in the Pathogenesis of Influenza									Eicosanoid Signaling
Estrogen-mediated S-phase Entry						Glucocorticoid Receptor Signaling									RANK Signaling in Osteoclasts
Remodeling of Epithelial Adherens Junctions						Agranulocyte Adhesion and Diapedesis									MIF-mediated Glucocorticoid Regulation
IL-17A Signaling in Gastric Cells						Systemic Lupus Erythematosus Signaling									CTLA4 Signaling in Cytotoxic T Lymphocytes
Role of CHK Proteins in Cell Cycle Checkpoint Control						p38 MAPK Signaling									Endothelin-1 Signaling
Cell Cycle: G2/M DNA Damage Checkpoint Regulation						Crosstalk between Dendritic Cells and Natural Killer Cells									HGF Signaling
ATM Signaling						UVA-Induced MAPK Signaling									ERK/MAPK Signaling
Fatty Acid β-oxidation I						Role of MAPK Signaling in the Pathogenesis of Influenza									Hepatic Cholestasis
Circadian Rhythm Signaling						Differential Regulation of Cytokine Production in Macrophages and T Helper Cells by IL-17A and IL-17F									Gαq Signaling
Thyroid Cancer Signaling						Chemokine Signaling									Sphingosine-1-phosphate Signaling
Mitotic Roles of Polo-Like Kinase						FXR/RXR Activation									Integrin Signaling
Bladder Cancer Signaling						14-3-3-mediated Signaling									Type II Diabetes Mellitus Signaling
Amyloid Processing						IL-9 Signaling									MIF Regulation of Innate Immunity
						Calcium-induced T Lymphocyte Apoptosis									Dermatan Sulfate Degradation (Metazoa)
						Hepatic Fibrosis / Hepatic Stellate Cell Activation									TWEAK Signaling
						HMGB1 Signaling									CCR5 Signaling in Macrophages
						VDR/RXR Activation									PPARα/RXRα Activation
						Differential Regulation of Cytokine Production in Intestinal Epithelial Cells by IL-17A and IL-17F									IL-17A Signaling in Fibroblasts
						Antioxidant Action of Vitamin C									T Cell Receptor Signaling
						CD28 Signaling in T Helper Cells									Role of JAK family kinases in IL-6-type Cytokine Signaling
						Neuroprotective Role of THOP1 in Alzheimer's Disease									IL-3 Signaling
						HIF1α Signaling									Adipogenesis pathway
						Actin Nucleation by ARP-WASP Complex									Prostanoid Biosynthesis
						Apoptosis Signaling									LPS-stimulated MAPK Signaling
						Atherosclerosis Signaling									Gα12/13 Signaling
						NF-κB Signaling									Ketogenesis
						Death Receptor Signaling									p70S6K Signaling
						iCOS-iCOSL Signaling in T Helper Cells									CD40 Signaling
						TREM1 Signaling									Aryl Hydrocarbon Receptor Signaling
						Fcγ Receptor-mediated Phagocytosis in Macrophages and Monocytes									Unfolded protein response
						Acute Myeloid Leukemia Signaling									Role of Tissue Factor in Cancer
						IL-15 Signaling									Colorectal Cancer Metastasis Signaling
						TNFR1 Signaling									Cardiac Hypertrophy Signaling
						GM-CSF Signaling									Paxillin Signaling
						Cytotoxic T Lymphocyte-mediated Apoptosis of Target Cells									Xenobiotic Metabolism Signaling
						p53 Signaling									Prolactin Signaling
						PKCθ Signaling in T Lymphocytes									Tumoricidal Function of Hepatic Natural Killer Cells
						Acute Phase Response Signaling									Synaptic Long Term Depression
						Regulation of Actin-based Motility by Rho									eNOS Signaling
						Oncostatin M Signaling									VEGF Family Ligand-Receptor Interactions
						Retinoic acid Mediated Apoptosis Signaling									Superpathway of Inositol Phosphate Compounds
						JAK/Stat Signaling									Glutathione-mediated Detoxification
						Cholecystokinin/Gastrin-mediated Signaling									Regulation of IL-2 Expression in Activated and Anergic T Lymphocytes
						IL-10 Signaling									Renin-Angiotensin Signaling
						Primary Immunodeficiency Signaling									April Mediated Signaling
						Rac Signaling									CD27 Signaling in Lymphocytes
						D-myo-inositol-5-phosphate Metabolism									D-myo-inositol (1,4,5)-Trisphosphate Biosynthesis
						Small Cell Lung Cancer Signaling									Extrinsic Prothrombin Activation Pathway
						Toll-like Receptor Signaling									Erythropoietin Signaling
						EGF Signaling									Glioblastoma Multiforme Signaling
						FLT3 Signaling in Hematopoietic Progenitor Cells									Protein Kinase A Signaling
						Glioma Invasiveness Signaling									Signaling by Rho Family GTPases
						Phospholipases									Clathrin-mediated Endocytosis Signaling
						Huntington's Disease Signaling									Leptin Signaling in Obesity
						IL-8 Signaling									G Protein Signaling Mediated by Tubby
						PDGF Signaling									G-Protein Coupled Receptor Signaling
						Role of NFAT in Regulation of the Immune Response									Role of JAK2 in Hormone-like Cytokine Signaling
						Reelin Signaling in Neurons									NGF Signaling
						IL-6 Signaling									Actin Cytoskeleton Signaling
						Role of JAK1 and JAK3 in γc Cytokine Signaling									CCR3 Signaling in Eosinophils
						iNOS Signaling									Sperm Motility
						PTEN Signaling									Human Embryonic Stem Cell Pluripotency
						MSP-RON Signaling Pathway									GPCR-Mediated Nutrient Sensing in Enteroendocrine Cells
						Role of IL-17F in Allergic Inflammatory Airway Diseases									Melatonin Signaling
						TR/RXR Activation									CXCR4 Signaling
						Pancreatic Adenocarcinoma Signaling									IL-22 Signaling
						Epithelial Adherens Junction Signaling									P2Y Purigenic Receptor Signaling Pathway
						Virus Entry via Endocytic Pathways									GPCR-Mediated Integration of Enteroendocrine Signaling Exemplified by an L Cell
						fMLP Signaling in Neutrophils									RhoA Signaling
						CNTF Signaling									Thrombopoietin Signaling
						VEGF Signaling									Wnt/Ca+ pathway
						Insulin Receptor Signaling									PEDF Signaling
						IL-2 Signaling									B Cell Activating Factor Signaling
						STAT3 Pathway									Molecular Mechanisms of Cancer
						Aldosterone Signaling in Epithelial Cells									Ephrin B Signaling
						Lymphotoxin β Receptor Signaling									IL-15 Production
						Role of IL-17A in Arthritis									Myc Mediated Apoptosis Signaling
						Chronic Myeloid Leukemia Signaling									IL-1 Signaling
						PPAR Signaling									Intrinsic Prothrombin Activation Pathway
						AMPK Signaling									ILK Signaling
						Germ Cell-Sertoli Cell Junction Signaling									HER-2 Signaling in Breast Cancer
															SAPK/JNK Signaling
															Antiproliferative Role of Somatostatin Receptor 2
															Axonal Guidance Signaling
															Glioma Signaling
															Role of PI3K/AKT Signaling in the Pathogenesis of Influenza
															Retinoate Biosynthesis I
															Retinol Biosynthesis
															Telomerase Signaling
															Relaxin Signaling
															Amyotrophic Lateral Sclerosis Signaling
															IGF-1 Signaling
															Ceramide Signaling
															Prostate Cancer Signaling
															4-1BB Signaling in T Lymphocytes
															RhoGDI Signaling
															Ephrin Receptor Signaling
															Inhibition of Angiogenesis by TSP1
															Gustation Pathway
															Agrin Interactions at Neuromuscular Junction
															Nicotine Degradation II
															Role of NFAT in Cardiac Hypertrophy
															PI3K/AKT Signaling
															Stearate Biosynthesis I (Animals)
															GDNF Family Ligand-Receptor Interactions
															FAK Signaling
															Renal Cell Carcinoma Signaling
															TGF-β Signaling
															Role of Cytokines in Mediating Communication between Immune Cells
															G Beta Gamma Signaling
															UVB-Induced MAPK Signaling
															Estrogen Biosynthesis
															IL-17 Signaling
															3-phosphoinositide Biosynthesis
															Inhibition of Matrix Metalloproteases
															Thrombin Signaling
															Docosahexaenoic Acid (DHA) Signaling
															Nitric Oxide Signaling in the Cardiovascular System
															ErbB4 Signaling
															Melanoma Signaling
															3-phosphoinositide Degradation
															Neuropathic Pain Signaling In Dorsal Horn Neurons
															Estrogen-Dependent Breast Cancer Signaling
															PCP pathway
															D-myo-inositol (1,4,5,6)-Tetrakisphosphate Biosynthesis
															D-myo-inositol (3,4,5,6)-tetrakisphosphate Biosynthesis
															Gαi Signaling
															IL-17A Signaling in Airway Cells
															Melanocyte Development and Pigmentation Signaling
															Angiopoietin Signaling
															FGF Signaling
															Neuregulin Signaling
															Ephrin A Signaling
															PAK Signaling
															Factors Promoting Cardiogenesis in Vertebrates
															Gap Junction Signaling
															RAR Activation
															Sertoli Cell-Sertoli Cell Junction Signaling
															Semaphorin Signaling in Neurons
															Mouse Embryonic Stem Cell Pluripotency
															Synaptic Long Term Potentiation
															Regulation of Cellular Mechanics by Calpain Protease
															Regulation of the Epithelial-Mesenchymal Transition Pathway
															ErbB2-ErbB3 Signaling
															CREB Signaling in Neurons
															GNRH Signaling
															ERK5 Signaling
