# Supplementary material for: Characterisation of Transcriptional Changes in the Spinal Cord of the Progressive Experimental Autoimmune Encephalomyelitis Biozzi ABH Mouse Model by RNA Sequencing
Source: PLoS One. 2016 Jun 29;11(6):e0157754. doi: 10.1371/journal.pone.0157754 (PMC4927105; doi:10.1371/journal.pone.0157754)
Supplement: S6 Table — (XLSX) [file pone.0157754.s007.xlsx]

## Sheet: Sheet1
© 2000-2015 QIAGEN. All rights reserved.
Ingenuity Canonical Pathways	-log(p-value)	Ratio	z-score	Downregulated	No change	Upregulated	No overlap with dataset	Molecules
Cholesterol Biosynthesis I	1.09E01	7.69E-01		10/13 (77%)	0/13 (0%)	0/13 (0%)	3/13 (23%)	LSS,NSDHL,SQLE,DHCR24,TM7SF2,HSD17B7,CYP51A1,SC5D,MSMO1,DHCR7
Cholesterol Biosynthesis II (via 24,25-dihydrolanosterol)	1.09E01	7.69E-01		10/13 (77%)	0/13 (0%)	0/13 (0%)	3/13 (23%)	LSS,NSDHL,SQLE,DHCR24,TM7SF2,HSD17B7,CYP51A1,SC5D,MSMO1,DHCR7
Cholesterol Biosynthesis III (via Desmosterol)	1.09E01	7.69E-01		10/13 (77%)	0/13 (0%)	0/13 (0%)	3/13 (23%)	LSS,NSDHL,SQLE,DHCR24,TM7SF2,HSD17B7,CYP51A1,SC5D,MSMO1,DHCR7
Role of JAK1 and JAK3 in γc Cytokine Signaling	6.26E00	2.33E-01		0/60 (0%)	0/60 (0%)	14/60 (23%)	46/60 (77%)	IL21R,SOCS3,PIK3R5,IL2RG,PIK3CG,SYK,PTK2B,STAT1,STAT6,IL4R,CRLF2,BLNK,FES,SH2B2
Tec Kinase Signaling	5.93E00	1.47E-01	4.583	1/156 (1%)	0/156 (0%)	22/156 (14%)	133/156 (85%)	RHOH,HCK,GNG11,BTK,PIK3R5,FGR,FCER1G,RHOJ,VAV1,PIK3CG,PLCG2,TLR4,WAS,PRKCD,PTK2B,STAT1,LCK,STAT6,TEC,FAS,ITGA5,GNA15,LYN
Zymosterol Biosynthesis	5.88E00	8.33E-01		5/6 (83%)	0/6 (0%)	0/6 (0%)	1/6 (17%)	NSDHL,TM7SF2,HSD17B7,CYP51A1,MSMO1
Natural Killer Cell Signaling	5.55E00	1.67E-01		0/108 (0%)	0/108 (0%)	18/108 (17%)	90/108 (83%)	LAIR1,PIK3R5,FCER1G,RAC2,HCST,VAV1,FCGR2A,PLCG2,PIK3CG,LCP2,PRKCD,SYK,INPP5D,CD300A,TYROBP,LCK,SH3BP2,PTPN6
FcγRIIB Signaling in B Lymphocytes	4.82E00	2.44E-01	1.667	0/41 (0%)	0/41 (0%)	10/41 (24%)	31/41 (76%)	DOK1,SYK,FCGR2B,INPP5D,BTK,PIK3R5,BLNK,PIK3CG,PLCG2,LYN
Chondroitin Sulfate Degradation (Metazoa)	3.66E00	3.85E-01		0/13 (0%)	0/13 (0%)	5/13 (38%)	8/13 (62%)	HYAL1,HEXB,GALNS,HEXA,CD44
Macropinocytosis Signaling	3.5E00	1.62E-01	2.646	0/68 (0%)	0/68 (0%)	11/68 (16%)	57/68 (84%)	PRKCD,MRC1,ITGB5,CD14,PIK3R5,ITGB2,HGF,ITGA5,CSF1R,PIK3CG,PLCG2
Endothelin-1 Signaling	3.03E00	1.08E-01	2.357	1/167 (1%)	0/167 (0%)	17/167 (10%)	149/167 (89%)	PLCB2,PIK3R5,CASP1,PLCE1,PLD4,PLA2G3,PLA2G5,HMOX1,PLCG2,PIK3CG,PRDX6,PRKCD,EDN1,CASP4,PLA2G4A,PTGS1,CASP8,GNA15
Gαq Signaling	2.87E00	1.1E-01	3.357	1/145 (1%)	0/145 (0%)	15/145 (10%)	129/145 (89%)	RHOH,PLCB2,GNG11,BTK,PIK3R5,PLD4,RHOJ,NFATC1,NFKBIA,HMOX1,PLCG2,PIK3CG,PRKCD,PTK2B,IKBKE,GNA15
Dermatan Sulfate Degradation (Metazoa)	2.47E00	2.86E-01		0/14 (0%)	0/14 (0%)	4/14 (29%)	10/14 (71%)	HYAL1,HEXB,HEXA,CD44
Adipogenesis pathway	2.18E00	1.03E-01		0/126 (0%)	0/126 (0%)	13/126 (10%)	113/126 (90%)	AGPAT2,TXNIP,CEBPD,SREBF1,TGFB1,TNFRSF1A,RBP1,FGF2,FZD7,CEBPA,SLC2A4,CEBPB,LPL
Prostanoid Biosynthesis	2.15E00	3.33E-01		0/9 (0%)	0/9 (0%)	3/9 (33%)	6/9 (67%)	HPGDS,PTGS1,TBXAS1
Gα12/13 Signaling	2.04E00	1.03E-01	2.111	3/117 (3%)	0/117 (0%)	9/117 (8%)	105/117 (90%)	LPAR1,PTK2B,LPAR5,BTK,LPAR4,PIK3R5,TEC,CDH15,NFKBIA,VAV1,PIK3CG,IKBKE
Ketogenesis	2.01E00	3E-01		2/10 (20%)	0/10 (0%)	1/10 (10%)	7/10 (70%)	HMGCS1,ACAT2,BDH2
Unfolded protein response	1.93E00	1.32E-01		1/53 (2%)	0/53 (0%)	6/53 (11%)	46/53 (87%)	INSIG1,HSPA1A/HSPA1B,CEBPD,SREBF1,CEBPB,CEBPA,NFE2L2
Cardiac Hypertrophy Signaling	1.78E00	8.18E-02	3.771	1/220 (0%)	0/220 (0%)	17/220 (8%)	202/220 (92%)	ADRB2,RHOH,TGFB1,PLCB2,GNG11,MAP3K14,IL6R,MAP3K6,PIK3R5,PLCE1,RHOJ,IGF1,PLCG2,PIK3CG,HSPB1,TGFBR2,MAP3K8,GNA15
Prolactin Signaling	1.67E00	1.1E-01	1.890	0/73 (0%)	0/73 (0%)	8/73 (11%)	65/73 (89%)	IRF1,PRKCD,SOCS3,STAT1,CEBPB,PIK3R5,PIK3CG,PLCG2
Tumoricidal Function of Hepatic Natural Killer Cells	1.61E00	1.67E-01		0/24 (0%)	0/24 (0%)	4/24 (17%)	20/24 (83%)	ITGAL,FAS,ICAM1,CASP8
Synaptic Long Term Depression	1.59E00	8.89E-02	2.887	1/135 (1%)	0/135 (0%)	11/135 (8%)	123/135 (91%)	PRDX6,PRKCD,CRH,PLCB2,PLCE1,PLA2G5,PLA2G3,PLA2G4A,IGF1,GNA15,PLCG2,LYN
April Mediated Signaling	1.5E00	1.32E-01	1.342	0/38 (0%)	0/38 (0%)	5/38 (13%)	33/38 (87%)	MAP3K14,NFKBIA,NFATC1,TNFSF13,IKBKE
D-myo-inositol (1,4,5)-Trisphosphate Biosynthesis	1.49E00	1.54E-01		0/26 (0%)	0/26 (0%)	4/26 (15%)	22/26 (85%)	PLCB2,PLCE1,PLD4,PLCG2
Extrinsic Prothrombin Activation Pathway	1.43E00	1.88E-01		0/16 (0%)	0/16 (0%)	3/16 (19%)	13/16 (81%)	PROS1,TFPI,F13A1
Signaling by Rho Family GTPases	1.3E00	7.3E-02	2.840	2/233 (1%)	0/233 (0%)	15/233 (6%)	216/233 (93%)	RHOH,GNG11,EZR,MSN,PIK3R5,CDH15,RHOJ,GFAP,PIK3CG,NCF2,VIM,WAS,PTK2B,MYLK,CYBB,ITGA5,GNA15
Leptin Signaling in Obesity	1.25E00	9.59E-02		0/73 (0%)	0/73 (0%)	7/73 (10%)	66/73 (90%)	SOCS3,PLCB2,PDE3B,PIK3R5,PLCE1,PIK3CG,PLCG2
G Protein Signaling Mediated by Tubby	1.25E00	1.29E-01		1/31 (3%)	0/31 (0%)	3/31 (10%)	27/31 (87%)	PLCB2,GNG11,LCK,PLCG2
Role of JAK2 in Hormone-like Cytokine Signaling	1.21E00	1.25E-01		0/32 (0%)	0/32 (0%)	4/32 (13%)	28/32 (88%)	SOCS3,STAT1,PTPN6,SH2B2
Actin Cytoskeleton Signaling	1.14E00	7.14E-02		1/210 (0%)	0/210 (0%)	14/210 (7%)	195/210 (93%)	CD14,EZR,MSN,PIK3R5,FGF2,LBP,RAC2,VAV1,PIK3CG,WAS,GSN,NCKAP1L,MYLK,IQGAP2,ITGA5
CCR3 Signaling in Eosinophils	1.07E00	7.96E-02		2/113 (2%)	0/113 (0%)	7/113 (6%)	104/113 (92%)	PRKCD,PLCB2,GNG11,MYLK,PIK3R5,PLA2G5,PLA2G3,PLA2G4A,PIK3CG
Sperm Motility	1.07E00	7.96E-02	2.333	1/113 (1%)	0/113 (0%)	8/113 (7%)	104/113 (92%)	PRDX6,PRKCD,PLCB2,PTK2B,PLCE1,PLA2G5,PLA2G3,PLA2G4A,PLCG2
Human Embryonic Stem Cell Pluripotency	1.04E00	7.63E-02		0/131 (0%)	0/131 (0%)	10/131 (8%)	121/131 (92%)	TGFBR2,TGFB1,S1PR3,SMAD6,PIK3R5,BMP6,FGF2,FZD7,LEFTY1,PIK3CG
GPCR-Mediated Nutrient Sensing in Enteroendocrine Cells	1.02E00	8.43E-02		1/83 (1%)	0/83 (0%)	6/83 (7%)	76/83 (92%)	PRKCD,PLCB2,GNG11,LPAR5,PLCE1,GNA15,PLCG2
Melatonin Signaling	9.96E-01	8.82E-02	2.236	0/68 (0%)	0/68 (0%)	6/68 (9%)	62/68 (91%)	PRKCD,PLCB2,SLC2A4,PLCE1,RORC,PLCG2
CXCR4 Signaling	9.94E-01	7.28E-02	2.530	1/151 (1%)	0/151 (0%)	10/151 (7%)	140/151 (93%)	CXCL12,RHOH,CXCR4,PRKCD,PLCB2,GNG11,PIK3R5,RHOJ,GNA15,PIK3CG,LYN
P2Y Purigenic Receptor Signaling Pathway	9.77E-01	7.63E-02	2.333	1/118 (1%)	0/118 (0%)	8/118 (7%)	109/118 (92%)	PRKCD,PLCB2,GNG11,P2RY2,PIK3R5,PLCE1,P2RY6,PIK3CG,PLCG2
GPCR-Mediated Integration of Enteroendocrine Signaling Exemplified by an L Cell	9.51E-01	8.57E-02		0/70 (0%)	0/70 (0%)	6/70 (9%)	64/70 (91%)	ADRB2,PLCB2,PLCE1,GIPR,GNA15,PLCG2
Thrombopoietin Signaling	9.33E-01	9.09E-02	2.236	0/55 (0%)	0/55 (0%)	5/55 (9%)	50/55 (91%)	PRKCD,STAT1,PIK3R5,PIK3CG,PLCG2
Wnt/Ca+ pathway	9.33E-01	9.09E-02	2.236	0/55 (0%)	0/55 (0%)	5/55 (9%)	50/55 (91%)	PLCB2,PLCE1,NFATC1,FZD7,PLCG2
B Cell Activating Factor Signaling	9.27E-01	1E-01		0/40 (0%)	0/40 (0%)	4/40 (10%)	36/40 (90%)	MAP3K14,NFKBIA,NFATC1,IKBKE
Ephrin B Signaling	8.87E-01	8.22E-02		1/73 (1%)	0/73 (0%)	5/73 (7%)	67/73 (92%)	CXCL12,CXCR4,GNG11,RAC2,VAV1,GNA15
IL-15 Production	8.77E-01	1.11E-01		0/27 (0%)	0/27 (0%)	3/27 (11%)	24/27 (89%)	IRF1,PTK2B,STAT1
Intrinsic Prothrombin Activation Pathway	8.43E-01	1.07E-01		1/28 (4%)	0/28 (0%)	2/28 (7%)	25/28 (89%)	PROS1,COL2A1,F13A1
Antiproliferative Role of Somatostatin Receptor 2	8.18E-01	8.33E-02	0.447	1/60 (2%)	0/60 (0%)	4/60 (7%)	55/60 (92%)	GNG11,CDKN1A,PIK3R5,PTPN6,PIK3CG
Axonal Guidance Signaling	8.12E-01	5.87E-02		4/426 (1%)	0/426 (0%)	21/426 (5%)	401/426 (94%)	CXCL12,PLCB2,GNG11,PIK3R5,PLCE1,RAC2,RAP1A,FZD7,CXCR4,WAS,PLXNB2,BMP6,FES,MMP11,ADAM8,NFATC1,IGF1,HHIP,PIK3CG,PLCG2,PLXND1,PRKCD,TUBB2B,ITGA5,GNA15
Retinoate Biosynthesis I	7.79E-01	1E-01		0/30 (0%)	0/30 (0%)	3/30 (10%)	27/30 (90%)	DHRS3,AKR1B10,RBP1
Retinol Biosynthesis	7.79E-01	1E-01		0/30 (0%)	0/30 (0%)	3/30 (10%)	27/30 (90%)	DHRS3,RBP1,LPL
Relaxin Signaling	7.66E-01	6.82E-02		4/132 (3%)	0/132 (0%)	5/132 (4%)	123/132 (93%)	RXFP1,ENPP6,GNG11,PDE3B,PIK3R5,NFKBIA,RAP1A,GNA15,PIK3CG
4-1BB Signaling in T Lymphocytes	7.49E-01	9.68E-02		0/31 (0%)	0/31 (0%)	3/31 (10%)	28/31 (90%)	MAP3K14,NFKBIA,IKBKE
Ephrin Receptor Signaling	7.22E-01	6.4E-02		2/172 (1%)	0/172 (0%)	9/172 (5%)	161/172 (94%)	CXCL12,DOK1,WAS,CXCR4,GNG11,MAP3K14,RAC2,RAP1A,ITGA5,GNA15,PIK3CG
Gustation Pathway	7.13E-01	6.78E-02		3/118 (3%)	0/118 (0%)	5/118 (4%)	110/118 (93%)	ENPP6,PLCB2,GNG11,PDE3B,LPAR4,P2RY2,SCNN1A,P2RY6
Nicotine Degradation II	6.8E-01	8E-02		1/50 (2%)	0/50 (0%)	3/50 (6%)	46/50 (92%)	FMO1,CYP51A1,CYP1B1,FMO2
Role of NFAT in Cardiac Hypertrophy	6.78E-01	6.25E-02	2.714	1/176 (1%)	0/176 (0%)	10/176 (6%)	165/176 (94%)	TGFBR2,PRKCD,CTF1,TGFB1,PLCB2,GNG11,PIK3R5,PLCE1,IGF1,PIK3CG,PLCG2
GDNF Family Ligand-Receptor Interactions	6.64E-01	7.35E-02	2.236	0/68 (0%)	0/68 (0%)	5/68 (7%)	63/68 (93%)	DOK1,PIK3R5,DOK3,PIK3CG,PLCG2
FAK Signaling	6.58E-01	6.98E-02		0/86 (0%)	0/86 (0%)	6/86 (7%)	80/86 (93%)	WAS,CAPN3,PIK3R5,ITGA5,PIK3CG,PLCG2
G Beta Gamma Signaling	6.29E-01	6.82E-02		1/88 (1%)	0/88 (0%)	5/88 (6%)	82/88 (93%)	PRKCD,GNG11,BTK,GNA15,PIK3CG,PLCG2
Estrogen Biosynthesis	6.19E-01	8.33E-02		2/36 (6%)	0/36 (0%)	1/36 (3%)	33/36 (92%)	HSD17B7,CYP51A1,CYP1B1
Inhibition of Matrix Metalloproteases	5.75E-01	7.89E-02		0/38 (0%)	0/38 (0%)	3/38 (8%)	35/38 (92%)	A2M,MMP11,MMP19
Thrombin Signaling	5.7E-01	5.88E-02	2.828	1/187 (1%)	0/187 (0%)	10/187 (5%)	176/187 (94%)	RHOH,PRKCD,PLCB2,GNG11,MYLK,PIK3R5,PLCE1,RHOJ,GNA15,PIK3CG,PLCG2
Nitric Oxide Signaling in the Cardiovascular System	5.35E-01	6.32E-02	1.633	1/95 (1%)	0/95 (0%)	5/95 (5%)	89/95 (94%)	PRKCD,KDR,PDE3B,PIK3R5,BDKRB2,PIK3CG
Neuropathic Pain Signaling In Dorsal Horn Neurons	4.88E-01	6.06E-02	2.449	0/99 (0%)	0/99 (0%)	6/99 (6%)	93/99 (94%)	PRKCD,PLCB2,PIK3R5,PLCE1,PIK3CG,PLCG2
PCP pathway	4.74E-01	6.45E-02		0/62 (0%)	0/62 (0%)	4/62 (6%)	58/62 (94%)	HSPB1,SDC4,FZD7,JUNB
Neuregulin Signaling	4.17E-01	5.81E-02	1.000	1/86 (1%)	0/86 (0%)	4/86 (5%)	81/86 (94%)	TMEFF2,PRKCD,DCN,ITGA5,PLCG2
Ephrin A Signaling	4.02E-01	6.25E-02		0/48 (0%)	0/48 (0%)	3/48 (6%)	45/48 (94%)	PIK3R5,VAV1,PIK3CG
PAK Signaling	3.96E-01	5.68E-02	1.342	0/88 (0%)	0/88 (0%)	5/88 (6%)	83/88 (94%)	PTK2B,MYLK,PIK3R5,ITGA5,PIK3CG
Factors Promoting Cardiogenesis in Vertebrates	3.86E-01	5.62E-02		0/89 (0%)	0/89 (0%)	5/89 (6%)	84/89 (94%)	TGFBR2,PRKCD,TGFB1,BMP6,FZD7
Gap Junction Signaling	3.77E-01	5.3E-02		2/151 (1%)	0/151 (0%)	6/151 (4%)	143/151 (95%)	LPAR1,PRKCD,PLCB2,TUBB2B,PIK3R5,PLCE1,PIK3CG,PLCG2
Mouse Embryonic Stem Cell Pluripotency	3.4E-01	5.32E-02	2.236	0/94 (0%)	0/94 (0%)	5/94 (5%)	89/94 (95%)	ID4,ID1,PIK3R5,FZD7,PIK3CG
CREB Signaling in Neurons	2.62E-01	4.73E-02	2.449	1/169 (1%)	0/169 (0%)	7/169 (4%)	161/169 (95%)	PRKCD,PLCB2,GNG11,PIK3R5,PLCE1,GNA15,PIK3CG,PLCG2
GNRH Signaling	2.54E-01	4.72E-02	2.449	0/127 (0%)	0/127 (0%)	6/127 (5%)	121/127 (95%)	PRKCD,PLCB2,MAP3K8,MAP3K14,MAP3K6,GNA15
